# Supplementary material for: Comparison of efficacy of SHENQI compound and rosiglitazone in the treatment of diabetic vasculopathy analyzing multi-factor mediated disease-causing modules
Source: PLoS One. 2018 Dec 6;13(12):e0207683. doi: 10.1371/journal.pone.0207683 (PMC6283585; doi:10.1371/journal.pone.0207683)
Supplement: S1 Table — Compared with the normal group, ▲P <0.05, ▲▲P <0.01. Compared with the diabetic group, ★P <0.05, ★★P <0.01. Compared with the model group, ※P <0.05, ※※P <0.01. (XLS) [file pone.0207683.s001.xls]

## Sheet: Sheet1
Table S1. Comparison of weekly mean blood glucose changes in each group of mice (X ± S, mmol / L)
compared with the normal group, ▲P <0.05, ▲▲P <0.01. compared with the diabetic group, ★P <0.05,★★P <0.01. compared with the model group, ※P <0.05,※※P <0.01.
Groups	Number	Before modeling	1w	2w	3w	4w	5w	6w	7w	8w
healthy	14	6.79±0.20	6.86±0.29	6.97±0.20	7.13±1.19	7.35±0.29	7.07±0.25	8.16±0.28	7.75±0.37	6.43±0.26
diabetic	14	17.29±1.41▲▲	29.03±1.28▲▲	28.15±1.14▲▲	22.61±1.07▲▲	32.07±0.48▲▲	28.41±0.70▲▲	30.83±0.88▲▲	31.87±0.65▲▲	13.29±1.14▲▲
macroangiopathy	12	15.74±1.85▲▲	21.68±1.52▲▲★	27.13±1.26▲▲	22.93±1.77▲▲	29.40±1.02▲▲	19.54±1.89▲▲★★	28.15±1.00▲▲	25.69±1.79▲▲	13.26±2.58
SHENQI	9	13.77±1.72▲	14.22±1.26▲▲★★	12.89±1.42▲▲★★※※	16.11±1.55▲▲★	17.10±1.90▲▲★★※※	17.78±1.64▲▲★★	21.50±1.93▲▲★★	18.80±1.50▲▲★★	14.93±2.11▲
yangyinyiqi	9	15.18±1.89▲▲	14.90±1.92▲★★※	13.47±1.56▲★★※※	16.78±164▲▲	16.33±1.02▲▲★★※※	18.02±1.64▲▲★★	21.20±1.58▲▲★★※	22.17±1.33▲▲★★	20.84±1.02▲▲★★
huoxue	10	21.65±1.55▲▲	19.04±1.61▲▲★★	18.12±1.43▲▲★★※※	17.83±1.12▲▲	14.59±1.03▲▲★★※※	19.17±1.48▲▲★★	21.01±1.36▲▲★★※※	16.89±1.49▲▲★★※	12.00±1.17▲▲
rosiglitazone	12	16.92±2.47▲	16.39±1.56▲▲★★	12.57±1.13▲▲★★※※	13.85±1.87▲★★※※	14.73±1.55▲▲★★※※	16.12±1.61▲▲★★	16.52±1.91▲★★※※	13.45±1.80★★※※	13.17±2.00
