# Supplementary material for: Comparison of efficacy of SHENQI compound and rosiglitazone in the treatment of diabetic vasculopathy analyzing multi-factor mediated disease-causing modules
Source: PLoS One. 2018 Dec 6;13(12):e0207683. doi: 10.1371/journal.pone.0207683 (PMC6283585; doi:10.1371/journal.pone.0207683)
Supplement: S2 Table — (XLS) [file pone.0207683.s002.xls]

## Sheet: Sheet1
Table S2.Differentially expressed genes
Type	DEG	logFC	AveExpr	t	P.Value	adj.P.Val	B
AvsC	MUC16	1.77973	3.10439	2.20121	0.0487857	0.999921	-4.3559
AvsC	WFDC2	1.74141	6.41953	2.68061	0.020542	0.999921	-4.25205
AvsC	MSLN	1.723	6.82145	2.50325	0.0283619	0.999921	-4.2898
AvsC	FBXW13	1.65326	3.89162	3.0743	0.00999898	0.999921	-4.17237
AvsC	DNAJB8	1.47578	3.43077	2.29085	0.0415821	0.999921	-4.33611
AvsC	TFF1	1.45842	5.04759	3.10992	0.00936834	0.999921	-4.16548
AvsC	CISH	1.45618	9.2777	2.56737	0.0252462	0.999921	-4.27604
AvsC	OLFR141	1.45526	4.81736	2.40493	0.0338782	0.999921	-4.31111
AvsC	OLFR1176	1.4121	2.81884	2.73505	0.0185991	0.999921	-4.24067
AvsC	NDST3	1.41187	4.91663	4.03453	0.00177252	0.999921	-4.00745
AvsC	4933433C11RIK	1.37744	3.23518	2.2894	0.0416898	0.999921	-4.33643
AvsC	C430002N11RIK	1.32091	2.77054	2.44393	0.0315757	0.999921	-4.30263
AvsC	ESX1	1.27538	2.43667	2.6213	0.0228871	0.999921	-4.26457
AvsC	ALB	1.25794	3.72252	3.20271	0.00790742	0.999921	-4.14781
AvsC	1700020G17RIK	1.2529	2.58704	2.78761	0.0168958	0.999921	-4.22979
AvsC	TSSK3	1.25125	2.88607	3.3698	0.00583211	0.999921	-4.11698
AvsC	OLFR801	1.23873	4.67919	2.83998	0.0153527	0.999921	-4.21905
AvsC	ERMN	1.23658	2.68058	2.19345	0.0494629	0.999921	-4.35762
AvsC	UGT2B5	1.22503	2.69489	3.81172	0.00263036	0.999921	-4.04183
AvsC	OLFR930	1.18361	6.15464	2.21971	0.0472082	0.999921	-4.35181
AvsC	5730585A16RIK	1.1532	3.06951	2.72245	0.019032	0.999921	-4.2433
AvsC	LOC100044625	1.14933	2.95294	2.88101	0.0142423	0.999921	-4.21071
AvsC	OLFR1205	1.14564	3.38842	2.94459	0.0126779	0.999921	-4.19793
AvsC	GYKL1	1.13872	2.86943	2.6467	0.0218521	0.999921	-4.25919
AvsC	H2-M10.4	1.13005	2.67612	2.42821	0.0324851	0.999921	-4.30605
AvsC	4931430N09RIK	1.12375	2.96328	2.19658	0.0491886	0.999921	-4.35692
AvsC	LOC100504707	1.10118	4.57968	2.97753	0.011936	0.999921	-4.19137
AvsC	RNF133	1.08854	3.40157	2.57197	0.025036	0.999921	-4.27506
AvsC	D7ERTD661E	1.06105	3.28557	2.97042	0.0120924	0.999921	-4.19278
AvsC	BC107364	1.05294	2.88753	2.37203	0.0359462	0.999921	-4.3183
AvsC	REM2	1.03035	3.18122	2.49043	0.0290284	0.999921	-4.29257
AvsC	GM9880	1.02011	3.473	2.46314	0.0304979	0.999921	-4.29847
AvsC	H2-M10.6	1.01389	2.53605	2.52114	0.0274567	0.999921	-4.28595
AvsC	CSNKA2IP	1.00345	2.50983	4.27713	0.00116056	0.999921	-3.9726
AvsC	A330107A15RIK	0.997588	3.28985	2.62195	0.02286	0.999921	-4.26443
AvsC	CYP3A57	0.993659	3.06209	2.70311	0.019716	0.999921	-4.24734
AvsC	LPAR2	0.973693	2.22084	2.23785	0.0457087	0.999921	-4.3478
AvsC	GM13219	0.947461	2.60321	4.44558	0.000868511	0.999921	-3.94992
AvsC	4930452A19RIK	0.919956	2.37537	2.74576	0.0182388	0.999921	-4.23845
AvsC	GM16491	0.919577	3.1495	3.35766	0.00596224	0.999921	-4.11918
AvsC	D730039F16RIK	0.917638	3.05349	2.27617	0.0426878	0.999921	-4.33934
AvsC	8030411F24RIK	0.916551	2.13121	3.17336	0.00834276	0.999921	-4.15336
AvsC	EDN2	0.911572	3.76826	2.55857	0.0256533	0.999921	-4.27792
AvsC	4930511I11RIK	0.900099	2.72852	2.61173	0.0232892	0.999921	-4.26659
AvsC	E030046B03RIK	0.899534	2.93221	2.67301	0.0208288	0.999921	-4.25365
AvsC	C130030K03RIK	0.894134	2.63428	2.90415	0.0136517	0.999921	-4.20604
AvsC	PIRA6	0.892384	3.51563	2.62727	0.0226396	0.999921	-4.2633
AvsC	LOC100503001	0.889478	2.9695	2.3995	0.0342112	0.999921	-4.3123
AvsC	HNF1A	0.867802	2.63201	2.79338	0.0167183	0.999921	-4.2286
AvsC	CD209A	0.855066	2.77547	2.75129	0.0180552	0.999921	-4.2373
AvsC	HBA-X	0.8507	2.61913	3.36203	0.00591511	0.999921	-4.11839
AvsC	PHXR1	0.839691	2.05153	2.36673	0.0362907	0.999921	-4.31945
AvsC	HORMAD2	0.823381	2.30555	2.28795	0.0417983	0.999921	-4.33675
AvsC	ATP6V1G3	0.823286	2.30242	2.33242	0.0385976	0.999921	-4.32697
AvsC	OLFR825	0.814033	3.02577	2.28717	0.0418566	0.999921	-4.33692
AvsC	SAA4	0.806531	3.01514	2.54314	0.0263819	0.999921	-4.28123
AvsC	CYP3A25	0.805071	2.54476	2.46029	0.0306555	0.999921	-4.29908
AvsC	A430090L17RIK	0.790657	2.06129	3.12643	0.00908986	0.999921	-4.16231
AvsC	KRT7	0.775197	4.32493	2.41211	0.0334424	0.999921	-4.30955
AvsC	9330178D15RIK	0.773809	1.96664	2.60684	0.0234973	0.999921	-4.26763
AvsC	4930473M17RIK	0.76993	2.04463	2.7379	0.0185023	0.999921	-4.24008
AvsC	CHRND	0.76731	5.56638	2.27673	0.0426451	0.999921	-4.33922
AvsC	C130021I20RIK	0.766821	3.73946	2.93113	0.0129939	0.999921	-4.20062
AvsC	SPEER4B	0.753727	2.50624	2.55244	0.0259401	0.999921	-4.27923
AvsC	4930579F01RIK	0.736346	2.54398	2.44399	0.0315722	0.999921	-4.30262
AvsC	TREH	0.733045	2.18817	2.29289	0.0414303	0.999921	-4.33566
AvsC	5430414B12RIK	0.732499	2.13035	2.3016	0.0407894	0.999921	-4.33374
AvsC	GREM2	0.728698	7.15776	2.26414	0.0436148	0.999921	-4.34199
AvsC	CYP2D13	0.723427	3.25619	2.30183	0.040773	0.999921	-4.33369
AvsC	VMN1R206	0.719626	2.55054	2.76653	0.0175595	0.999921	-4.23414
AvsC	CAR3	0.715947	12.5013	2.67153	0.020885	0.999921	-4.25396
AvsC	ANKRD60	0.70625	3.44979	2.33783	0.0382247	0.999921	-4.32578
AvsC	4930434J06RIK	0.706234	2.34988	2.60691	0.0234943	0.999921	-4.26762
AvsC	CLRN1	0.70513	3.57434	3.22451	0.00759894	0.999921	-4.14371
AvsC	NR1D1	0.691584	7.47994	2.29131	0.0415475	0.999921	-4.33601
AvsC	OLFR1423	0.688794	1.95566	2.34826	0.0375157	0.999921	-4.3235
AvsC	LCN3	0.676968	2.01382	2.45045	0.0312056	0.999921	-4.30122
AvsC	TRIML1	0.676503	2.03279	2.50696	0.0281717	0.999921	-4.289
AvsC	GM6639	0.670638	1.94532	2.37085	0.0360223	0.999921	-4.31855
AvsC	1700029G01RIK	0.664739	4.52425	4.22387	0.00127286	0.999921	-3.98003
AvsC	TDRD12	0.644626	2.52814	2.39352	0.034582	0.999921	-4.3136
AvsC	SLCO5A1	0.64268	2.32862	3.30912	0.00651292	0.999921	-4.12803
AvsC	OLFR507	0.635072	3.10484	2.43456	0.0321149	0.999921	-4.30467
AvsC	C130078N14	0.627938	2.18133	2.24257	0.0453253	0.999921	-4.34675
AvsC	TTLL13	0.625635	3.33805	2.7217	0.0190579	0.999921	-4.24345
AvsC	ESPL1	0.616827	3.10225	2.39415	0.0345427	0.999921	-4.31346
AvsC	CCK	0.611133	4.84393	2.69304	0.0200814	0.999921	-4.24945
AvsC	OCLN	0.610853	2.39893	2.268	0.0433152	0.999921	-4.34114
AvsC	HAPLN2	0.610652	2.24403	2.69587	0.0199779	0.999921	-4.24885
AvsC	NRXN3	0.595626	2.28319	3.03332	0.0107775	0.999921	-4.18037
AvsC	E130104P22RIK	0.594496	2.40662	2.33352	0.0385218	0.999921	-4.32673
AvsC	A830005F24RIK	0.589177	3.79294	2.33994	0.03808	0.999921	-4.32532
AvsC	PGBD1	0.588953	1.94015	3.09496	0.00962821	0.999921	-4.16837
AvsC	RIBC1	0.586428	6.51713	2.33233	0.0386036	0.999921	-4.32699
AvsC	FMO5	0.582566	5.12723	3.37792	0.00574671	0.999921	-4.11552
AvsC	MTAP7D3	0.562588	5.13655	2.29217	0.0414838	0.999921	-4.33582
AvsC	MAB21L1	0.56167	4.58559	2.33118	0.0386834	0.999921	-4.32724
AvsC	DLL1	0.558393	6.58914	3.06273	0.0102128	0.999921	-4.17462
AvsC	4930550C14RIK	0.553513	3.2517	2.19807	0.0490586	0.999921	-4.35659
AvsC	D930020B18RIK	0.532768	3.26638	2.60346	0.0236425	0.999921	-4.26835
AvsC	LRP2	0.520133	2.28891	2.92342	0.0131787	0.999921	-4.20217
AvsC	STK30	0.510745	5.97683	3.1691	0.00840805	0.999921	-4.15417
AvsC	TAF7L	0.510216	2.12988	4.14689	0.00145558	0.999921	-3.99098
AvsC	DCDC2A	0.495579	2.85086	2.32144	0.0393656	0.999921	-4.32938
AvsC	OLFR1008	0.492913	1.8765	2.54848	0.0261277	0.999921	-4.28008
AvsC	MAPKBP1	0.491667	5.29283	2.30517	0.04053	0.999921	-4.33296
AvsC	PIK3C2G	0.490213	3.11224	2.44137	0.0317223	0.999921	-4.30319
AvsC	CPNE7	0.482621	6.58972	2.54285	0.026396	0.999921	-4.28129
AvsC	RETNLA	0.479376	12.2564	2.23507	0.0459351	0.999921	-4.34841
AvsC	CES2C	0.472994	2.02116	2.7225	0.0190303	0.999921	-4.24329
AvsC	ADAMTS18	0.472286	3.77819	2.30192	0.0407662	0.999921	-4.33367
AvsC	5530400C23RIK	0.461755	2.00999	2.40607	0.0338085	0.999921	-4.31086
AvsC	OLFR893	0.456058	1.76938	2.34789	0.0375403	0.999921	-4.32358
AvsC	D530015H24RIK	0.453858	2.02284	2.26734	0.0433668	0.999921	-4.34129
AvsC	KCNQ1	0.452746	7.29098	2.47483	0.0298595	0.999921	-4.29594
AvsC	SOX7	0.441232	7.58138	2.25691	0.0441815	0.999921	-4.34359
AvsC	TTC26	0.440971	2.88513	3.22363	0.00761118	0.999921	-4.14388
AvsC	NLRP14	0.438965	2.02723	2.81156	0.0161717	0.999921	-4.22487
AvsC	SLIT2	0.431243	3.4212	2.73203	0.0187017	0.999921	-4.2413
AvsC	CCBP2	0.425417	8.22159	2.4608	0.0306273	0.999921	-4.29897
AvsC	BLCAP	0.422383	7.18829	2.6294	0.0225518	0.999921	-4.26285
AvsC	HEMK1	0.419743	7.976	2.4291	0.032433	0.999921	-4.30585
AvsC	CACNA1A	0.416802	5.21829	2.35997	0.0367346	0.999921	-4.32093
AvsC	CCDC159	0.405941	6.78075	2.8352	0.0154875	0.999921	-4.22003
AvsC	CTNND1	0.394442	3.9269	2.7232	0.019006	0.999921	-4.24314
AvsC	RIN1	0.388795	4.71383	2.54449	0.0263173	0.999921	-4.28094
AvsC	RAB3IL1	0.387772	7.1104	2.36526	0.0363869	0.999921	-4.31978
AvsC	TEK	0.385084	7.94178	2.22126	0.0470787	0.999921	-4.35147
AvsC	EXOC3L	0.38147	5.55345	3.17492	0.00831902	0.999921	-4.15306
AvsC	B3GALT6	0.379916	6.85659	3.0451	0.0105477	0.999921	-4.17806
AvsC	PTGES	0.379185	6.00643	2.20408	0.0485382	0.999921	-4.35527
AvsC	OLFR2	0.378386	1.88566	2.27023	0.0431433	0.999921	-4.34065
AvsC	ANGPTL2	0.378282	5.46655	2.33233	0.0386041	0.999921	-4.32699
AvsC	DCC	0.375214	2.23151	2.69109	0.0201531	0.999921	-4.24985
AvsC	XPO5	0.375158	5.18871	2.18916	0.0498406	0.999921	-4.35857
AvsC	C3AR1	0.370332	4.98413	2.5477	0.0261647	0.999921	-4.28025
AvsC	GM9876	0.367583	1.93211	2.29308	0.0414167	0.999921	-4.33562
AvsC	IRAK3	0.35284	6.15044	3.06105	0.0102443	0.999921	-4.17495
AvsC	ZFP423	0.334309	6.65967	2.32382	0.0391978	0.999921	-4.32886
AvsC	MEOX2	0.323013	8.62989	2.3881	0.0349211	0.999921	-4.31478
AvsC	PARP16	0.318323	8.03317	2.23711	0.0457688	0.999921	-4.34796
AvsC	L1MD-TF30	0.306054	4.12498	2.46844	0.030207	0.999921	-4.29732
AvsC	TMEM141	0.294869	10.9649	2.43857	0.0318829	0.999921	-4.30379
AvsC	POMT1	0.293453	5.50317	2.21796	0.0473554	0.999921	-4.35219
AvsC	RDM1	0.288897	12.3203	2.2044	0.0485107	0.999921	-4.35519
AvsC	4930455C21RIK	0.28214	6.83735	2.29638	0.0411729	0.999921	-4.33489
AvsC	MYO19	0.281843	8.00163	2.38819	0.0349159	0.999921	-4.31476
AvsC	RPSA	0.278166	9.00905	2.19334	0.0494726	0.999921	-4.35764
AvsC	NEURL1B	0.273936	8.90801	2.45387	0.0310134	0.999921	-4.30047
AvsC	SEC22A	0.261292	5.32909	2.5462	0.0262359	0.999921	-4.28057
AvsC	BAHD1	0.257023	6.11144	2.40712	0.0337446	0.999921	-4.31063
AvsC	RPGRIP1	0.255895	4.99536	2.42822	0.0324844	0.999921	-4.30604
AvsC	GIGYF2	-0.258398	5.12599	-2.29585	0.0412115	0.999921	-4.33501
AvsC	BC003331	-0.259498	9.09812	-2.39119	0.0347275	0.999921	-4.31411
AvsC	4930412D23RIK	-0.265982	1.87432	-2.32686	0.0389848	0.999921	-4.32819
AvsC	HDAC5	-0.290575	10.6992	-2.68772	0.0202774	0.999921	-4.25056
AvsC	GM16532	-0.300202	2.12154	-2.4174	0.0331251	0.999921	-4.3084
AvsC	CSRNP1	-0.305812	5.5859	-2.48066	0.0295462	0.999921	-4.29468
AvsC	TYW1	-0.309819	5.23453	-2.4585	0.030755	0.999921	-4.29947
AvsC	GLI1	-0.310328	4.18193	-2.29724	0.0411094	0.999921	-4.3347
AvsC	PDGFA	-0.329495	11.1871	-2.2967	0.0411488	0.999921	-4.33482
AvsC	4930579G24RIK	-0.332802	7.35919	-2.19542	0.04929	0.999921	-4.35718
AvsC	EP400	-0.340905	5.81179	-2.7689	0.0174835	0.999921	-4.23365
AvsC	5530601H04RIK	-0.342571	4.68887	-3.07147	0.0100509	0.999921	-4.17292
AvsC	FBXL18	-0.344012	6.96505	-2.64817	0.0217939	0.999921	-4.25888
AvsC	AW146154	-0.348078	5.67096	-2.42795	0.0324999	0.999921	-4.3061
AvsC	ZSWIM5	-0.351674	1.92692	-3.33494	0.00621384	0.999921	-4.1233
AvsC	IFT74	-0.351677	7.93198	-2.63018	0.0225197	0.999921	-4.26268
AvsC	CRY1	-0.354118	3.72254	-2.8662	0.0146336	0.999921	-4.21371
AvsC	NCL	-0.371813	9.63297	-2.98702	0.0117306	0.999921	-4.18949
AvsC	AMAC1	-0.373304	5.91089	-2.63664	0.0222564	0.999921	-4.26132
AvsC	D3ERTD751E	-0.376972	3.81071	-2.31817	0.0395967	0.999921	-4.3301
AvsC	WSB1	-0.379275	5.74704	-2.35889	0.0368055	0.999921	-4.32117
AvsC	ZFP938	-0.382315	6.8147	-2.75545	0.0179187	0.999921	-4.23644
AvsC	ERH	-0.383564	7.92569	-2.30217	0.0407484	0.999921	-4.33362
AvsC	FAM71F1	-0.384054	2.68748	-3.12437	0.0091241	0.999921	-4.1627
AvsC	TLR9	-0.385282	9.9287	-2.47749	0.0297165	0.999921	-4.29536
AvsC	PTK2	-0.385813	6.35948	-2.6087	0.0234181	0.999921	-4.26724
AvsC	SCYL3	-0.386918	6.13777	-2.37707	0.0356219	0.999921	-4.31719
AvsC	ANP32A	-0.388463	6.15112	-2.20324	0.0486102	0.999921	-4.35545
AvsC	SAFB2	-0.389133	6.2524	-2.41719	0.0331375	0.999921	-4.30844
AvsC	ZFP960	-0.396388	9.56604	-2.54317	0.0263805	0.999921	-4.28122
AvsC	E130203B14RIK	-0.398646	7.07791	-2.29601	0.0411997	0.999921	-4.33497
AvsC	B130052P14RIK	-0.400157	4.01016	-2.87138	0.0144955	0.999921	-4.21266
AvsC	MRPL27	-0.405013	7.79916	-2.35843	0.0368364	0.999921	-4.32127
AvsC	ADRA2B	-0.409455	4.03818	-2.54753	0.0261727	0.999921	-4.28029
AvsC	ARRDC3	-0.412065	7.27344	-2.52458	0.0272856	0.999921	-4.28521
AvsC	SYF2	-0.413582	9.68276	-2.35043	0.0373694	0.999921	-4.32302
AvsC	DEF6	-0.419799	6.20978	-2.29515	0.0412635	0.999921	-4.33516
AvsC	ITGA7	-0.428858	7.98198	-2.22561	0.046715	0.999921	-4.3505
AvsC	OLFR130	-0.439723	2.04119	-2.41531	0.0332499	0.999921	-4.30885
AvsC	4930539E08RIK	-0.448447	2.12799	-2.53692	0.0266816	0.999921	-4.28256
AvsC	ZFP119B	-0.453182	8.20389	-2.23739	0.045746	0.999921	-4.3479
AvsC	SLC39A14	-0.455797	5.45031	-2.59114	0.0241782	0.999921	-4.27097
AvsC	LEMD3	-0.464522	4.64651	-2.27572	0.0427223	0.999921	-4.33944
AvsC	4930557A04RIK	-0.464759	2.1399	-3.12655	0.00908785	0.999921	-4.16229
AvsC	BC029127	-0.467615	6.89118	-2.62427	0.0227634	0.999921	-4.26394
AvsC	CST11	-0.468315	2.5515	-2.67115	0.0208994	0.999921	-4.25404
AvsC	SFXN2	-0.469982	6.16914	-3.20888	0.00781895	0.999921	-4.14665
AvsC	VMN1R192	-0.478658	5.70187	-2.39258	0.0346409	0.999921	-4.31381
AvsC	RHOX4E	-0.480193	7.56658	-2.78154	0.0170842	0.999921	-4.23104
AvsC	SLC8A2	-0.480256	6.05276	-2.27466	0.0428035	0.999921	-4.33968
AvsC	INSL5	-0.500797	5.78811	-2.67217	0.0208606	0.999921	-4.25383
AvsC	HARS	-0.50395	6.9337	-2.54104	0.0264827	0.999921	-4.28168
AvsC	HMGN1	-0.508117	8.01287	-2.27248	0.0429702	0.999921	-4.34016
AvsC	DUS1L	-0.508226	7.72533	-3.64096	0.00357132	0.999921	-4.06977
AvsC	ZFP839	-0.509129	5.555	-3.95033	0.00205641	0.999921	-4.02017
AvsC	COL2A1	-0.510957	4.36841	-2.89539	0.0138724	0.999921	-4.20781
AvsC	4930414N08RIK	-0.515203	1.78464	-2.68344	0.0204363	0.999921	-4.25146
AvsC	GHRL	-0.522884	3.82353	-2.22874	0.0464556	0.999921	-4.34981
AvsC	ALX3	-0.523383	5.92271	-3.2037	0.00789314	0.999921	-4.14762
AvsC	SLC10A6	-0.526874	6.71396	-2.5441	0.0263361	0.999921	-4.28102
AvsC	43161	-0.527053	6.01248	-2.455	0.0309501	0.999921	-4.30023
AvsC	PSMD4	-0.529934	7.66651	-3.11328	0.00931098	0.999921	-4.16484
AvsC	IGFBP3	-0.530168	3.70775	-3.06727	0.0101283	0.999921	-4.17374
AvsC	GM13051	-0.533511	7.60416	-2.57693	0.0248114	0.999921	-4.274
AvsC	KCNK13	-0.535725	6.65442	-3.47223	0.00484287	0.999921	-4.09873
AvsC	HIST1H3A	-0.540385	1.86144	-2.65609	0.0214815	0.999921	-4.25721
AvsC	CEBPD	-0.549574	11.6475	-4.25188	0.00121245	0.999921	-3.97611
AvsC	9930017N22RIK	-0.549702	5.92933	-2.41104	0.0335072	0.999921	-4.30978
AvsC	1600014K23RIK	-0.550175	3.60831	-3.65917	0.00345635	0.999921	-4.06672
AvsC	WAP	-0.550241	3.61137	-2.23631	0.0458338	0.999921	-4.34814
AvsC	GUCA2B	-0.556979	3.49738	-2.27515	0.0427656	0.999921	-4.33957
AvsC	OLFR424	-0.557307	2.17137	-2.8048	0.0163731	0.999921	-4.22625
AvsC	GM3993	-0.561439	7.66464	-2.76064	0.0177495	0.999921	-4.23536
AvsC	OLFR690	-0.564679	1.84533	-2.23241	0.0461533	0.999921	-4.349
AvsC	AB010352	-0.566565	8.00413	-3.46555	0.00490182	0.999921	-4.09991
AvsC	HNF4G	-0.566951	2.39358	-2.34259	0.0378993	0.999921	-4.32474
AvsC	LETM1	-0.577282	3.62069	-2.26173	0.043803	0.999921	-4.34253
AvsC	E030042N06RIK	-0.577575	4.48116	-2.77564	0.0172697	0.999921	-4.23226
AvsC	ZFP930	-0.578457	8.94272	-2.70529	0.0196374	0.999921	-4.24688
AvsC	ESD	-0.584409	8.10587	-2.64324	0.0219905	0.999921	-4.25992
AvsC	GSDMC3	-0.588211	6.54636	-2.78403	0.0170067	0.999921	-4.23053
AvsC	ADAP1	-0.593757	5.59262	-2.77555	0.0172723	0.999921	-4.23228
AvsC	A330084C13RIK	-0.59594	2.14222	-2.94803	0.0125983	0.999921	-4.19724
AvsC	C030034L19RIK	-0.60237	2.00636	-2.5693	0.025158	0.999921	-4.27563
AvsC	OLFR1121	-0.603613	2.91265	-2.61612	0.023104	0.999921	-4.26566
AvsC	TEKT4	-0.605477	6.30168	-3.6576	0.00346607	0.999921	-4.06698
AvsC	GADD45G	-0.606309	12.9791	-2.31813	0.0395997	0.999921	-4.33011
AvsC	4933432G23RIK	-0.611031	1.8921	-2.54012	0.0265274	0.999921	-4.28188
AvsC	COQ3	-0.613903	2.66297	-2.26142	0.043827	0.999921	-4.34259
AvsC	NUDT6	-0.615426	5.32521	-2.84402	0.0152397	0.999921	-4.21823
AvsC	ALPPL2	-0.615608	4.41013	-2.79743	0.016595	0.999921	-4.22777
AvsC	A030007N12RIK	-0.61697	4.47949	-2.61139	0.0233035	0.999921	-4.26667
AvsC	ARHGAP33	-0.623534	5.11573	-2.24467	0.045156	0.999921	-4.34629
AvsC	OLFR584	-0.62397	3.4133	-2.42	0.0329698	0.999921	-4.30783
AvsC	HFM1	-0.626482	3.22403	-2.62931	0.0225556	0.999921	-4.26287
AvsC	NOM1	-0.627432	4.64247	-3.36236	0.0059115	0.999921	-4.11832
AvsC	ZFP936	-0.627515	5.21198	-2.87074	0.0145126	0.999921	-4.21279
AvsC	HMX3	-0.629305	1.91697	-2.36179	0.0366142	0.999921	-4.32053
AvsC	KLK15	-0.632154	3.33439	-2.31425	0.0398757	0.999921	-4.33096
AvsC	TAT	-0.642852	5.78765	-3.22064	0.0076528	0.999921	-4.14444
AvsC	SPRR2E	-0.643303	7.78156	-3.03911	0.0106638	0.999921	-4.17923
AvsC	TCL1B3	-0.643855	4.96346	-2.51562	0.0277329	0.999921	-4.28714
AvsC	1700019O17RIK	-0.644614	5.55914	-2.66619	0.0210895	0.999921	-4.25508
AvsC	OLFR544	-0.654272	6.41243	-2.405	0.0338739	0.999921	-4.3111
AvsC	STK32B	-0.65616	2.41949	-2.35002	0.0373971	0.999921	-4.32311
AvsC	SEBOX	-0.659297	5.92126	-2.4514	0.0311522	0.999921	-4.30101
AvsC	RDH18-PS	-0.660898	3.51084	-2.76972	0.0174573	0.999921	-4.23348
AvsC	4933406B17RIK	-0.662416	2.60072	-3.15079	0.00869397	0.999921	-4.15765
AvsC	CLDND2	-0.677067	4.78288	-3.14232	0.0088296	0.999921	-4.15927
AvsC	CACNG8	-0.687518	3.76755	-3.56644	0.00408449	0.999921	-4.08239
AvsC	PRODH2	-0.689174	3.54085	-2.39006	0.0347981	0.999921	-4.31436
AvsC	2010317E24RIK	-0.689892	5.74657	-2.36009	0.0367267	0.999921	-4.32091
AvsC	RELL2	-0.690169	4.24143	-2.656	0.021485	0.999921	-4.25723
AvsC	OLFR763	-0.690594	2.119	-3.12192	0.00916501	0.999921	-4.16317
AvsC	8430408G22RIK	-0.691341	9.67776	-2.21682	0.0474517	0.999921	-4.35245
AvsC	CCNT1	-0.693797	5.16591	-4.70692	0.000557987	0.999921	-3.91709
AvsC	4932418E24RIK	-0.69404	5.92369	-3.98447	0.00193602	0.999921	-4.01498
AvsC	KIFC5B	-0.694052	4.9673	-2.32438	0.0391581	0.999921	-4.32874
AvsC	ATP1A4	-0.696873	3.51984	-2.28172	0.0422666	0.999921	-4.33812
AvsC	OTOA	-0.697033	2.4713	-2.40216	0.0340477	0.999921	-4.31172
AvsC	UXS1	-0.698348	3.27238	-3.79208	0.00272417	0.999921	-4.04498
AvsC	F2RL3	-0.701446	3.85114	-2.58522	0.0244402	0.999921	-4.27223
AvsC	GM14325	-0.709239	4.41242	-2.542	0.0264369	0.999921	-4.28147
AvsC	ODF3	-0.711572	6.77594	-4.26263	0.00119006	0.999921	-3.97461
AvsC	GHRHR	-0.720515	2.84426	-2.42884	0.032448	0.999921	-4.30591
AvsC	CLDN9	-0.726672	4.8681	-2.41646	0.0331809	0.999921	-4.3086
AvsC	ZFP689	-0.72823	4.49209	-2.20802	0.0481996	0.999921	-4.35439
AvsC	EIF4EBP1	-0.729795	8.9223	-2.30504	0.0405393	0.999921	-4.33299
AvsC	EAR7	-0.731129	2.29823	-2.71031	0.0194585	0.999921	-4.24583
AvsC	OLFR1394	-0.731776	2.65699	-2.22846	0.046479	0.999921	-4.34987
AvsC	SLC10A1	-0.734867	2.76772	-2.40766	0.0337118	0.999921	-4.31052
AvsC	BDKRB1	-0.740801	6.89472	-2.38079	0.0353841	0.999921	-4.31638
AvsC	SLCO1C1	-0.74292	2.99429	-3.24758	0.00728584	0.999921	-4.1394
AvsC	IRF7	-0.745235	5.79644	-4.7248	0.000541531	0.999921	-3.91494
AvsC	FAM83F	-0.745768	7.74849	-4.13979	0.00147374	0.999921	-3.99201
AvsC	ACTL7A	-0.749933	3.59299	-2.22114	0.0470887	0.999921	-4.35149
AvsC	LOC100503228	-0.761499	6.55033	-2.41677	0.0331623	0.999921	-4.30853
AvsC	TMCO7	-0.763749	7.45826	-2.99552	0.0115494	0.999921	-4.18781
AvsC	GM14920	-0.767045	2.1437	-3.52988	0.00436324	0.999921	-4.08868
AvsC	OLFR668	-0.767766	5.45909	-2.48738	0.0291889	0.999921	-4.29322
AvsC	VWCE	-0.769984	3.56458	-2.38403	0.0351785	0.999921	-4.31567
AvsC	TSSK6	-0.774655	7.96772	-3.65996	0.00345142	0.999921	-4.06659
AvsC	IRX6	-0.776135	3.63389	-2.60384	0.0236263	0.999921	-4.26827
AvsC	OLFR1362	-0.778194	3.81154	-2.34426	0.0377858	0.999921	-4.32437
AvsC	GM5176	-0.781323	6.59123	-3.1292	0.00904389	0.999921	-4.16178
AvsC	GM4371	-0.79475	5.84774	-2.4295	0.0324094	0.999921	-4.30576
AvsC	OLFR312	-0.805117	4.50332	-2.19616	0.0492254	0.999921	-4.35702
AvsC	GTF3C6	-0.807757	6.99737	-2.48557	0.0292848	0.999921	-4.29362
AvsC	OLFR700	-0.812772	2.81563	-2.53574	0.0267386	0.999921	-4.28281
AvsC	SOX12	-0.815378	5.07389	-3.35135	0.00603112	0.999921	-4.12032
AvsC	FLRT1	-0.815832	4.8387	-2.95454	0.0124489	0.999921	-4.19594
AvsC	OLFR446	-0.816844	6.28472	-4.1704	0.00139705	0.999921	-3.98761
AvsC	SLC30A3	-0.817645	2.78889	-2.67326	0.0208192	0.999921	-4.2536
AvsC	OLFR341	-0.818432	4.0841	-2.39424	0.0345375	0.999921	-4.31344
AvsC	CYP21A1	-0.818838	4.36894	-2.61614	0.0231032	0.999921	-4.26566
AvsC	ISG15	-0.827859	6.72026	-3.57985	0.00398684	0.999921	-4.0801
AvsC	BIRC7	-0.831351	3.71864	-2.42262	0.0328142	0.999921	-4.30726
AvsC	PRLHR	-0.832551	3.89643	-2.87562	0.0143836	0.999921	-4.21181
AvsC	COX7B2	-0.838287	2.51121	-2.44825	0.0313301	0.999921	-4.30169
AvsC	OLFR342	-0.842836	2.36076	-3.52197	0.00442605	0.999921	-4.09005
AvsC	TMEM30A	-0.844126	8.94579	-2.95552	0.0124267	0.999921	-4.19575
AvsC	E230008J23RIK	-0.853519	4.37649	-2.56847	0.0251959	0.999921	-4.27581
AvsC	OLFR187	-0.857674	2.60361	-2.69388	0.0200506	0.999921	-4.24927
AvsC	4930481B07RIK	-0.86058	3.54744	-2.29725	0.0411084	0.999921	-4.3347
AvsC	OLFR27	-0.865079	2.31542	-3.51813	0.00445687	0.999921	-4.09072
AvsC	A730008H23RIK	-0.870945	2.59823	-2.5193	0.0275485	0.999921	-4.28635
AvsC	PTCH2	-0.872224	4.20149	-2.27685	0.0426362	0.999921	-4.33919
AvsC	MSZF81	-0.875645	5.7888	-3.86975	0.00237224	0.999921	-4.03266
AvsC	6030422H21RIK	-0.877436	5.94246	-2.2577	0.0441188	0.999921	-4.34341
AvsC	2810047C21RIK1	-0.891067	3.5113	-2.60883	0.0234127	0.999921	-4.26721
AvsC	PIK3CD	-0.898868	5.16559	-2.61439	0.0231768	0.999921	-4.26603
AvsC	PAX4	-0.904607	2.32561	-2.80623	0.0163302	0.999921	-4.22596
AvsC	AI182371	-0.911363	2.73882	-2.27261	0.0429599	0.999921	-4.34013
AvsC	SMAD7	-0.914737	7.69692	-3.92486	0.00215123	0.999921	-4.02409
AvsC	OLFR74	-0.916482	4.78991	-2.28171	0.0422673	0.999921	-4.33812
AvsC	OLFR1444	-0.921458	6.23442	-2.81468	0.0160799	0.999921	-4.22423
AvsC	FAM65B	-0.927211	3.61233	-2.33611	0.0383432	0.999921	-4.32616
AvsC	TAS1R2	-0.93384	2.75992	-2.62972	0.0225387	0.999921	-4.26278
AvsC	FOLR1	-0.935032	4.52288	-3.49654	0.00463437	0.999921	-4.09448
AvsC	OLFR1218	-0.940793	5.05265	-3.82049	0.00258958	0.999921	-4.04044
AvsC	LINGO4	-0.951926	4.24135	-2.4411	0.0317373	0.999921	-4.30324
AvsC	SIRT6	-0.954518	3.93011	-2.29893	0.0409849	0.999921	-4.33433
AvsC	TAS1R3	-0.960803	7.48798	-2.44185	0.0316946	0.999921	-4.30308
AvsC	2210019G11RIK	-0.961615	4.19876	-3.30007	0.00662105	0.999921	-4.12969
AvsC	OLFR741	-0.967042	2.48968	-3.38317	0.00569216	0.999921	-4.11457
AvsC	OLFR1131	-0.978636	4.61517	-2.77921	0.0171571	0.999921	-4.23152
AvsC	OLFR63	-0.992563	5.38574	-2.27754	0.0425837	0.999921	-4.33904
AvsC	OLFR1122	-0.992687	2.99683	-3.90951	0.00221058	0.999921	-4.02646
AvsC	FPR-RS3	-1.01286	2.73903	-2.36598	0.0363396	0.999921	-4.31962
AvsC	AXIN2	-1.0132	3.90659	-2.21237	0.0478282	0.999921	-4.35343
AvsC	GM12770	-1.01483	6.13708	-2.42221	0.0328386	0.999921	-4.30735
AvsC	ZHX2	-1.01617	3.12098	-3.21273	0.00776407	0.999921	-4.14592
AvsC	ZFP113	-1.01737	4.01875	-2.20239	0.0486844	0.999921	-4.35564
AvsC	OLFR1280	-1.01772	3.48503	-2.66609	0.0210933	0.999921	-4.2551
AvsC	IGHMBP2	-1.01908	2.66923	-3.93803	0.00210166	0.999921	-4.02206
AvsC	LHFPL5	-1.01979	3.26815	-2.86518	0.014661	0.999921	-4.21392
AvsC	GPR34	-1.03073	2.49334	-3.42078	0.00531633	0.999921	-4.10784
AvsC	SLC25A34	-1.04062	3.82826	-3.12021	0.0091938	0.999921	-4.1635
AvsC	C330018A13RIK	-1.04159	3.70947	-2.78007	0.0171303	0.999921	-4.23135
AvsC	1700001J11RIK	-1.04853	4.07361	-2.21532	0.0475782	0.999921	-4.35278
AvsC	SPACA4	-1.0556	6.77737	-2.27883	0.0424854	0.999921	-4.33876
AvsC	9330133O14RIK	-1.05833	4.56523	-2.39416	0.0345426	0.999921	-4.31346
AvsC	OLFR1065	-1.06676	3.31312	-2.73004	0.0187701	0.999921	-4.24172
AvsC	CST10	-1.09888	3.46988	-3.01697	0.0111048	0.999921	-4.18358
AvsC	CNGA2	-1.10582	5.06341	-3.78641	0.00275191	0.999921	-4.04589
AvsC	BPNT1	-1.10708	5.99171	-2.46068	0.0306338	0.999921	-4.299
AvsC	DDX3Y	-1.11726	6.7447	-3.06025	0.0102592	0.999921	-4.1751
AvsC	PITRM1	-1.12992	7.81507	-5.1066	0.000288762	0.999921	-3.87199
AvsC	KLHL32	-1.1364	3.25899	-2.90439	0.0136458	0.999921	-4.20599
AvsC	OLFR102	-1.13858	3.08597	-2.64971	0.0217327	0.999921	-4.25856
AvsC	GM10324	-1.13904	7.72307	-3.72075	0.00309476	0.999921	-4.05654
AvsC	PCBP1	-1.14163	8.89243	-2.92281	0.0131935	0.999921	-4.20229
AvsC	A630089N07RIK	-1.14603	5.11663	-3.14233	0.00882945	0.999921	-4.15926
AvsC	OLFR1221	-1.15833	3.36787	-2.47323	0.0299464	0.999921	-4.29628
AvsC	TCL1B2	-1.17065	4.97713	-2.44336	0.0316082	0.999921	-4.30275
AvsC	GDF7	-1.17925	3.74774	-3.27929	0.00687654	0.999921	-4.13352
AvsC	OLFR1342	-1.189	4.59134	-2.41211	0.0334425	0.999921	-4.30955
AvsC	PDYN	-1.20074	3.18767	-2.33265	0.0385821	0.999921	-4.32692
AvsC	1810009J06RIK	-1.21216	2.16815	-2.58725	0.0243501	0.999921	-4.2718
AvsC	H1FNT	-1.2141	3.67873	-2.20157	0.0487548	0.999921	-4.35582
AvsC	E230025N22RIK	-1.21918	3.07892	-2.85273	0.0149987	0.999921	-4.21645
AvsC	OLFR979	-1.23924	3.06858	-2.45296	0.0310643	0.999921	-4.30067
AvsC	RRM2B	-1.25137	4.32547	-2.33266	0.0385814	0.999921	-4.32692
AvsC	H1FOO	-1.26305	3.90883	-2.86143	0.0147618	0.999921	-4.21468
AvsC	GM13253	-1.29469	6.49773	-3.11759	0.00923789	0.999921	-4.16401
AvsC	GM6718	-1.33558	12.5088	-2.35315	0.0371871	0.999921	-4.32243
AvsC	OLFR229	-1.38233	5.21233	-2.66485	0.0211412	0.999921	-4.25537
AvsC	SNHG1	-1.39583	2.85398	-3.6858	0.00329496	0.999921	-4.0623
AvsC	5330439M10RIK	-1.41201	4.601	-2.94657	0.0126319	0.999921	-4.19753
AvsC	9030419F21RIK	-1.41311	3.16361	-3.30464	0.00656622	0.999921	-4.12885
AvsC	NOL11	-1.41571	4.52058	-2.57797	0.0247645	0.999921	-4.27378
AvsC	OLFR15	-1.44501	2.65944	-4.51747	0.000768295	0.999921	-3.94061
AvsC	SERPINB6C	-1.51004	6.10622	-2.19757	0.0491021	0.999921	-4.3567
AvsC	OLFR319	-1.5424	4.28766	-3.31921	0.0063943	0.999921	-4.12618
AvsC	GM15032	-1.55327	8.84969	-2.26292	0.0437101	0.999921	-4.34226
AvsC	OLFR870	-1.57039	3.21221	-3.48455	0.00473604	0.999921	-4.09657
AvsC	2410006F04RIK	-1.5776	5.67159	-2.65147	0.021663	0.999921	-4.25819
AvsC	2310079G19RIK	-1.6721	3.09527	-4.04455	0.00174154	0.999921	-4.00596
AvsC	VMN2R30	-1.70721	3.12828	-3.93717	0.00210484	0.999921	-4.02219
AvsC	LOC100502936	-1.82451	3.60351	-3.73711	0.00300543	0.999921	-4.05387
AvsC	LEO1	-1.8556	6.00185	-2.81416	0.016095	0.999921	-4.22433
AvsG	A	6.60787	5.83132	31.3828	1.26373e-12	2.68099e-08	14.4864
AvsG	LOC100504785	6.25295	7.97904	7.33542	1.06488e-05	0.0046105	3.78804
AvsG	GDPD3	5.96982	8.47732	19.7067	2.60274e-10	2.19282e-06	12.0755
AvsG	IFI202B	5.55255	5.2979	6.65018	2.7213e-05	0.00813133	2.9052
AvsG	LOC100505332	5.18993	4.8178	15.9022	2.91715e-09	1.23775e-05	10.5578
AvsG	LEP	4.62002	5.0155	7.36224	1.02771e-05	0.00454226	3.82119
AvsG	HAL	4.55785	7.372	4.02793	0.00177354	0.117214	-1.13429
AvsG	TGDS	4.45375	4.46163	6.83686	2.09502e-05	0.00694467	3.15266
AvsG	1700020D05RIK	3.97928	7.94467	9.84328	5.39952e-07	0.000673829	6.47982
AvsG	GBP1	3.73083	5.75023	4.99353	0.000341304	0.0425507	0.471932
AvsG	SLC22A2	3.58657	6.79646	6.84828	2.06208e-05	0.00694396	3.16763
AvsG	ABHD1	3.55276	8.13845	11.2381	1.32107e-07	0.000215589	7.67202
AvsG	FRZB	3.47531	6.57448	5.99297	7.09101e-05	0.0151955	1.99133
AvsG	GAL3ST1	3.37407	5.81622	3.54487	0.00421137	0.175781	-1.97569
AvsG	GM4665	3.36973	3.7371	3.27604	0.00686957	0.213787	-2.44933
AvsG	B4GALNT2	3.10733	4.09029	6.67402	2.63123e-05	0.00797451	2.9371
AvsG	WFDC2	2.83447	5.873	3.43935	0.00510043	0.190926	-2.16138
AvsG	NTN4	2.82871	5.15926	4.73019	0.000528525	0.0575008	0.0462393
AvsG	HDDC3	2.8193	7.40089	7.54928	8.04099e-06	0.00378487	4.04953
AvsG	ZFP13	2.79279	5.70781	3.03961	0.0105924	0.257634	-2.86606
AvsG	CLCNKB	2.76988	3.31192	3.98231	0.00192257	0.123225	-1.21293
AvsG	KCNJ14	2.73812	3.38747	3.44959	0.00500634	0.189563	-2.14334
AvsG	COX7C	2.71919	11.0195	3.68698	0.00325815	0.157453	-1.72645
AvsG	ASAP3	2.66118	5.8278	7.76671	6.07708e-06	0.00348446	4.30878
AvsG	GRIN2C	2.65919	4.0845	3.51558	0.004441	0.182236	-2.0272
AvsG	RBM45	2.64217	4.75615	9.67275	6.48446e-07	0.000764266	6.32059
AvsG	PDXDC1	2.6336	7.13338	11.5419	9.91307e-08	0.000175255	7.90772
AvsG	NNAT	2.52749	7.18635	3.45802	0.00493025	0.1888	-2.1285
AvsG	MTAP1B	2.52498	7.70454	3.23038	0.00746767	0.221819	-2.52987
AvsG	TMEM132D	2.50012	3.04446	3.03004	0.0107801	0.258418	-2.88291
AvsG	D830015G02RIK	2.48667	4.90571	2.29445	0.0411982	0.429995	-4.1476
AvsG	S100B	2.41349	10.7664	2.32057	0.0393113	0.422539	-4.1043
AvsG	CYP26B1	2.38411	10.439	6.10071	6.03629e-05	0.0139196	2.14577
AvsG	OCEL1	2.35698	9.97492	7.96186	4.74863e-06	0.00301182	4.53592
AvsG	BB211804	2.34169	3.27069	7.05147	1.55962e-05	0.00589411	3.43066
AvsG	CCNB1IP1	2.33278	6.33828	14.3218	9.3521e-09	2.48006e-05	9.73555
AvsG	TPH2	2.30622	2.66482	4.64339	0.000611744	0.0633081	-0.096253
AvsG	D630037F22RIK	2.30462	4.04002	5.61696	0.000125975	0.0220874	1.43802
AvsG	GM3161	2.30131	3.4709	3.21288	0.00771074	0.224903	-2.56075
AvsG	LOC100504461	2.29615	4.50565	3.0804	0.00982885	0.248237	-2.79426
AvsG	SERPINA1B	2.28958	5.05081	2.8787	0.0142302	0.289241	-3.14844
AvsG	AKR1C14	2.28752	6.2527	4.9135	0.000389424	0.0463779	0.343629
AvsG	LRRC17	2.24659	8.76456	2.62274	0.0227356	0.349012	-3.59282
AvsG	HP1BP3	2.24285	8.4642	6.63394	2.78451e-05	0.00820463	2.88343
AvsG	MASP2	2.23736	4.61527	6.60304	2.90916e-05	0.00839257	2.84189
AvsG	EGFBP2	2.23705	5.71627	2.57271	0.024907	0.360931	-3.67868
AvsG	BC049715	2.23063	2.66298	12.9252	2.89572e-08	6.82585e-05	8.88602
AvsG	SLC22A3	2.22937	3.63319	2.29434	0.0412057	0.429995	-4.14777
AvsG	MFAP4	2.22758	10.7586	2.40951	0.0334913	0.400969	-3.95568
AvsG	REM1	2.2228	4.33898	4.24798	0.00120571	0.0960775	-0.75796
AvsG	DUSP16	2.20894	5.91444	7.65329	7.02802e-06	0.00357196	4.17437
AvsG	FBLN1	2.20428	8.9218	4.10593	0.00154582	0.109316	-1.0003
AvsG	PHYHIP	2.19836	5.57524	3.22313	0.0075674	0.223286	-2.54266
AvsG	2310010M20RIK	2.19344	3.34781	2.59125	0.0240797	0.357203	-3.64691
AvsG	KLRA21	2.19305	5.49547	4.80471	0.000466557	0.053215	0.167714
AvsG	ELP3	2.15367	9.10286	3.84775	0.00244232	0.140037	-1.44603
AvsG	ACTR3B	2.15274	5.39457	2.76437	0.0175482	0.318866	-3.34784
AvsG	ADI1	2.14478	8.19743	4.40787	0.00091421	0.0788413	-0.487994
AvsG	GM5797	2.139	3.81426	4.06679	0.00165603	0.113698	-1.06745
AvsG	DBP	2.13761	13.1165	3.35768	0.00591832	0.202262	-2.30532
AvsG	GM5458	2.12862	5.28651	5.18903	0.000248227	0.0351075	0.781311
AvsG	FBLN7	2.09967	8.30027	3.0132	0.0111183	0.260772	-2.91252
AvsG	COMP	2.08544	10.3698	2.37586	0.0355888	0.41021	-4.01213
AvsG	1700001F09RIK	2.08452	2.78397	3.63039	0.00360804	0.163952	-1.82557
AvsG	ABCC9	2.08319	9.6358	4.63753	0.000617835	0.063628	-0.10591
AvsG	DKK3	2.07894	9.49508	3.10974	0.00931412	0.243706	-2.74259
AvsG	TNFRSF11B	2.05624	6.6527	3.00191	0.0113509	0.262893	-2.93236
AvsG	D430041D05RIK	2.05178	2.84303	2.8967	0.0137679	0.287487	-3.11693
AvsG	GM2897	2.01253	8.10471	4.76051	0.00050233	0.0555049	0.0957586
AvsG	CD209G	2.00989	4.52254	3.20697	0.00779455	0.225595	-2.57117
AvsG	TREM2	2.00049	7.76369	3.42228	0.00526129	0.192771	-2.19145
AvsG	LYPD1	1.9896	2.55206	2.3645	0.0363249	0.41336	-4.03113
AvsG	CCNJ	1.98783	3.4511	2.59249	0.0240251	0.357178	-3.64477
AvsG	PRDM16	1.97798	7.64233	2.8041	0.0163161	0.307139	-3.27869
AvsG	PER3	1.96065	6.67951	4.03819	0.00174169	0.115598	-1.11662
AvsG	ORF63	1.95799	4.55779	3.65191	0.00347062	0.161914	-1.78785
AvsG	NNT	1.95378	9.46386	3.0372	0.0106394	0.257634	-2.87031
AvsG	INSC	1.95328	3.8801	2.69092	0.0200731	0.334216	-3.47522
AvsG	TPMT	1.94605	6.99476	4.50297	0.000776634	0.0729039	-0.328932
AvsG	CALML4	1.93738	7.33135	6.1242	5.82928e-05	0.0137409	2.17919
AvsG	2900055J20RIK	1.93074	3.97514	3.07017	0.010015	0.249963	-2.81228
AvsG	DQX1	1.91302	3.13324	5.64159	0.000121248	0.0216158	1.47494
AvsG	TBC1D12	1.90699	5.72578	8.59342	2.19975e-06	0.00186671	5.23649
AvsG	SLC26A10	1.90624	8.31275	3.49733	0.00459049	0.185227	-2.0593
AvsG	GM3893	1.90457	9.1023	4.19308	0.00132687	0.100718	-0.85135
AvsG	CUEDC1	1.90245	8.40562	3.29727	0.00660818	0.212735	-2.41187
AvsG	PRRX2	1.85004	7.23516	2.53228	0.0268086	0.370496	-3.74775
AvsG	BC029127	1.84789	5.73343	5.33691	0.000195788	0.0300988	1.01147
AvsG	SMARCA1	1.84051	6.81163	3.14247	0.00877184	0.237441	-2.6849
AvsG	GM9615	1.83258	7.7962	3.98416	0.00191628	0.123225	-1.20973
AvsG	LOC100504186	1.83122	2.86655	3.48656	0.00468115	0.186674	-2.07826
AvsG	SPINK8	1.82752	3.34752	3.82521	0.00254265	0.141954	-1.48523
AvsG	C1QTNF2	1.82382	7.57156	2.7902	0.016737	0.311197	-3.3029
AvsG	LOC100503728	1.8192	8.44801	4.61612	0.000640633	0.0655145	-0.14123
AvsG	RCOR2	1.80605	6.54505	3.42912	0.00519626	0.192462	-2.1794
AvsG	BBS1	1.78602	4.67462	5.76092	0.000100859	0.0192768	1.65249
AvsG	9330175M20RIK	1.78254	2.30731	2.32331	0.0391183	0.422539	-4.09975
AvsG	KCNAB1	1.78088	6.79497	2.7618	0.0176311	0.319159	-3.35232
AvsG	CDH22	1.77201	5.20274	2.66407	0.0210828	0.342213	-3.5216
AvsG	SMTN	1.76904	9.83011	3.12107	0.00912272	0.241923	-2.72262
AvsG	BC089491	1.76786	2.89966	3.63158	0.00360031	0.163952	-1.82349
AvsG	PTN	1.76192	8.18607	3.384	0.00564112	0.199425	-2.25892
AvsG	EFHC2	1.74121	4.79935	2.93026	0.0129457	0.278826	-3.05813
AvsG	KLRA10	1.73258	3.44166	3.77694	0.00277206	0.148006	-1.5693
AvsG	HBQ1A	1.72914	3.56945	3.01622	0.0110569	0.260772	-2.90721
AvsG	GM3002	1.71604	6.38841	3.95659	0.00201225	0.128198	-1.25736
AvsG	PI16	1.71458	11.0947	2.53456	0.0266976	0.370189	-3.74386
AvsG	D2HGDH	1.70921	5.9198	5.54586	0.000140751	0.023512	1.33089
AvsG	EPHB1	1.70709	2.83345	2.38706	0.0348766	0.407774	-3.99336
AvsG	1700048O20RIK	1.70435	5.06981	3.40585	0.00542103	0.195056	-2.2204
AvsG	GAMT	1.68942	9.92475	3.46848	0.00483738	0.187263	-2.11008
AvsG	MMP12	1.66783	3.17909	2.69457	0.0199397	0.333612	-3.46891
AvsG	LRRC3B	1.65936	7.02463	4.95961	0.000360886	0.043505	0.417671
AvsG	KAP	1.65678	3.39368	2.95001	0.0124851	0.273063	-3.0235
AvsG	GPC3	1.64986	7.99749	2.64008	0.0220271	0.345973	-3.56296
AvsG	TECRL	1.64522	7.19915	2.25273	0.0443916	0.441855	-4.21637
AvsG	PCDHB6	1.63298	5.30065	2.6366	0.0221677	0.347332	-3.56897
AvsG	APLNR	1.62668	5.45051	3.57581	0.00398198	0.17179	-1.92134
AvsG	LYPD6	1.62564	5.85902	2.98355	0.0117399	0.266473	-2.96462
AvsG	MRGPRF	1.6245	9.93257	2.64293	0.0219127	0.345842	-3.55805
AvsG	ESR2	1.62026	2.53502	2.3852	0.034994	0.408025	-3.99648
AvsG	4930578N16RIK	1.61905	3.22214	2.9836	0.0117389	0.266473	-2.96454
AvsG	BHLHE41	1.61093	5.20212	2.42457	0.0325918	0.397411	-3.93033
AvsG	KLHL26	1.607	7.76306	4.09784	0.00156794	0.109498	-1.01416
AvsG	FAM81A	1.60652	4.57012	2.6447	0.0218422	0.345292	-3.55501
AvsG	2810408M09RIK	1.60465	6.02786	7.94088	4.87523e-06	0.00301182	4.51175
AvsG	PCP4L1	1.60053	10.9721	2.51403	0.0277128	0.374286	-3.77885
AvsG	4931432P07RIK	1.60011	5.91531	2.38086	0.0352691	0.408946	-4.00376
AvsG	LAMA2	1.59812	5.62552	2.28385	0.0419876	0.433054	-4.1651
AvsG	SLC4A3	1.58944	6.34827	2.81443	0.01601	0.304029	-3.26068
AvsG	SOX7	1.58541	7.00929	3.95479	0.00201868	0.128223	-1.26047
AvsG	GM10406	1.58325	5.90786	3.90416	0.00220872	0.133918	-1.34812
AvsG	ADAT2	1.58134	8.14047	5.84246	8.90394e-05	0.0176539	1.77251
AvsG	KANK1	1.57523	8.20609	2.38443	0.0350428	0.408025	-3.99778
AvsG	PTPRS	1.57474	9.67714	7.11814	1.42469e-05	0.00582447	3.51563
AvsG	B4GALT2	1.57334	5.21761	3.57088	0.00401766	0.172191	-1.93
AvsG	GNG8	1.57125	6.45881	2.46352	0.0303729	0.387134	-3.86457
AvsG	NEAT1	1.56981	14.3511	3.87708	0.00231785	0.135837	-1.39509
AvsG	DEPDC7	1.56858	3.84273	2.91196	0.0133878	0.283734	-3.09021
AvsG	CDR2	1.5669	6.20799	2.52387	0.0272218	0.3716	-3.7621
AvsG	EFNB2	1.56473	7.13384	2.88157	0.0141554	0.289218	-3.14341
AvsG	RAB4A	1.55721	7.5964	2.66918	0.0208869	0.340595	-3.51278
AvsG	3110070M22RIK	1.55382	4.25205	4.09744	0.00156905	0.109498	-1.01484
AvsG	CD276	1.55024	4.37321	2.64098	0.0219911	0.345842	-3.56142
AvsG	FLYWCH2	1.54767	7.32854	3.06536	0.0101039	0.250678	-2.82076
AvsG	ANKRD61	1.54629	5.75206	2.89121	0.0139072	0.288798	-3.12654
AvsG	CRYBA4	1.54568	4.92031	2.32059	0.0393105	0.422539	-4.10428
AvsG	RHOBTB1	1.53736	9.87466	6.12889	5.78888e-05	0.0137409	2.18585
AvsG	PCDHB4	1.53178	5.61729	6.69786	2.54436e-05	0.00793802	2.96891
AvsG	DDAH2	1.52793	10.1182	3.7438	0.00294184	0.150379	-1.62714
AvsG	IGFBP5	1.52499	9.97026	2.4682	0.0301164	0.386755	-3.85665
AvsG	D330041H03RIK	1.52399	2.40546	7.90335	5.1108e-06	0.00301182	4.46836
AvsG	1700020C07RIK	1.51879	3.54975	2.63476	0.0222422	0.347679	-3.57213
AvsG	GM15506	1.51389	4.39306	2.85839	0.0147702	0.294937	-3.18395
AvsG	RSPH1	1.51103	2.88057	3.10387	0.009415	0.244769	-2.75294
AvsG	PCDHA4	1.51088	2.46938	2.45105	0.0310672	0.392083	-3.88567
AvsG	2410076I21RIK	1.50719	4.08305	3.7674	0.00281988	0.148079	-1.58595
AvsG	PNCK	1.50376	6.50384	2.75223	0.0179428	0.320688	-3.36894
AvsG	TLE2	1.49824	8.09414	4.11247	0.00152816	0.108428	-0.989099
AvsG	FIBIN	1.49139	11.7206	2.47926	0.0295184	0.383599	-3.83791
AvsG	SPARCL1	1.48878	14.8504	2.98952	0.011612	0.264985	-2.95414
AvsG	PLEKHH3	1.48671	10.498	3.90079	0.00222199	0.134099	-1.35396
AvsG	GDF5	1.48564	6.60364	2.42014	0.0328543	0.398972	-3.9378
AvsG	H28	1.48421	2.93391	5.62132	0.000125126	0.0220874	1.44455
AvsG	USF1	1.48402	6.72466	7.53361	8.20664e-06	0.00378487	4.03059
AvsG	NPR3	1.48158	6.38172	2.88855	0.0139753	0.288798	-3.1312
AvsG	HOXB9	1.47987	5.70601	3.15691	0.00854282	0.235066	-2.65945
AvsG	HSPA2	1.47919	7.33929	6.86694	2.00941e-05	0.00687574	3.19205
AvsG	SLC5A7	1.47616	2.76073	2.5611	0.0254391	0.362446	-3.69854
AvsG	UNC13C	1.47487	3.679	2.28043	0.0422459	0.43486	-4.17076
AvsG	GM16499	1.4668	4.32274	2.42786	0.0323989	0.397246	-3.9248
AvsG	LIMCH1	1.46515	7.73672	2.38771	0.034836	0.407774	-3.99228
AvsG	CNTFR	1.46326	8.15899	3.47918	0.00474427	0.187231	-2.09124
AvsG	GM5784	1.46201	4.71474	2.33436	0.0383492	0.419945	-4.08138
AvsG	PKDCC	1.45975	8.46458	2.50388	0.0282286	0.377122	-3.79612
AvsG	AKR1C19	1.45744	5.52478	3.65811	0.00343207	0.161914	-1.77699
AvsG	OLFR1101	1.45459	3.24845	2.26525	0.0434093	0.439165	-4.19578
AvsG	GM14207	1.44998	4.34951	2.76468	0.0175382	0.318866	-3.3473
AvsG	D730050B12RIK	1.44856	2.58401	2.70399	0.0195989	0.332916	-3.45259
AvsG	SMARCD3	1.44818	11.3961	2.18843	0.0497801	0.460303	-4.32143
AvsG	2810410P21RIK	1.4446	3.12817	3.13886	0.00883007	0.238179	-2.69127
AvsG	KANK2	1.44257	8.16539	2.47891	0.0295372	0.383599	-3.83851
AvsG	MAMDC2	1.43983	7.35726	4.7687	0.000495488	0.0550355	0.109117
AvsG	GNG13	1.4336	4.51709	3.03402	0.0107017	0.257634	-2.8759
AvsG	PHEX	1.42961	3.88817	2.20101	0.048679	0.457478	-4.30096
AvsG	KLHDC8B	1.42909	7.07619	2.51477	0.0276759	0.374268	-3.7776
AvsG	RAMP1	1.42482	8.30112	3.14515	0.00872884	0.237441	-2.68018
AvsG	SEMA5B	1.42453	3.88371	3.07202	0.0099812	0.249963	-2.80903
AvsG	MAGED2	1.42293	9.37568	3.70642	0.00314619	0.155462	-1.69245
AvsG	LRRC36	1.42264	3.87182	2.9466	0.0125635	0.274494	-3.02949
AvsG	FBLN2	1.42218	12.7803	3.13852	0.0088356	0.238179	-2.69187
AvsG	VEGFC	1.41038	8.74961	7.04026	1.58362e-05	0.00589411	3.41631
AvsG	SNRPN	1.40801	8.96514	3.47612	0.00477076	0.187231	-2.09664
AvsG	APBA2	1.40198	4.9559	2.22616	0.0465475	0.450213	-4.25993
AvsG	JMJD7	1.39954	7.43554	5.20784	0.000240804	0.034518	0.810776
AvsG	SFI1	1.39817	5.96645	5.28794	0.000211721	0.0313138	0.935633
AvsG	WNT5A	1.39518	4.70194	3.6639	0.00339643	0.161914	-1.76685
AvsG	ALDH1L2	1.39283	4.29426	3.41123	0.00536824	0.194347	-2.21093
AvsG	AKAP6	1.39131	8.98925	2.33686	0.0381778	0.419945	-4.07723
AvsG	FAM20C	1.39092	9.8171	2.56688	0.0251729	0.361662	-3.68866
AvsG	IBSP	1.38812	2.21222	2.33274	0.0384615	0.419945	-4.08408
AvsG	H2-M10.4	1.38578	2.54825	3.36685	0.00582022	0.201745	-2.28915
AvsG	A630072L19RIK	1.38536	2.95598	2.80298	0.0163497	0.3075	-3.28065
AvsG	ARHGEF25	1.38441	10.6981	2.50975	0.0279293	0.375566	-3.78614
AvsG	LGALS6	1.38343	5.65921	2.37971	0.0353422	0.409076	-4.00568
AvsG	NHLRC1	1.38277	8.29913	2.20174	0.0486159	0.457478	-4.29978
AvsG	FOXO6	1.3819	8.40493	2.88996	0.0139392	0.288798	-3.12873
AvsG	NT5E	1.37001	5.41145	3.35805	0.00591439	0.202262	-2.30468
AvsG	GM10931	1.36921	3.74505	2.45675	0.0307479	0.389909	-3.87603
AvsG	FAM181B	1.36794	7.77529	2.78909	0.0167713	0.311234	-3.30484
AvsG	RGS11	1.36745	7.0582	5.33081	0.000197701	0.0301743	1.00205
AvsG	REEP1	1.36738	10.8103	2.46577	0.0302494	0.387134	-3.86077
AvsG	LPHN1	1.36709	8.59296	6.16519	5.4859e-05	0.013533	2.23732
AvsG	RNASE4	1.36022	10.3083	5.51848	0.00014692	0.0243508	1.28942
AvsG	GM14430	1.36	5.06301	3.76227	0.00284595	0.149018	-1.5949
AvsG	CDON	1.35991	6.79366	4.04329	0.00172608	0.115598	-1.10785
AvsG	AW047270	1.35581	2.59655	2.25144	0.0444942	0.442129	-4.21849
AvsG	LGI1	1.35144	4.84916	2.30275	0.0405892	0.426498	-4.13385
AvsG	HIGD1C	1.35005	3.22764	3.56156	0.004086	0.173717	-1.94637
AvsG	HAPLN1	1.34921	3.37479	3.09662	0.00954091	0.245013	-2.7657
AvsG	CYS1	1.34817	7.85587	2.79879	0.0164757	0.308528	-3.28794
AvsG	CAR11	1.34657	8.16799	4.00916	0.00183334	0.120015	-1.16661
AvsG	SSPN	1.33643	11.3613	2.84519	0.0151322	0.2967	-3.20701
AvsG	LYSMD2	1.33634	9.81061	5.40873	0.000174671	0.028073	1.12202
AvsG	MATN4	1.33028	3.02703	3.15385	0.00859079	0.235586	-2.66484
AvsG	FAM184B	1.32578	4.19329	4.13324	0.00147343	0.107051	-0.953533
AvsG	PTGER1	1.3247	2.9043	5.55388	0.000138996	0.0234597	1.34301
AvsG	GLB1L2	1.32122	7.54571	3.37488	0.00573564	0.200795	-2.27499
AvsG	CLEC11A	1.32047	7.27691	2.71145	0.0193332	0.330299	-3.43967
AvsG	SERPINE2	1.31817	8.28399	2.3182	0.0394792	0.422999	-4.10824
AvsG	COX4I2	1.31731	2.8688	2.85996	0.0147277	0.294937	-3.1812
AvsG	GM4392	1.31227	5.67393	2.27588	0.0425913	0.436221	-4.17826
AvsG	B9D1	1.31157	6.52129	2.72806	0.0187545	0.326836	-3.41089
AvsG	PI4KB	1.30955	5.46943	2.93884	0.0127437	0.277005	-3.0431
AvsG	LRRTM3	1.30869	3.90186	2.66147	0.021183	0.342381	-3.52608
AvsG	FSTL1	1.3086	11.4876	2.38066	0.0352819	0.408946	-4.00409
AvsG	PODN	1.30457	4.86666	3.42227	0.0052614	0.192771	-2.19147
AvsG	SH3TC2	1.30438	6.72866	4.57414	0.000687929	0.0663383	-0.210671
AvsG	VMO1	1.30416	3.28687	3.16968	0.00834526	0.232904	-2.63693
AvsG	INHA	1.30115	5.02267	3.23507	0.00740395	0.221421	-2.52161
AvsG	EPHB2	1.30106	3.7757	3.59293	0.00386058	0.16922	-1.89128
AvsG	SYNPO2	1.30091	8.65573	2.83031	0.0155507	0.301054	-3.23298
AvsG	GM3696	1.29922	5.53917	2.7555	0.0178355	0.319578	-3.36325
AvsG	1810037I17RIK	1.29861	10.7778	6.13457	5.74036e-05	0.0137409	2.19392
AvsG	GKN3	1.29641	8.73572	3.1237	0.00907888	0.241457	-2.71799
AvsG	NME3	1.29535	10.4193	3.55245	0.00415398	0.174445	-1.96238
AvsG	WNT5B	1.29452	5.25337	3.07546	0.00991828	0.249604	-2.80296
AvsG	RCAN2	1.29107	9.92373	2.40093	0.0340145	0.403815	-3.9701
AvsG	CSTAD	1.28994	8.0305	2.61131	0.0232146	0.352039	-3.61246
AvsG	PARP16	1.28804	7.54831	6.35106	4.17767e-05	0.0112189	2.4976
AvsG	RBMXL2	1.28593	7.23418	2.57129	0.0249713	0.361315	-3.6811
AvsG	ANGPTL2	1.28498	5.0132	3.50444	0.00453169	0.184176	-2.0468
AvsG	MFSD7A	1.28416	4.07561	2.23149	0.0461072	0.448083	-4.2512
AvsG	NID2	1.28405	7.59102	3.5763	0.00397843	0.17179	-1.92047
AvsG	CBY3	1.28351	3.25037	2.85816	0.0147766	0.294937	-3.18436
AvsG	CCDC67	1.28074	3.06891	2.4332	0.0320871	0.396326	-3.91579
AvsG	INS2	1.27896	3.41127	3.07554	0.00991693	0.249604	-2.80283
AvsG	PTPRV	1.27748	2.97021	3.26085	0.00706293	0.214902	-2.47612
AvsG	PAQR7	1.27701	8.49246	3.73657	0.00298024	0.150897	-1.63975
AvsG	ARHGEF9	1.27554	5.8716	3.76112	0.00285182	0.149018	-1.5969
AvsG	MID1IP1	1.27458	11.3278	3.92915	0.00211274	0.131442	-1.30484
AvsG	XPNPEP2	1.27323	5.81011	3.28975	0.0066996	0.213091	-2.42514
AvsG	GNA14	1.2723	6.33251	2.19306	0.0493721	0.458795	-4.3139
AvsG	LYNX1	1.27011	11.8051	2.6894	0.0201288	0.334462	-3.47783
AvsG	PAMR1	1.26944	8.64542	2.62828	0.0225069	0.348839	-3.58329
AvsG	LPHN2	1.26746	9.37797	3.9495	0.00203772	0.129	-1.26962
AvsG	SH3BP5L	1.26703	7.58732	4.75692	0.00050536	0.0555081	0.0899021
AvsG	FAM171B	1.26684	5.40664	3.86667	0.00236125	0.136496	-1.41316
AvsG	DOK4	1.26659	7.89463	3.70557	0.003151	0.155462	-1.69394
AvsG	BCAM	1.26491	9.98004	2.3068	0.0402953	0.424883	-4.12714
AvsG	DUB3	1.26212	2.31566	2.4786	0.0295536	0.383599	-3.83903
AvsG	9330159M07RIK	1.26163	7.86866	3.28337	0.00677808	0.213787	-2.43638
AvsG	LOC100503888	1.26066	4.91861	3.55156	0.00416069	0.174445	-1.96395
AvsG	EML1	1.26033	7.96708	2.95836	0.0122953	0.2715	-3.00886
AvsG	ANGPT1	1.25778	4.9437	2.76836	0.0174203	0.318074	-3.3409
AvsG	FXYD2	1.25631	8.56015	2.31005	0.0400615	0.424316	-4.12177
AvsG	CREBZF	1.25608	9.46648	5.8485	8.82235e-05	0.0176539	1.78137
AvsG	MRC2	1.25585	3.97007	3.60466	0.00377965	0.167751	-1.87071
AvsG	DCPS	1.25555	8.87335	3.33476	0.00617099	0.204146	-2.34574
AvsG	GAS6	1.25535	12.4829	2.48608	0.0291557	0.38347	-3.82635
AvsG	SFRP4	1.25476	9.37168	2.2267	0.0465028	0.450071	-4.25904
AvsG	HLF	1.25208	8.82215	3.18365	0.00813456	0.230292	-2.6123
AvsG	INMT	1.24608	11.7805	2.49131	0.0288803	0.381742	-3.81748
AvsG	1700018F24RIK	1.24606	2.27405	2.50262	0.0282933	0.37751	-3.79826
AvsG	GRB14	1.24441	6.35909	4.23326	0.00123702	0.0979231	-0.782963
AvsG	RARB	1.24392	6.6819	4.03933	0.00173819	0.115598	-1.11466
AvsG	A430033K04RIK	1.24314	3.39971	3.1077	0.00934912	0.243706	-2.74619
AvsG	PKIG	1.24287	13.0468	3.20713	0.00779233	0.225595	-2.57089
AvsG	HTRA4	1.24247	6.16518	2.51396	0.0277164	0.374286	-3.77897
AvsG	MSRB3	1.24107	8.92413	2.641	0.0219901	0.345842	-3.56138
AvsG	6530418L21RIK	1.23831	5.832	2.52356	0.0272372	0.3716	-3.76263
AvsG	KIRREL2	1.23645	2.63046	2.48561	0.0291803	0.383556	-3.82714
AvsG	PCDH18	1.23563	6.39287	2.51752	0.0275376	0.373059	-3.77291
AvsG	KIFC3	1.23389	6.73248	4.43045	0.000879399	0.0767755	-0.450128
AvsG	SLC6A17	1.23129	4.30023	2.70599	0.0195273	0.332748	-3.44913
AvsG	GFRA4	1.23087	5.55703	2.65495	0.021437	0.343816	-3.53734
AvsG	TULP2	1.22836	2.17155	2.56631	0.0251991	0.361662	-3.68964
AvsG	1700088E04RIK	1.22789	6.49694	4.7024	0.000553795	0.0596384	0.000732968
AvsG	ITGB5	1.22313	12.0853	2.79693	0.016532	0.309282	-3.29118
AvsG	PHLDB2	1.2219	8.69296	2.24048	0.0453734	0.444625	-4.23647
AvsG	ABCG4	1.22063	7.09257	2.19561	0.0491491	0.458779	-4.30976
AvsG	9630001P10RIK	1.21991	4.70204	2.58818	0.0242148	0.357203	-3.65218
AvsG	VWA1	1.21849	9.22165	3.25059	0.00719668	0.216359	-2.49422
AvsG	C330020G15RIK	1.21847	2.69005	2.69093	0.0200727	0.334216	-3.4752
AvsG	CD209F	1.21583	9.35169	2.22699	0.0464787	0.450044	-4.25857
AvsG	ADAM1A	1.21518	4.77732	3.19442	0.0079757	0.229786	-2.5933
AvsG	SPATA2	1.21168	7.46347	7.47504	8.85898e-06	0.00399879	3.9595
AvsG	WISP1	1.20906	5.92615	2.35675	0.0368349	0.414428	-4.04406
AvsG	FOXE1	1.20602	3.0579	2.46676	0.0301951	0.386829	-3.85909
AvsG	ACAP3	1.20357	7.8504	3.39808	0.00549832	0.195716	-2.23411
AvsG	ZFP386	1.20141	5.29416	5.84461	8.87483e-05	0.0176539	1.77566
AvsG	RSPH10B2	1.20058	2.8785	4.05616	0.00168737	0.114107	-1.08573
AvsG	2610204G22RIK	1.19655	4.16259	2.61505	0.0230567	0.351652	-3.60603
AvsG	ACAD10	1.19474	7.98233	2.45153	0.0310399	0.391971	-3.88485
AvsG	KCNN3	1.19441	3.67368	3.75229	0.00289736	0.150287	-1.61232
AvsG	5330431K02RIK	1.1911	6.44496	3.22559	0.00753344	0.222723	-2.53832
AvsG	2210409E12RIK	1.18932	4.3682	5.56534	0.000136529	0.0234597	1.36031
AvsG	TSEN2	1.18575	6.37637	3.84063	0.00247358	0.140104	-1.45842
AvsG	LOC100502922	1.18443	2.97929	3.36341	0.00585684	0.201745	-2.29522
AvsG	DAO	1.18264	2.19277	3.87783	0.00231474	0.135837	-1.39379
AvsG	AKAP5	1.1808	5.31621	2.38434	0.0350482	0.408025	-3.99792
AvsG	LINGO1	1.18041	3.7777	5.66953	0.000116113	0.021271	1.51671
AvsG	ZFP111	1.17885	6.51881	3.33693	0.00614662	0.204146	-2.34191
AvsG	CHMP4C	1.17694	5.78617	2.78596	0.0168678	0.31226	-3.31029
AvsG	FABP3	1.17435	16.2874	3.17433	0.0082745	0.231823	-2.62873
AvsG	SNURF	1.17425	7.67113	2.90884	0.0134648	0.284517	-3.09568
AvsG	5033430I15RIK	1.1736	7.93274	5.44819	0.000164103	0.0267803	1.18243
AvsG	C530008M17RIK	1.17356	3.72345	3.09908	0.00949797	0.245013	-2.76137
AvsG	TPPP3	1.17123	10.4918	2.54433	0.0262273	0.368242	-3.72719
AvsG	FGF11	1.17092	5.89356	3.46219	0.004893	0.187713	-2.12116
AvsG	ILDR2	1.16974	5.12821	5.74281	0.000103705	0.0196437	1.62568
AvsG	SLC25A42	1.16591	5.45098	3.42405	0.0052444	0.192771	-2.18833
AvsG	DUSP3	1.16481	9.81819	2.92116	0.0131637	0.280642	-3.07408
AvsG	COL23A1	1.16244	5.29025	3.26925	0.00695528	0.21385	-2.4613
AvsG	SYT15	1.15761	2.93516	2.41481	0.0331724	0.400289	-3.94677
AvsG	GPR88	1.15731	3.29479	2.63096	0.0223971	0.348712	-3.57867
AvsG	2510009E07RIK	1.1565	7.70498	3.2616	0.00705325	0.214902	-2.47479
AvsG	6820431F20RIK	1.15626	11.594	3.35582	0.00593848	0.202262	-2.30861
AvsG	TMEM220	1.15556	3.30578	2.60261	0.0235858	0.353606	-3.62741
AvsG	DAPK2	1.15535	9.1953	3.59321	0.00385868	0.16922	-1.8908
AvsG	PDGFA	1.15454	10.4451	2.79091	0.0167154	0.311068	-3.30167
AvsG	CD248	1.15434	10.3519	2.61662	0.0229907	0.351357	-3.60333
AvsG	RNF186	1.15098	2.2234	2.32017	0.0393397	0.422539	-4.10496
AvsG	CLEC14A	1.14905	4.8689	3.443	0.00506674	0.190926	-2.15496
AvsG	SPEER5-PS1	1.14672	3.20288	2.74412	0.0182112	0.322429	-3.38302
AvsG	COL14A1	1.14669	5.49314	2.19111	0.0495439	0.459945	-4.31708
AvsG	CATSPER2	1.1453	8.32422	3.33984	0.00611411	0.204146	-2.33679
AvsG	PAQR4	1.14344	9.02701	2.66286	0.0211294	0.342381	-3.52369
AvsG	EFCAB7	1.14342	5.85023	4.19203	0.0013293	0.100718	-0.85314
AvsG	GSDMCL1	1.14258	4.11489	3.33416	0.0061778	0.204146	-2.3468
AvsG	1700052K11RIK	1.14228	9.51068	3.86771	0.00235686	0.136496	-1.41135
AvsG	HDHD1A	1.14223	2.41928	2.70817	0.0194496	0.331957	-3.44535
AvsG	GM14410	1.14191	4.36995	3.55284	0.00415106	0.174445	-1.9617
AvsG	CAPN12	1.14113	2.83017	2.93993	0.0127182	0.276735	-3.04119
AvsG	TEF	1.1384	7.82445	2.69783	0.0198211	0.333612	-3.46326
AvsG	2310016G11RIK	1.13742	2.75354	2.81412	0.0160192	0.304029	-3.26123
AvsG	AK5	1.137	3.0837	3.47478	0.00478235	0.187231	-2.09899
AvsG	TAS2R135	1.13644	2.72958	2.50118	0.0283673	0.378261	-3.80071
AvsG	SRF	1.13529	9.97673	4.13498	0.00146896	0.107051	-0.950566
AvsG	RAB3A	1.13409	11.2794	3.07065	0.0100063	0.249963	-2.81145
AvsG	LRRC8B	1.13231	7.32409	2.30907	0.0401317	0.424424	-4.12338
AvsG	OLFR474	1.13228	2.18891	2.61355	0.0231199	0.351874	-3.60861
AvsG	TMEM37	1.13181	10.9932	2.56026	0.0254779	0.362446	-3.69997
AvsG	D18ERTD653E	1.13086	6.25157	2.43628	0.0319086	0.395844	-3.91059
AvsG	FAM171A2	1.13075	8.49652	2.68776	0.0201893	0.334622	-3.48067
AvsG	ADAMTSL5	1.12951	7.32274	2.50418	0.0282133	0.377122	-3.79561
AvsG	DDR1	1.12619	9.00955	4.43619	0.000870763	0.0763357	-0.440503
AvsG	ST3GAL2	1.12589	7.43902	2.72531	0.0188492	0.327239	-3.41566
AvsG	PIGV	1.12372	2.63341	2.5893	0.0241654	0.357203	-3.65025
AvsG	XLR3C	1.12163	7.07813	2.36627	0.0362087	0.41336	-4.02816
AvsG	9030224M15RIK	1.11849	5.869	2.20917	0.0479779	0.455414	-4.28768
AvsG	1700020G17RIK	1.11437	2.65631	2.36164	0.036512	0.41336	-4.03589
AvsG	OLFML1	1.1141	5.59636	2.82543	0.0156904	0.302886	-3.2415
AvsG	APOL6	1.113	12.2555	7.0633	1.53471e-05	0.00589411	3.44579
AvsG	ZFP444	1.10982	7.09496	2.61043	0.023252	0.352039	-3.61398
AvsG	DAP3	1.10846	8.93163	3.04	0.0105848	0.257634	-2.86538
AvsG	ZFP85-RS1	1.10807	2.6954	2.62971	0.0224481	0.348712	-3.58082
AvsG	SNPH	1.10549	6.99747	2.3961	0.0343125	0.405311	-3.97821
AvsG	TSSK3	1.10116	2.96112	2.57063	0.0250017	0.361315	-3.68224
AvsG	PALM	1.10081	6.26016	3.35664	0.00592963	0.202262	-2.30716
AvsG	ZFP334	1.10035	2.65995	2.38667	0.0349012	0.407774	-3.99402
AvsG	RSPO3	1.09941	2.67882	3.03452	0.0106918	0.257634	-2.87502
AvsG	UNC80	1.09916	3.0036	3.22117	0.00759462	0.223467	-2.54612
AvsG	4930553I04RIK	1.09913	2.56072	3.66137	0.00341197	0.161914	-1.77128
AvsG	GSTT1	1.09891	7.62071	2.46073	0.0305271	0.388478	-3.8693
AvsG	PCOLCE2	1.09451	9.50869	2.26254	0.0436204	0.439775	-4.20024
AvsG	BAHCC1	1.09137	6.72958	2.49704	0.0285813	0.379682	-3.80774
AvsG	2310003F16RIK	1.09039	11.0498	2.97429	0.0119411	0.268128	-2.98089
AvsG	PHLDB1	1.09033	10.2923	2.78173	0.0169988	0.313591	-3.31764
AvsG	BC027072	1.08872	3.12054	3.26444	0.00701676	0.214661	-2.46979
AvsG	IL11RA1	1.08851	12.2183	3.3272	0.00625674	0.205794	-2.35908
AvsG	PRRX1	1.08822	7.79963	3.39833	0.00549582	0.195716	-2.23367
AvsG	AK4	1.0878	4.54366	2.62481	0.0226499	0.348865	-3.58926
AvsG	9630010G10RIK	1.0873	7.545	2.44029	0.031678	0.395354	-3.90383
AvsG	A930033H14RIK	1.08715	7.99235	2.71732	0.0191269	0.328164	-3.42952
AvsG	9430020K01RIK	1.08684	9.7966	2.67356	0.0207202	0.339181	-3.50521
AvsG	PTHLH	1.08682	7.31714	3.23113	0.00745753	0.221819	-2.52856
AvsG	IGFBP4	1.08484	7.49755	2.50489	0.028177	0.377122	-3.7944
AvsG	NRBP2	1.0848	7.38092	2.19488	0.0492131	0.458779	-4.31095
AvsG	GREB1	1.08367	3.26819	2.49375	0.0287528	0.380768	-3.81334
AvsG	UNC5B	1.08334	6.85767	3.37116	0.00577472	0.201745	-2.28156
AvsG	AKAP4	1.08129	3.1117	2.2489	0.0446969	0.443047	-4.22267
AvsG	2610005L07RIK	1.08127	8.16449	4.90519	0.000394812	0.0463779	0.330257
AvsG	4930550C14RIK	1.079	2.98896	3.58852	0.00389154	0.170225	-1.89903
AvsG	AI593442	1.07839	2.42137	3.1076	0.00935077	0.243706	-2.74636
AvsG	GLRX	1.07829	9.49826	3.44052	0.00508963	0.190926	-2.15932
AvsG	5830474E16RIK	1.0778	6.07138	2.24584	0.0449412	0.443751	-4.22768
AvsG	ABI3BP	1.07759	5.48702	3.19394	0.00798265	0.229786	-2.59414
AvsG	MEIS1	1.07618	4.8532	2.79645	0.0165467	0.309284	-3.29203
AvsG	KCNIP3	1.07588	4.02785	3.8059	0.00263201	0.145411	-1.51885
AvsG	ALOX12	1.0757	5.89689	2.58563	0.0243272	0.357203	-3.65653
AvsG	CYGB	1.07315	11.273	2.46334	0.0303831	0.387134	-3.86489
AvsG	JAG1	1.07058	6.515	2.89561	0.0137954	0.287778	-3.11884
AvsG	GPBAR1	1.0691	2.6466	2.36118	0.0365423	0.41336	-4.03667
AvsG	TCEAL1	1.06749	6.69843	2.43646	0.0318986	0.395844	-3.9103
AvsG	FGF2	1.06613	4.9849	2.19092	0.0495608	0.459945	-4.31739
AvsG	PDE8B	1.06565	2.47073	2.4313	0.0321975	0.396809	-3.91899
AvsG	MTAP9	1.0654	5.64646	2.5869	0.0242714	0.357203	-3.65437
AvsG	A830010M20RIK	1.06421	2.7372	2.41799	0.032982	0.399836	-3.94142
AvsG	2610036A22RIK	1.06417	7.62372	3.62844	0.00362072	0.163952	-1.82898
AvsG	IFT81	1.06353	6.51639	2.24373	0.045111	0.443843	-4.23114
AvsG	WEE1	1.06339	2.86141	2.214	0.0475668	0.453906	-4.27979
AvsG	SPATS2	1.06102	5.25742	4.0583	0.00168099	0.114107	-1.08204
AvsG	C85492	1.06089	10.4607	3.04759	0.0104386	0.256017	-2.85203
AvsG	LMO2	1.06011	6.02695	2.83525	0.0154105	0.299389	-3.22436
AvsG	GPR62	1.05675	2.70203	2.52385	0.0272227	0.3716	-3.76213
AvsG	ROCK2	1.0561	8.05389	3.88601	0.00228124	0.135467	-1.37959
AvsG	ZFP458	1.05547	3.51661	3.29118	0.0066821	0.212854	-2.42261
AvsG	SPR	1.05431	10.1451	2.31328	0.0398296	0.423215	-4.1164
AvsG	SNCAIP	1.05387	6.45051	3.16908	0.00835446	0.232904	-2.63799
AvsG	SLC16A11	1.05295	7.70955	2.55848	0.0255608	0.362966	-3.70302
AvsG	MDGA1	1.05281	7.68389	2.23044	0.0461935	0.448148	-4.25292
AvsG	B930041F14RIK	1.05203	5.0554	4.13709	0.00146352	0.107051	-0.946952
AvsG	CORT	1.052	4.71704	2.97617	0.0118999	0.268128	-2.97758
AvsG	GM9839	1.05198	2.23297	2.91977	0.0131975	0.280642	-3.07654
AvsG	APP	1.05182	6.6479	3.92562	0.00212602	0.131497	-1.31095
AvsG	TRIM47	1.0511	11.0619	2.78871	0.016783	0.311234	-3.30551
AvsG	1700001P01RIK	1.04995	4.2669	3.33605	0.00615653	0.204146	-2.34347
AvsG	ECH1	1.04987	13.9006	2.71596	0.0191746	0.32832	-3.43187
AvsG	CST10	1.04961	2.39563	3.29271	0.00666342	0.212854	-2.41991
AvsG	MSLN	1.04944	7.15822	3.03075	0.010766	0.258371	-2.88165
AvsG	LEFTY1	1.04918	5.87866	3.8902	0.00226428	0.134984	-1.37232
AvsG	MTAP1A	1.0477	5.96847	2.31289	0.0398578	0.423215	-4.11706
AvsG	NR5A2	1.04472	6.21164	3.06613	0.0100895	0.250644	-2.8194
AvsG	P4HTM	1.0443	7.15594	2.60363	0.0235421	0.353485	-3.62566
AvsG	1700121C10RIK	1.0359	4.80809	2.87965	0.0142053	0.289218	-3.14677
AvsG	ZFP521	1.03385	7.58121	3.06478	0.0101146	0.250678	-2.82177
AvsG	2010002N04RIK	1.03294	7.82773	2.85344	0.014905	0.295068	-3.1926
AvsG	SCN2A1	1.03279	5.00858	2.96552	0.0121348	0.270333	-2.99628
AvsG	GM14308	1.03055	10.0133	2.78193	0.0169927	0.313591	-3.3173
AvsG	PFN4	1.0298	4.29995	3.2095	0.00775856	0.225168	-2.56671
AvsG	PDGFRL	1.02959	6.14069	2.64214	0.0219445	0.345842	-3.55942
AvsG	43347	1.02796	9.59251	2.88536	0.0140574	0.289078	-3.13679
AvsG	9930014A18RIK	1.02462	4.29131	2.25464	0.0442402	0.441581	-4.21322
AvsG	FST	1.02379	7.69514	2.81644	0.0159512	0.304029	-3.25718
AvsG	ABT1	1.02209	5.82193	3.54044	0.00424529	0.176596	-1.98348
AvsG	MICALCL	1.02201	3.68008	2.47997	0.0294807	0.383599	-3.83672
AvsG	PRKCDBP	1.02055	6.77753	2.18765	0.0498493	0.460607	-4.3227
AvsG	H2-M10.6	1.02028	2.53286	2.70755	0.0194718	0.332069	-3.44643
AvsG	PLSCR2	1.01931	7.5738	2.2545	0.0442518	0.441581	-4.21346
AvsG	KCND1	1.01826	2.39879	2.69407	0.0199579	0.333654	-3.46977
AvsG	WSCD1	1.01819	4.72171	2.99235	0.0115518	0.264985	-2.94915
AvsG	LEPREL4	1.01719	7.80941	2.74939	0.0180363	0.321446	-3.37387
AvsG	WNT7A	1.01654	2.55674	2.37111	0.0358947	0.412294	-4.02008
AvsG	CTSK	1.01609	7.50178	2.39142	0.0346035	0.406711	-3.98606
AvsG	ODF3B	1.01539	7.1156	2.80476	0.0162965	0.307139	-3.27755
AvsG	ZBTB3	1.01404	6.28782	3.61941	0.00368027	0.165769	-1.84483
AvsG	PCOLCE	1.01283	13.5281	2.48146	0.0294012	0.383599	-3.83419
AvsG	BPIL3	1.01142	4.46831	3.46377	0.00487895	0.187713	-2.11837
AvsG	PER2	1.0113	6.47465	4.92296	0.000383384	0.045952	0.358837
AvsG	ISLR	1.01061	8.37601	2.24378	0.0451074	0.443843	-4.23107
AvsG	TIMP3	1.00912	12.9427	2.75613	0.0178152	0.319578	-3.36217
AvsG	WDR31	1.00869	3.74896	2.3118	0.0399356	0.423467	-4.11886
AvsG	BCR	1.00837	6.87185	2.21199	0.0477375	0.45423	-4.28307
AvsG	MSL3L2	1.0082	7.10774	2.67471	0.0206768	0.338733	-3.50323
AvsG	CCDC141	1.00751	6.13563	3.49964	0.00457133	0.185078	-2.05524
AvsG	PXDN	1.00692	4.95855	3.78791	0.0027181	0.148006	-1.55018
AvsG	PIF1	1.00645	8.02952	2.18827	0.0497947	0.460303	-4.3217
AvsG	SLC6A9	1.00633	10.7869	3.56717	0.00404472	0.172307	-1.93651
AvsG	TCFAP4	1.00615	4.03073	2.62646	0.0225818	0.348865	-3.58642
AvsG	GM4211	1.00557	3.06135	3.42311	0.00525334	0.192771	-2.18998
AvsG	OLFR1532-PS1	1.00335	2.25973	3.04405	0.0105065	0.257385	-2.85825
AvsG	ZFP704	1.00301	7.73763	2.39646	0.0342904	0.405276	-3.97761
AvsG	MKL1	1.0028	7.72238	3.18873	0.00805914	0.230134	-2.60333
AvsG	EXTL3	0.999044	7.78229	3.68708	0.00325757	0.157453	-1.72627
AvsG	AGAP2	0.997877	3.87464	2.34423	0.0376746	0.417932	-4.06494
AvsG	FRMD6	0.992262	6.50022	2.97418	0.0119435	0.268128	-2.98108
AvsG	KIRREL3	0.991268	3.18122	3.17378	0.00828292	0.231823	-2.62971
AvsG	C1QL2	0.990646	3.55654	3.01597	0.0110619	0.260772	-2.90765
AvsG	CTDSP1	0.990462	11.5688	2.85759	0.0147921	0.294937	-3.18535
AvsG	EPYC	0.990083	3.94465	2.21245	0.0476982	0.45423	-4.28232
AvsG	SLC22A7	0.989723	3.24138	2.57981	0.0245866	0.359132	-3.66651
AvsG	NTHL1	0.98924	6.59386	4.47965	0.000808242	0.0735916	-0.367835
AvsG	ZFP184	0.989237	3.34321	2.4163	0.033083	0.400289	-3.94426
AvsG	SEPN1	0.985697	8.88894	3.65038	0.00348021	0.161914	-1.79053
AvsG	KANK3	0.984847	10.8798	2.29055	0.0414869	0.43081	-4.15404
AvsG	ERF	0.982415	9.19768	2.31316	0.0398383	0.423215	-4.1166
AvsG	MOS	0.981221	2.08029	2.32031	0.0393299	0.422539	-4.10473
AvsG	THRB	0.98101	6.1033	2.99539	0.0114876	0.264614	-2.94382
AvsG	EPHA4	0.979893	5.96257	2.78278	0.0169661	0.313591	-3.31582
AvsG	A330107A15RIK	0.9783	3.29949	2.30595	0.0403569	0.425134	-4.12855
AvsG	TBX2	0.978179	7.62384	2.98933	0.0116161	0.264985	-2.95448
AvsG	8030411F24RIK	0.977828	2.10058	3.45275	0.00497765	0.189563	-2.13777
AvsG	HBA-X	0.97649	2.55623	2.77369	0.0172513	0.316051	-3.33165
AvsG	GJA4	0.973903	9.84736	2.27586	0.042593	0.436221	-4.1783
AvsG	SPSB4	0.973495	4.87345	2.63037	0.0224212	0.348712	-3.57969
AvsG	GPR6	0.971463	2.99396	2.57475	0.0248144	0.360931	-3.67518
AvsG	NDUFB5	0.970902	10.6165	2.42294	0.0326883	0.397411	-3.93309
AvsG	PCDHB20	0.969165	6.62963	3.32434	0.00628956	0.206553	-2.36413
AvsG	5430416O09RIK	0.96857	5.51414	2.74563	0.018161	0.322146	-3.38041
AvsG	JUB	0.968322	6.46412	2.82117	0.0158137	0.303718	-3.24894
AvsG	DMRT2	0.966927	7.47235	4.07248	0.00163951	0.113037	-1.05768
AvsG	LRTM2	0.965329	5.1922	3.30029	0.00657179	0.212208	-2.40654
AvsG	B130024G19RIK	0.96495	5.82444	2.5272	0.0270576	0.371292	-3.75642
AvsG	STK35	0.962326	6.05275	2.85461	0.014873	0.295068	-3.19055
AvsG	PRKAR1A	0.962004	9.31581	3.77059	0.00280378	0.148079	-1.58038
AvsG	KBTBD3	0.961192	5.61969	2.57294	0.0248967	0.360931	-3.67829
AvsG	GM14326	0.961021	7.66489	2.76339	0.0175798	0.318866	-3.34955
AvsG	ENPP3	0.958568	4.86005	2.19141	0.0495176	0.459945	-4.31659
AvsG	RASGRP3	0.957058	8.2879	2.22393	0.0467332	0.451	-4.26358
AvsG	ZFP41	0.956559	6.72288	3.22217	0.00758075	0.223369	-2.54436
AvsG	ATP1A4	0.956499	2.69315	2.9873	0.0116594	0.265686	-2.95803
AvsG	TSPAN13	0.956199	11.8845	3.00307	0.0113269	0.262624	-2.93033
AvsG	AQP1	0.954255	13.3296	2.74433	0.0182042	0.322429	-3.38266
AvsG	B3GALT1	0.954193	6.71545	3.31918	0.00634901	0.206904	-2.37322
AvsG	BC020535	0.953856	8.06073	2.33386	0.038384	0.419945	-4.08222
AvsG	COL8A1	0.953182	8.0018	2.90331	0.013602	0.285962	-3.10536
AvsG	DNAJC10	0.952697	8.24666	4.59324	0.000665977	0.0655145	-0.179053
AvsG	9530091C08RIK	0.952524	6.17388	2.61576	0.0230268	0.351448	-3.60481
AvsG	SYT7	0.951572	4.07117	2.99549	0.0114855	0.264614	-2.94364
AvsG	H1FNT	0.951117	2.59613	3.05604	0.010278	0.253033	-2.83715
AvsG	TTLL10	0.950627	2.72555	2.2028	0.0485247	0.457331	-4.29806
AvsG	TMEM27	0.950357	2.15215	2.47898	0.0295335	0.383599	-3.83839
AvsG	PARP8	0.948005	9.44682	4.30469	0.00109259	0.0888097	-0.66186
AvsG	NGRN	0.946633	8.31486	2.26233	0.0436363	0.439775	-4.20058
AvsG	CALM2	0.944562	12.5104	3.90469	0.00220662	0.133918	-1.3472
AvsG	2810428I15RIK	0.94382	11.0183	2.36801	0.0360957	0.413037	-4.02526
AvsG	ACAD8	0.940248	7.15881	2.5652	0.0252501	0.361662	-3.69154
AvsG	GM355	0.937872	2.36738	2.34494	0.0376267	0.417932	-4.06377
AvsG	P2RY1	0.937129	6.55011	2.39	0.034692	0.4073	-3.98843
AvsG	1700019L03RIK	0.936187	3.05061	2.81401	0.0160223	0.304029	-3.26141
AvsG	CBY1	0.934823	6.56847	2.27562	0.0426112	0.436221	-4.17869
AvsG	CRYGC	0.934298	3.31643	2.56085	0.0254505	0.362446	-3.69896
AvsG	CAMK1	0.932451	6.97726	3.04326	0.0105217	0.25746	-2.85964
AvsG	HES7	0.932067	2.87754	2.25553	0.0441703	0.441581	-4.21177
AvsG	D630003M21RIK	0.932029	4.24274	2.78248	0.0169756	0.313591	-3.31634
AvsG	CRLF1	0.93154	6.56552	3.23691	0.00737905	0.221111	-2.51836
AvsG	B3GNT8	0.929353	5.27374	2.20087	0.0486912	0.457478	-4.30119
AvsG	ITGB1	0.928598	8.84369	2.46363	0.0303668	0.387134	-3.86439
AvsG	ETV1	0.927839	8.63604	3.33766	0.00613845	0.204146	-2.34063
AvsG	FAM20B	0.923377	5.36641	4.22466	0.00125572	0.0981411	-0.797593
AvsG	ARMC9	0.922764	4.85026	4.58946	0.000670263	0.0655282	-0.185307
AvsG	ZFP612	0.922578	6.14378	2.57311	0.0248886	0.360931	-3.67799
AvsG	HEPACAM	0.920525	3.80164	3.87424	0.00232962	0.136151	-1.40003
AvsG	HTRA2	0.920029	11.6903	3.30057	0.00656854	0.212208	-2.40606
AvsG	KLHL35	0.919669	4.29321	2.22845	0.0463576	0.449281	-4.25617
AvsG	LBP	0.91849	9.68634	2.29078	0.0414699	0.43081	-4.15366
AvsG	POLI	0.917078	7.29151	3.11567	0.00921353	0.243418	-2.73215
AvsG	COL1A2	0.916816	9.56702	2.43852	0.0317797	0.395844	-3.90682
AvsG	PLXND1	0.915485	8.43671	3.94802	0.00204308	0.129	-1.27217
AvsG	FGF18	0.914241	7.99064	2.56885	0.0250827	0.361501	-3.68528
AvsG	GAS1	0.913352	8.75494	2.66028	0.0212292	0.342492	-3.52814
AvsG	RASSF9	0.912501	6.96147	3.36529	0.00583675	0.201745	-2.2919
AvsG	VEGFB	0.912125	12.5391	2.55735	0.0256136	0.363473	-3.70496
AvsG	DNM1	0.911592	7.87932	2.63584	0.0221982	0.347554	-3.57027
AvsG	C77370	0.910376	2.44607	2.5991	0.0237372	0.354138	-3.63343
AvsG	ZFP523	0.909911	9.3296	4.15564	0.00141669	0.105155	-0.915236
AvsG	6330408A02RIK	0.909845	3.67396	2.24345	0.045134	0.443843	-4.23161
AvsG	CNOT7	0.90886	7.07265	4.97089	0.000354248	0.0434414	0.435731
AvsG	D830031N03RIK	0.908457	5.46215	2.43801	0.0318089	0.395844	-3.90768
AvsG	TTC28	0.905215	7.68908	2.53548	0.0266533	0.370189	-3.74231
AvsG	5730409E04RIK	0.905103	9.97935	2.37006	0.0359624	0.412848	-4.02183
AvsG	HOXA2	0.904959	5.2422	2.40005	0.0340684	0.404063	-3.97157
AvsG	AI987944	0.904648	7.22435	2.41708	0.0330365	0.40004	-3.94295
AvsG	CD300LB	0.904026	4.56006	3.13014	0.00897229	0.240034	-2.70664
AvsG	BCO2	0.903135	1.91617	2.52815	0.0270109	0.371292	-3.75481
AvsG	TEAD3	0.903057	4.94478	2.66771	0.020943	0.340987	-3.51532
AvsG	PSMA8	0.901873	4.62327	2.4721	0.0299043	0.385366	-3.85005
AvsG	4930578C19RIK	0.901792	4.32555	2.56974	0.0250422	0.361409	-3.68377
AvsG	CXXC5	0.898415	8.1886	4.21356	0.00128025	0.0987658	-0.81647
AvsG	FNDC4	0.89788	3.88478	2.88095	0.0141717	0.289218	-3.14451
AvsG	KCNK2	0.896058	2.44527	2.48477	0.0292248	0.383599	-3.82857
AvsG	NOTCH3	0.895422	10.7132	2.48321	0.0293075	0.383599	-3.83121
AvsG	ETNK2	0.89397	4.51416	2.74658	0.0181293	0.322121	-3.37875
AvsG	SRRM2	0.893161	10.9152	5.29271	0.000210112	0.0313138	0.943027
AvsG	COLEC12	0.893019	6.56064	2.23099	0.0461481	0.448148	-4.25202
AvsG	HIST1H2BE	0.892999	4.03022	2.53804	0.0265292	0.370171	-3.73793
AvsG	AP4E1	0.892311	5.23981	2.85326	0.0149099	0.295068	-3.19291
AvsG	DACH1	0.891501	6.5032	2.96362	0.0121773	0.270333	-2.99963
AvsG	MAGI2	0.891461	8.19455	2.46286	0.0304096	0.387238	-3.8657
AvsG	VASH2	0.891368	2.14639	2.25934	0.0438707	0.440055	-4.20551
AvsG	ZFP518B	0.891274	5.43127	3.88328	0.00229238	0.135467	-1.38433
AvsG	GM6710	0.890196	10.6595	3.69471	0.00321315	0.157067	-1.71292
AvsG	4930555K19RIK	0.887145	8.10108	3.08677	0.00971479	0.246368	-2.78305
AvsG	IQCC	0.886435	5.84814	2.36495	0.0362953	0.41336	-4.03037
AvsG	ZFP532	0.885657	5.74925	2.47874	0.0295465	0.383599	-3.8388
AvsG	ZFP160	0.885219	7.09911	3.68965	0.00324252	0.157414	-1.72177
AvsG	ZRANB3	0.884265	4.9576	2.55339	0.0257986	0.364636	-3.71172
AvsG	PTPDC1	0.883383	5.70709	3.27299	0.00690795	0.21385	-2.45471
AvsG	ANTXR1	0.883106	9.87196	2.22601	0.0465598	0.450213	-4.26017
AvsG	RARG	0.882567	4.88445	3.76834	0.00281515	0.148079	-1.58431
AvsG	CD59A	0.881328	9.73891	2.67975	0.0204872	0.336792	-3.49452
AvsG	MTUS1	0.881199	8.39941	2.48118	0.0294157	0.383599	-3.83465
AvsG	PCDHB10	0.880036	3.91634	2.73273	0.018595	0.325776	-3.40279
AvsG	4930432F04RIK	0.880012	2.25125	3.73225	0.00300344	0.151709	-1.64729
AvsG	FAM198A	0.879404	4.90251	2.41714	0.0330326	0.40004	-3.94284
AvsG	VPS39	0.877991	8.06897	5.36267	0.000187919	0.029314	1.05122
AvsG	NAGK	0.877864	7.28837	2.99339	0.0115299	0.264985	-2.94734
AvsG	ZFP947	0.876576	3.07379	2.39408	0.0344375	0.406058	-3.98159
AvsG	HDAC9	0.875972	6.12752	5.17505	0.000253899	0.0353343	0.759378
AvsG	4933404O12RIK	0.875792	3.981	4.5127	0.000763836	0.0720213	-0.312729
AvsG	ANK2	0.874137	6.5646	2.26977	0.0430593	0.438131	-4.18833
AvsG	HS6ST2	0.872749	3.49951	2.38716	0.0348702	0.407774	-3.99319
AvsG	PYROXD2	0.872206	4.16652	5.16877	0.000256492	0.0353343	0.749515
AvsG	TSEN34	0.871202	10.7193	3.32195	0.00631704	0.206838	-2.36834
AvsG	2310047K21RIK	0.871047	5.24635	2.29536	0.041131	0.429742	-4.14609
AvsG	ANKS6	0.870308	6.18547	2.54914	0.0259992	0.366981	-3.71899
AvsG	BC017612	0.868335	7.6427	2.628	0.0225185	0.348839	-3.58377
AvsG	ZFP846	0.867515	5.50301	3.62916	0.00361607	0.163952	-1.82773
AvsG	KIFC2	0.867136	7.84488	2.6036	0.0235435	0.353485	-3.62571
AvsG	STX1B	0.866824	2.6898	2.44639	0.0313305	0.394233	-3.89354
AvsG	PODXL	0.865966	6.49277	2.27843	0.0423974	0.435424	-4.17405
AvsG	GM2381	0.863483	2.66934	3.76922	0.00281069	0.148079	-1.58277
AvsG	FAM135A	0.862203	6.45648	2.50012	0.0284221	0.378278	-3.80251
AvsG	SULT5A1	0.861247	8.53635	3.11288	0.00926076	0.243706	-2.73706
AvsG	VPS37A	0.860668	5.96838	2.19733	0.0489989	0.458515	-4.30696
AvsG	RPRML	0.859115	4.64978	3.52063	0.00440055	0.181277	-2.01832
AvsG	NR3C2	0.858985	4.21714	2.62554	0.0226198	0.348865	-3.58801
AvsG	GNB4	0.858844	7.11315	2.38525	0.034991	0.408025	-3.9964
AvsG	D030051J21RIK	0.856146	2.40943	2.28494	0.0419058	0.432829	-4.1633
AvsG	PKD2	0.855781	6.40213	3.28237	0.00679056	0.213787	-2.43816
AvsG	DNALC1	0.85496	3.85277	2.31551	0.0396708	0.422999	-4.11271
AvsG	FBXL15	0.852942	8.80407	2.97421	0.0119429	0.268128	-2.98103
AvsG	PRKG2	0.851034	4.60695	3.03318	0.0107182	0.257634	-2.87738
AvsG	CPNE7	0.85087	6.40559	3.31248	0.00642711	0.208488	-2.38503
AvsG	DAB2IP	0.849898	11.5108	2.42921	0.0323199	0.396809	-3.92253
AvsG	CCDC74A	0.849509	4.07359	2.64656	0.0217682	0.34438	-3.55181
AvsG	ERC2	0.849407	3.28415	2.26756	0.0432303	0.438142	-4.19197
AvsG	OLFR520	0.848683	2.19715	2.76957	0.0173817	0.317891	-3.3388
AvsG	DTX3	0.846917	7.1398	3.74335	0.0029442	0.150379	-1.62792
AvsG	COL16A1	0.846035	7.56869	2.42943	0.0323067	0.396809	-3.92215
AvsG	BAALC	0.845986	3.59332	4.34821	0.00101329	0.0837772	-0.588362
AvsG	WDR25	0.845647	5.22175	2.52697	0.0270686	0.371292	-3.75681
AvsG	LRRC23	0.844842	5.18932	2.75242	0.0179364	0.320688	-3.3686
AvsG	TRP53I13	0.844259	7.63232	2.3689	0.0360378	0.412879	-4.02377
AvsG	MPPED2	0.84416	7.12822	2.32408	0.0390649	0.422539	-4.09848
AvsG	GM10627	0.84385	6.46515	3.21514	0.00767887	0.224517	-2.55676
AvsG	RCOR3	0.843045	8.30388	3.04858	0.0104195	0.255845	-2.85028
AvsG	DBN1	0.843025	6.43289	2.40656	0.0336701	0.402202	-3.96063
AvsG	PRSS36	0.842424	10.0219	3.5588	0.00410646	0.173889	-1.95121
AvsG	TIAM1	0.839757	8.4204	3.37639	0.00571987	0.200795	-2.27233
AvsG	GPR101	0.839075	2.97253	2.28384	0.0419888	0.433054	-4.16513
AvsG	TNIP1	0.838461	10.3805	3.17718	0.00823144	0.231569	-2.6237
AvsG	HIC1	0.837817	9.93761	2.54583	0.0261562	0.367974	-3.72464
AvsG	EVC	0.837247	5.52927	2.36336	0.0363992	0.41336	-4.03303
AvsG	ZFP423	0.837195	6.40822	3.74794	0.00292005	0.150374	-1.61991
AvsG	IZUMO4	0.836953	5.1624	2.85911	0.0147507	0.294937	-3.18269
AvsG	IHH	0.83676	3.51567	2.24322	0.0451523	0.443843	-4.23198
AvsG	6720482G16RIK	0.836355	2.8885	2.43051	0.0322436	0.396809	-3.92033
AvsG	SNX9	0.834734	6.65013	2.68445	0.020312	0.335868	-3.4864
AvsG	MFAP2	0.834033	7.47878	2.76025	0.0176813	0.319159	-3.35501
AvsG	AKTIP	0.833532	8.8836	2.63317	0.0223069	0.347972	-3.57487
AvsG	PGR	0.832765	2.36614	2.48254	0.0293433	0.383599	-3.83235
AvsG	FITM2	0.832312	9.62367	3.03355	0.0107109	0.257634	-2.87674
AvsG	E130304F04RIK	0.831961	5.86379	3.83983	0.00247708	0.140104	-1.45979
AvsG	AHNAK	0.831395	11.2456	2.25745	0.0440191	0.440918	-4.20861
AvsG	PENK	0.830887	8.8253	2.43388	0.0320478	0.396326	-3.91465
AvsG	PKP2	0.830383	8.58251	2.88729	0.0140077	0.288798	-3.13341
AvsG	PLEKHA6	0.829945	4.99527	2.90585	0.0135388	0.285216	-3.10091
AvsG	ENTPD2	0.828823	11.0221	2.43083	0.0322253	0.396809	-3.9198
AvsG	MYCN	0.827948	4.38502	2.41421	0.0332081	0.400289	-3.94777
AvsG	BBS10	0.827343	6.43474	2.85399	0.01489	0.295068	-3.19164
AvsG	GM14420	0.827247	6.55778	3.10914	0.00932446	0.243706	-2.74365
AvsG	6030419C18RIK	0.827209	6.46213	2.95003	0.0124846	0.273063	-3.02346
AvsG	MEOX2	0.825227	8.37879	3.01402	0.0111016	0.260772	-2.91108
AvsG	4930522H14RIK	0.823648	2.93826	2.41522	0.0331479	0.400289	-3.94609
AvsG	FEZ2	0.820983	9.54882	2.32197	0.0392126	0.422539	-4.10197
AvsG	LAPTM4A	0.820418	11.9319	2.23085	0.0461596	0.448148	-4.25225
AvsG	RCCD1	0.82007	5.19198	4.59973	0.000658683	0.0655145	-0.168317
AvsG	FOXB2	0.819657	2.1485	2.35376	0.0370343	0.415313	-4.04906
AvsG	SPRED2	0.818941	6.59932	3.41934	0.00528958	0.193147	-2.19664
AvsG	MYCT1	0.818492	8.91564	2.35329	0.0370654	0.415313	-4.04984
AvsG	PBXIP1	0.818352	14.7182	2.2336	0.0459341	0.447425	-4.24775
AvsG	4930432K21RIK	0.817905	3.60585	2.8884	0.0139793	0.288798	-3.13147
AvsG	2810410L24RIK	0.817894	3.57334	3.37557	0.00572843	0.200795	-2.27378
AvsG	CD34	0.816747	12.4276	3.18597	0.00810004	0.230292	-2.60821
AvsG	MPDZ	0.816691	6.8041	2.70008	0.0197396	0.333612	-3.45937
AvsG	CSGALNACT1	0.81599	7.76057	3.08648	0.00972003	0.246368	-2.78357
AvsG	ZFP467	0.8143	7.24556	3.78705	0.0027223	0.148006	-1.55168
AvsG	TMEM204	0.813194	5.63218	2.6163	0.0230042	0.351357	-3.60389
AvsG	ZFP14	0.813112	6.32324	3.29229	0.00666852	0.212854	-2.42065
AvsG	CINP	0.812711	7.65195	5.05745	0.000307375	0.0390477	0.573722
AvsG	UBIAD1	0.812335	10.4832	4.00983	0.00183119	0.120015	-1.16546
AvsG	1700012D14RIK	0.811668	4.20657	3.19104	0.00802527	0.230134	-2.59927
AvsG	NPTN	0.810422	11.4232	3.58062	0.00394749	0.17179	-1.91289
AvsG	ZFP595	0.807523	5.9294	2.36162	0.0365138	0.41336	-4.03594
AvsG	LRRCC1	0.807222	5.08855	4.48557	0.000800085	0.0731629	-0.357943
AvsG	ZFP784	0.807196	6.57995	2.96712	0.0120992	0.270333	-2.99347
AvsG	EXD1	0.806887	7.13562	2.54777	0.0260639	0.36765	-3.72133
AvsG	GDAP5	0.806111	6.70967	3.11092	0.00929401	0.243706	-2.74051
AvsG	MANBAL	0.805903	10.1502	4.59638	0.000662436	0.0655145	-0.173856
AvsG	OAZ2-PS	0.805256	10.1469	2.38096	0.0352628	0.408946	-4.00359
AvsG	NUPL2	0.804793	6.27906	2.31636	0.0396103	0.422999	-4.1113
AvsG	SLC12A9	0.803456	6.74588	4.98396	0.000346715	0.0427648	0.456635
AvsG	CLSTN1	0.802739	8.84783	2.29522	0.041141	0.429742	-4.14632
AvsG	CDC42EP3	0.802083	10.0398	3.69187	0.00322961	0.157414	-1.71789
AvsG	ARMC6	0.801198	6.69353	4.72121	0.000536558	0.0580769	0.0315434
AvsG	GM15270	0.800112	2.06622	2.63371	0.0222849	0.347884	-3.57394
AvsG	MRPL39	0.799259	10.4492	2.47365	0.0298206	0.384825	-3.84743
AvsG	ATXN7	0.799257	9.23188	4.28722	0.00112621	0.0911929	-0.691421
AvsG	DOPEY2	0.798924	7.57037	2.54091	0.026391	0.37005	-3.73303
AvsG	ZFP97	0.798097	7.17893	2.77207	0.0173026	0.316716	-3.33446
AvsG	ELK3	0.796863	10.172	2.68177	0.0204117	0.336467	-3.49103
AvsG	ATRNL1	0.795852	6.99673	3.36779	0.00581023	0.201745	-2.28749
AvsG	MPZL1	0.795785	10.2313	2.28881	0.0416169	0.431123	-4.15692
AvsG	TMED1	0.795677	11.6285	2.49591	0.0286402	0.379832	-3.80966
AvsG	FHL2	0.795167	4.30904	2.90533	0.0135516	0.285216	-3.10182
AvsG	TCTA	0.792048	7.79576	2.27754	0.0424649	0.435424	-4.17552
AvsG	1110002B05RIK	0.790908	9.72314	3.37836	0.00569935	0.200795	-2.26885
AvsG	ESPN	0.789901	3.20134	2.6247	0.0226545	0.348865	-3.58945
AvsG	TSR2	0.788816	6.70975	2.75946	0.0177068	0.319159	-3.35638
AvsG	CARNS1	0.787656	6.22271	2.64865	0.0216852	0.343882	-3.5482
AvsG	SULT1C2	0.787264	2.67414	2.41422	0.0332076	0.400289	-3.94776
AvsG	4930479M11RIK	0.787073	2.19788	2.50536	0.0281526	0.377122	-3.79359
AvsG	GM14490	0.785691	2.39649	2.45267	0.0309758	0.391395	-3.88292
AvsG	ZFP763	0.784263	5.93821	2.23684	0.0456691	0.446278	-4.24244
AvsG	WBP1	0.782703	12.2957	3.01179	0.011147	0.260824	-2.91499
AvsG	CDKN2B	0.782218	7.49353	3.17491	0.0082657	0.231823	-2.6277
AvsG	RPS6KL1	0.782059	4.67595	2.86766	0.0145212	0.293118	-3.16774
AvsG	TNK2	0.781176	8.13285	2.90052	0.0136719	0.286894	-3.11025
AvsG	BC003266	0.781047	11.2478	3.03626	0.0106579	0.257634	-2.87197
AvsG	LRRFIP1	0.780965	10.0061	3.25884	0.00708899	0.214902	-2.47967
AvsG	1700008A07RIK	0.780903	1.97357	2.53252	0.0267968	0.370496	-3.74734
AvsG	GSN	0.780104	15.1792	2.20345	0.0484684	0.457043	-4.29699
AvsG	LRSAM1	0.778274	6.35398	2.56705	0.0251651	0.361662	-3.68837
AvsG	1700094J05RIK	0.777915	2.29565	2.69727	0.0198415	0.333612	-3.46424
AvsG	ARHGAP6	0.777867	6.60808	2.66196	0.0211642	0.342381	-3.52524
AvsG	C230096C10RIK	0.777239	8.40574	3.36524	0.00583738	0.201745	-2.292
AvsG	1700025K23RIK	0.776992	6.71801	2.21428	0.0475436	0.453906	-4.27934
AvsG	ATP2C1	0.776507	6.52266	3.83848	0.0024831	0.140104	-1.46216
AvsG	EPHB4	0.775596	5.63835	3.43941	0.00509987	0.190926	-2.16127
AvsG	GGA1	0.774906	7.1548	2.61652	0.0229952	0.351357	-3.60352
AvsG	DGKE	0.773808	5.00749	2.27004	0.0430391	0.438131	-4.18789
AvsG	C1QTNF5	0.772558	9.36768	2.48309	0.0293143	0.383599	-3.83142
AvsG	2310003H01RIK	0.7721	6.66732	3.31786	0.0063643	0.207084	-2.37554
AvsG	EMX1	0.770951	5.33652	2.31414	0.0397678	0.422999	-4.11497
AvsG	FAM161A	0.770503	6.98865	2.892	0.0138871	0.288798	-3.12516
AvsG	HMCN1	0.77029	2.98307	2.8107	0.01612	0.305344	-3.26719
AvsG	DCTN6	0.769051	11.7179	3.72041	0.00306802	0.153872	-1.66798
AvsG	SARM1	0.767369	4.14703	2.26217	0.0436494	0.439775	-4.20085
AvsG	E130120C16RIK	0.766197	6.33303	2.1989	0.0488623	0.457999	-4.3044
AvsG	METTL21D	0.765676	6.83653	2.58659	0.024285	0.357203	-3.6549
AvsG	ARL16	0.76438	4.75808	3.93053	0.00210756	0.131442	-1.30245
AvsG	LOC100504389	0.763905	4.36706	2.20622	0.0482305	0.456383	-4.29249
AvsG	NR2F2	0.763123	8.41639	2.63869	0.0220832	0.34652	-3.56536
AvsG	4930516K23RIK	0.761376	2.74824	2.33037	0.0386253	0.420224	-4.08802
AvsG	RDM1	0.759287	12.0851	2.97529	0.0119191	0.268128	-2.97912
AvsG	HS1BP3	0.758556	5.15682	2.66708	0.0209672	0.341118	-3.51641
AvsG	ZFP90	0.757829	7.58283	3.26532	0.0070055	0.214661	-2.46824
AvsG	RND2	0.756631	6.46559	2.24695	0.0448528	0.443443	-4.22587
AvsG	JAM2	0.755611	8.37491	2.50792	0.0280222	0.376022	-3.78924
AvsG	PDIA5	0.754171	7.9022	2.29096	0.0414563	0.43081	-4.15336
AvsG	GM5595	0.753858	8.44401	2.31172	0.0399414	0.423467	-4.11899
AvsG	PDXP	0.753295	7.45433	2.38227	0.0351795	0.408502	-4.00139
AvsG	1810012P15RIK	0.752468	6.61655	2.42332	0.0326658	0.397411	-3.93245
AvsG	BBS4	0.75185	7.4403	2.44083	0.0316471	0.395354	-3.90292
AvsG	1700011F03RIK	0.74853	1.88313	2.21765	0.0472591	0.453051	-4.27384
AvsG	BC056474	0.748514	8.92259	4.04596	0.00171798	0.115598	-1.10326
AvsG	GMEB1	0.748007	8.83823	3.40529	0.00542652	0.195056	-2.22138
AvsG	GYPC	0.747629	10.3905	2.61013	0.0232646	0.352039	-3.61449
AvsG	HEPH	0.746547	3.43475	2.26758	0.0432288	0.438142	-4.19194
AvsG	LOC100504683	0.746162	6.55042	3.08143	0.00981045	0.248068	-2.79246
AvsG	DVL2	0.74507	5.48804	2.21284	0.0476656	0.45423	-4.28169
AvsG	HES1	0.743825	5.47382	2.2677	0.0432197	0.438142	-4.19175
AvsG	MTAP7D1	0.742805	12.2195	2.33984	0.0379731	0.419583	-4.07225
AvsG	SPINK10	0.742194	2.24754	3.06267	0.0101537	0.251293	-2.82548
AvsG	SSTR1	0.741886	2.22438	2.20629	0.0482244	0.456383	-4.29237
AvsG	WDR5B	0.741738	5.55805	2.47101	0.0299635	0.385725	-3.8519
AvsG	ATXN1	0.741584	6.99707	2.5545	0.0257465	0.364536	-3.70982
AvsG	DCBLD1	0.740884	6.51593	3.58255	0.00393374	0.171717	-1.90951
AvsG	L3MBTL2	0.740674	5.3728	2.43992	0.0316992	0.395354	-3.90445
AvsG	KATNAL1	0.740226	5.54958	2.34869	0.0373733	0.416715	-4.05751
AvsG	LOC100503696	0.739929	3.00649	2.82593	0.0156761	0.302885	-3.24063
AvsG	TREH	0.73726	2.18606	2.33127	0.0385629	0.419975	-4.08652
AvsG	SLC25A29	0.736613	7.65165	4.02199	0.00179227	0.118084	-1.14452
AvsG	CRIM1	0.736387	9.59522	2.65253	0.021532	0.343882	-3.54151
AvsG	TBX1	0.735793	10.2085	2.65485	0.0214409	0.343816	-3.53751
AvsG	MLLT4	0.734286	8.47131	2.63511	0.022228	0.347679	-3.57153
AvsG	CLIP2	0.733144	5.44905	3.12349	0.00908238	0.241457	-2.71836
AvsG	TSHZ3	0.732923	8.41104	4.05565	0.00168888	0.114107	-1.0866
AvsG	SFXN4	0.731919	6.25452	3.14865	0.00867314	0.236981	-2.67402
AvsG	LRFN4	0.73104	8.30888	2.68193	0.0204057	0.336467	-3.49075
AvsG	CDK10	0.730014	9.68515	2.52551	0.0271408	0.371292	-3.7593
AvsG	1110038F14RIK	0.728995	10.8223	2.84593	0.0151116	0.2967	-3.20571
AvsG	LCN3	0.728973	1.98782	2.68905	0.0201417	0.334462	-3.47844
AvsG	DUSP15	0.728699	2.8215	2.94171	0.0126766	0.276113	-3.03806
AvsG	PRPF40B	0.727312	8.23567	2.65618	0.021389	0.343816	-3.53522
AvsG	ARMC5	0.722483	9.1069	2.82091	0.0158211	0.303718	-3.24939
AvsG	TRP53INP2	0.722024	13.8446	2.23296	0.0459862	0.447727	-4.24879
AvsG	PCDH11X	0.717748	3.07827	4.04266	0.00172801	0.115598	-1.10893
AvsG	ATP5E	0.715766	15.8158	2.6605	0.0212209	0.342492	-3.52777
AvsG	KCTD7	0.715553	4.67411	3.41252	0.00535561	0.194347	-2.20865
AvsG	MYH13	0.712266	2.82627	2.36895	0.0360346	0.412879	-4.02369
AvsG	SNAI2	0.711099	7.97895	2.28503	0.041899	0.432829	-4.16315
AvsG	BLCAP	0.709511	7.04472	4.45682	0.000840468	0.0751154	-0.405966
AvsG	PRDX2	0.70861	12.0778	4.47165	0.000819383	0.0739711	-0.381187
AvsG	SPRED1	0.708138	6.41635	3.61112	0.00373578	0.166509	-1.85937
AvsG	HAGHL	0.70786	10.4507	4.53094	0.000740419	0.0704394	-0.282366
AvsG	PIGT	0.707623	5.93559	2.48247	0.029347	0.383599	-3.83247
AvsG	9330178D15RIK	0.707591	1.99975	2.34296	0.037761	0.418462	-4.06707
AvsG	KITL	0.70727	7.46462	2.3486	0.0373796	0.416715	-4.05766
AvsG	SLC37A3	0.706554	8.07643	4.78423	0.00048279	0.0543113	0.134405
AvsG	LDOC1L	0.704992	7.00959	2.47775	0.0295994	0.383599	-3.84047
AvsG	LRRN2	0.704842	4.67532	2.21439	0.0475338	0.453906	-4.27915
AvsG	CDHR4	0.703009	6.56219	3.23383	0.0074207	0.221421	-2.52378
AvsG	PRICKLE2	0.702633	4.95214	2.32441	0.0390413	0.422539	-4.09792
AvsG	1110003E01RIK	0.70257	7.03682	2.36286	0.0364324	0.41336	-4.03387
AvsG	FAM110B	0.70202	4.29404	3.27975	0.00682309	0.213787	-2.44277
AvsG	PLD2	0.701691	7.94354	3.61287	0.003724	0.166509	-1.8563
AvsG	PREPL	0.701561	7.27332	3.42699	0.00521638	0.192462	-2.18315
AvsG	4933415A04RIK	0.699721	6.76432	3.86435	0.00237103	0.136689	-1.41719
AvsG	COMMD5	0.699468	10.2598	3.264	0.00702246	0.214661	-2.47057
AvsG	GDNF	0.698948	4.45807	2.28851	0.0416385	0.431123	-4.1574
AvsG	ZBTB4	0.69772	11.2423	2.36048	0.0365889	0.413522	-4.03785
AvsG	MYO6	0.697714	7.17106	2.20475	0.0483562	0.456961	-4.29487
AvsG	NPR2	0.696979	7.67511	2.55427	0.0257572	0.364536	-3.71021
AvsG	FAM53B	0.694753	6.50345	2.5083	0.028003	0.376022	-3.7886
AvsG	GM1973	0.694172	3.56047	2.2141	0.0475584	0.453906	-4.27963
AvsG	D630042P16RIK	0.694094	5.07056	2.211	0.0478214	0.454539	-4.28468
AvsG	A430090L17RIK	0.693804	2.10972	2.5939	0.0239634	0.356761	-3.64235
AvsG	SH2D2A	0.692946	5.24744	2.83024	0.0155529	0.301054	-3.23312
AvsG	LRRK2	0.691919	7.25039	2.20125	0.0486589	0.457478	-4.30059
AvsG	FBXO27	0.691102	7.02194	2.45598	0.0307909	0.389988	-3.87733
AvsG	CALM3	0.690931	9.36504	2.51163	0.0278342	0.375399	-3.78294
AvsG	FRG1	0.690217	9.18461	2.57536	0.024787	0.360918	-3.67414
AvsG	PPFIA4	0.689627	7.48653	2.72934	0.0187107	0.326706	-3.40868
AvsG	REPS2	0.688434	4.64836	2.39342	0.0344785	0.406058	-3.98269
AvsG	GNG12	0.687226	9.39747	2.38606	0.0349399	0.407952	-3.99505
AvsG	NTN3	0.687153	5.57012	3.01139	0.0111552	0.260824	-2.91569
AvsG	ST6GALNAC3	0.686865	5.58727	2.53013	0.0269135	0.371001	-3.75142
AvsG	BRMS1L	0.686693	7.82969	3.34424	0.00606523	0.203921	-2.32903
AvsG	PLA2G6	0.685796	8.23432	2.2035	0.0484642	0.457043	-4.29691
AvsG	EML2	0.685393	9.11282	2.22234	0.0468651	0.451	-4.26616
AvsG	CASC4	0.684737	4.72055	2.28297	0.042054	0.433305	-4.16656
AvsG	ANKRD60	0.68286	3.46149	2.66139	0.0211865	0.342381	-3.52624
AvsG	COX18	0.682123	9.75159	2.6971	0.0198475	0.333612	-3.46452
AvsG	DIP2C	0.68194	7.16656	2.54133	0.0263711	0.370015	-3.73232
AvsG	DAAM1	0.681617	6.33423	2.87365	0.0143627	0.291304	-3.15728
AvsG	LRP6	0.680365	6.60763	2.30421	0.0404831	0.425594	-4.13144
AvsG	SCRN2	0.679116	5.73988	2.41922	0.0329086	0.399402	-3.93934
AvsG	EXOC3L	0.679065	5.40465	3.34635	0.00604194	0.203921	-2.32531
AvsG	GM9798	0.678108	3.79331	2.53196	0.0268245	0.370496	-3.74831
AvsG	REEP5	0.677753	10.4019	2.71684	0.0191435	0.328164	-3.43034
AvsG	TAL1	0.67757	7.99139	2.49864	0.0284983	0.378817	-3.80502
AvsG	UNC13B	0.676684	5.0407	2.18613	0.0499841	0.461139	-4.32517
AvsG	A730056A06RIK	0.67648	2.14263	2.48146	0.0294008	0.383599	-3.83418
AvsG	GPRASP1	0.674474	6.84319	2.23416	0.0458883	0.447184	-4.24683
AvsG	A930018P22RIK	0.674116	5.68406	2.61286	0.0231489	0.351874	-3.6098
AvsG	ZFP608	0.673622	6.86684	2.85878	0.0147596	0.294937	-3.18326
AvsG	DROSHA	0.672884	7.35951	2.18862	0.0497633	0.460303	-4.32112
AvsG	PBX1	0.671966	6.76376	3.67327	0.0033396	0.161022	-1.75045
AvsG	CXCL12	0.671129	10.4937	3.98306	0.00192003	0.123225	-1.21164
AvsG	TAB1	0.671113	10.3543	4.26817	0.00116411	0.093903	-0.723703
AvsG	FLOT1	0.670234	11.1715	2.81546	0.0159799	0.304029	-3.25889
AvsG	BCAR1	0.669659	9.53676	2.95683	0.0123298	0.271724	-3.01154
AvsG	FAM158A	0.669514	11.216	2.49017	0.0289397	0.381826	-3.8194
AvsG	TMX2	0.669368	8.53877	2.50266	0.0282911	0.37751	-3.79819
AvsG	AFF2	0.668791	2.22206	2.22196	0.0468969	0.451	-4.26679
AvsG	ADRA1B	0.667211	4.23288	2.64154	0.0219684	0.345842	-3.56045
AvsG	TMEM63A	0.666657	10.4177	3.53628	0.00427744	0.177585	-1.9908
AvsG	ZCCHC3	0.666133	6.75376	2.53723	0.0265683	0.370171	-3.73931
AvsG	SACS	0.663042	4.29849	3.18319	0.00814138	0.230292	-2.61311
AvsG	EPHA7	0.662051	3.48167	2.99159	0.011568	0.264985	-2.9505
AvsG	SLC12A4	0.65914	9.33163	2.59532	0.0239015	0.35634	-3.63992
AvsG	TSEN15	0.658489	9.64321	2.30494	0.0404305	0.425252	-4.13024
AvsG	PACSIN2	0.658284	7.74037	2.22455	0.0466808	0.450767	-4.26255
AvsG	BACE1	0.658004	10.6199	2.37624	0.0355638	0.41021	-4.01148
AvsG	MSTO1	0.657921	9.93941	4.54142	0.000727322	0.069548	-0.264963
AvsG	SLC10A7	0.65751	5.51731	3.0338	0.010706	0.257634	-2.87629
AvsG	FAM126A	0.656892	6.25213	3.2166	0.00765845	0.224517	-2.55419
AvsG	NEK1	0.656505	5.43764	2.44155	0.0316061	0.395354	-3.90171
AvsG	LCA5	0.655797	3.53157	3.45109	0.00499273	0.189563	-2.1407
AvsG	DOCK6	0.653709	5.13278	2.71738	0.0191248	0.328164	-3.42941
AvsG	SDHC	0.65078	13.1857	2.72073	0.0190078	0.32741	-3.4236
AvsG	ZFP961	0.650495	3.89859	2.82425	0.0157244	0.302992	-3.24356
AvsG	ARHGAP44	0.643366	5.14297	2.73959	0.018363	0.323499	-3.39089
AvsG	TMEM107	0.643292	8.55682	3.46284	0.00488722	0.187713	-2.12001
AvsG	CHST7	0.642663	7.83465	2.20746	0.0481241	0.455986	-4.29046
AvsG	PLXNB2	0.641834	7.43916	2.59455	0.023935	0.356588	-3.64124
AvsG	RUSC2	0.638173	7.79108	2.38661	0.0349054	0.407774	-3.99413
AvsG	BTBD2	0.636141	9.57389	2.26288	0.0435938	0.439775	-4.19968
AvsG	PCYOX1	0.635932	7.83469	2.58407	0.0243967	0.35769	-3.65922
AvsG	ICMT	0.633922	8.36608	2.22198	0.0468957	0.451	-4.26676
AvsG	A830010M09RIK	0.633318	1.79698	2.76051	0.0176727	0.319159	-3.35455
AvsG	JAM3	0.633175	6.17732	2.33673	0.0381866	0.419945	-4.07744
AvsG	EDNRA	0.633097	5.72175	3.4506	0.00499714	0.189563	-2.14156
AvsG	FRK	0.63251	4.19226	2.35291	0.0370906	0.415313	-4.05047
AvsG	ITGB3BP	0.630978	4.64565	3.02553	0.0108696	0.259391	-2.89083
AvsG	LIMS1	0.629809	9.24131	3.06814	0.0100525	0.250309	-2.81586
AvsG	IKBIP	0.628529	8.59483	2.66544	0.0210303	0.341621	-3.51925
AvsG	SPICE1	0.628437	4.45093	2.58526	0.0243437	0.357203	-3.65717
AvsG	D830050J10RIK	0.628373	10.2877	2.57751	0.0246899	0.35975	-3.67045
AvsG	NDUFS7	0.627253	15.1845	2.69129	0.0200596	0.334216	-3.47458
AvsG	UPF1	0.626785	9.48405	5.35155	0.000191275	0.0296197	1.03407
AvsG	DDOST	0.626231	11.449	2.21371	0.0475914	0.453906	-4.28027
AvsG	FAM71E1	0.622437	7.03918	2.21654	0.047352	0.453327	-4.27564
AvsG	TCHP	0.621918	7.3922	3.27685	0.00685939	0.213787	-2.4479
AvsG	CDH23	0.620438	3.60122	2.41034	0.033441	0.400969	-3.95428
AvsG	TEX9	0.620188	5.91637	3.02557	0.0108688	0.259391	-2.89076
AvsG	MKL2	0.618583	4.18948	3.56852	0.00403487	0.172307	-1.93414
AvsG	FAM113A	0.617998	6.46864	3.35545	0.0059425	0.202262	-2.30926
AvsG	ACVR1	0.617994	8.50455	2.30975	0.0400831	0.424332	-4.12226
AvsG	DUSP12	0.616777	9.77231	4.19516	0.00132206	0.100718	-0.847814
AvsG	CADM1	0.616318	7.38692	2.2895	0.0415649	0.431123	-4.15577
AvsG	QSOX2	0.616219	4.64529	2.20809	0.0480702	0.455679	-4.28944
AvsG	2810025M15RIK	0.616172	9.89315	4.38475	0.000951351	0.0807316	-0.526836
AvsG	ZDHHC8	0.616078	7.2895	3.03293	0.0107231	0.257634	-2.87782
AvsG	THUMPD2	0.616038	5.97825	2.35693	0.0368233	0.414428	-4.04377
AvsG	1600002K03RIK	0.614597	9.81106	2.46563	0.0302569	0.387134	-3.861
AvsG	1700029J07RIK	0.614445	6.07494	3.10084	0.00946746	0.245013	-2.75828
AvsG	CNOT4	0.614368	6.48922	2.37203	0.0358348	0.411828	-4.01853
AvsG	WDR35	0.614158	6.94174	2.51955	0.0274361	0.372569	-3.76945
AvsG	PITPNM2	0.613989	7.47629	2.58628	0.0242985	0.357203	-3.65542
AvsG	CDC37	0.613864	11.2292	3.01573	0.0110669	0.260772	-2.90807
AvsG	KIF7	0.61346	3.64981	2.85358	0.0149011	0.295068	-3.19235
AvsG	DCDC2A	0.613019	2.79214	2.60639	0.0234238	0.352937	-3.62091
AvsG	GPC5	0.612902	2.34442	2.78672	0.0168442	0.312095	-3.30896
AvsG	DHRS13	0.612626	6.95118	2.61875	0.0229016	0.3508	-3.59967
AvsG	ANKRD24	0.612436	5.89802	3.03782	0.0106274	0.257634	-2.86923
AvsG	PPP1R13B	0.611016	6.30695	2.76322	0.0175854	0.318866	-3.34985
AvsG	MOCS3	0.610905	9.06991	4.03756	0.00174365	0.115598	-1.11771
AvsG	WASF3	0.610848	1.72847	2.21238	0.0477042	0.45423	-4.28243
AvsG	TTBK2	0.610749	6.93858	2.97272	0.0119755	0.268563	-2.98364
AvsG	ISOC1	0.609188	10.5154	2.38253	0.0351628	0.408502	-4.00095
AvsG	DLGAP2	0.607958	4.20034	2.65561	0.0214112	0.343816	-3.5362
AvsG	CLCN2	0.607235	7.08183	2.19969	0.0487936	0.457629	-4.30312
AvsG	PDLIM1	0.607079	9.83821	2.86925	0.0144789	0.292543	-3.16496
AvsG	ERBB2	0.606585	4.957	2.60421	0.0235172	0.353485	-3.62466
AvsG	MUM1	0.60514	8.01649	2.89278	0.0138673	0.288709	-3.12379
AvsG	OBFC2B	0.603079	9.61509	2.26143	0.0437069	0.439775	-4.20207
AvsG	ALS2CR4	0.599386	7.97215	2.96984	0.0120391	0.269703	-2.9887
AvsG	PLD5	0.598234	2.14326	2.44993	0.03113	0.392409	-3.88756
AvsG	OLFML3	0.597601	6.11874	2.24802	0.0447671	0.44318	-4.22411
AvsG	PMEL	0.59718	4.57234	3.33477	0.00617092	0.204146	-2.34573
AvsG	CD93	0.596623	9.90791	2.3275	0.0388251	0.421317	-4.09279
AvsG	SRC	0.596178	5.29483	2.43681	0.0318784	0.395844	-3.90971
AvsG	4930452B06RIK	0.594837	3.92062	2.96367	0.012176	0.270333	-2.99952
AvsG	4930527J03RIK	0.593451	4.46409	2.2034	0.0484727	0.457043	-4.29707
AvsG	SAMD1	0.591916	6.70012	2.30537	0.0403992	0.425134	-4.12952
AvsG	HSPA8	0.591047	12.456	3.25961	0.00707896	0.214902	-2.47831
AvsG	ARHGAP18	0.590901	6.90631	2.53199	0.0268226	0.370496	-3.74825
AvsG	BCL7A	0.590137	9.05169	3.25163	0.00718301	0.216359	-2.49238
AvsG	AK129341	0.589557	4.69666	2.36243	0.0364605	0.41336	-4.03459
AvsG	6720401G13RIK	0.589115	7.98351	2.56545	0.0252382	0.361662	-3.69109
AvsG	CPNE4	0.588629	2.39044	2.47869	0.0295489	0.383599	-3.83888
AvsG	DBNDD2	0.588317	7.73678	2.67981	0.020485	0.336792	-3.49442
AvsG	1700010I14RIK	0.588256	5.42748	2.35281	0.0370973	0.415313	-4.05064
AvsG	EXOC8	0.586875	9.75791	2.444	0.0314663	0.394979	-3.89758
AvsG	DCHS1	0.586389	7.11968	2.88013	0.0141929	0.289218	-3.14594
AvsG	CASP12	0.5857	9.57061	2.46498	0.0302928	0.387134	-3.86211
AvsG	DIS3L	0.585366	10.0613	2.51822	0.0275027	0.373059	-3.77172
AvsG	D11WSU47E	0.585166	7.65347	2.84408	0.0151631	0.297032	-3.20895
AvsG	KCTD12B	0.584747	6.21179	2.20023	0.0487469	0.457629	-4.30224
AvsG	SPRY2	0.584258	7.89037	2.24548	0.0449704	0.443751	-4.22827
AvsG	TMEM141	0.584008	10.8203	3.00915	0.0112011	0.261134	-2.91963
AvsG	AI314976	0.583927	8.42226	2.65541	0.0214189	0.343816	-3.53654
AvsG	PLCD3	0.58247	7.98875	2.27364	0.0427623	0.436575	-4.18195
AvsG	NEDD4	0.581609	13.1673	2.24259	0.0452029	0.443843	-4.23301
AvsG	R74862	0.580713	5.39898	3.25662	0.00711778	0.215412	-2.48358
AvsG	C1S	0.578137	9.03591	3.46775	0.00484379	0.187263	-2.11136
AvsG	BTBD6	0.578127	9.38327	2.35244	0.037122	0.41537	-4.05125
AvsG	PPP2R5D	0.576868	10.4536	2.32318	0.0391279	0.422539	-4.09997
AvsG	UHRF1BP1	0.576464	5.28346	3.21239	0.00771762	0.224903	-2.56161
AvsG	NFASC	0.576142	4.79059	2.30701	0.0402802	0.424883	-4.1268
AvsG	ZFP960	0.576059	9.07982	2.40243	0.0339227	0.403629	-3.96759
AvsG	MPND	0.575758	12.136	2.75852	0.0177371	0.319287	-3.358
AvsG	NENF	0.575209	14.033	2.436	0.0319252	0.395844	-3.91108
AvsG	NXPH3	0.573155	6.95026	2.47833	0.0295685	0.383599	-3.8395
AvsG	GALNT13	0.572544	2.81629	2.56	0.02549	0.362446	-3.70042
AvsG	1600002H07RIK	0.572325	5.74353	2.56251	0.0253738	0.362446	-3.69613
AvsG	NELF	0.572239	8.38938	2.27056	0.0429992	0.438121	-4.18704
AvsG	9830163H01RIK	0.570839	6.16331	3.48666	0.00468024	0.186674	-2.07807
AvsG	CHST14	0.570265	8.37217	2.35952	0.0366518	0.4136	-4.03944
AvsG	AW554918	0.570203	4.64357	2.40399	0.033827	0.402902	-3.96496
AvsG	TCFL5	0.568216	2.25535	2.44103	0.0316359	0.395354	-3.90259
AvsG	CLEC16A	0.567495	5.17357	2.87031	0.0144509	0.292535	-3.16312
AvsG	1110065P20RIK	0.567189	8.80111	2.96496	0.0121472	0.270333	-2.99726
AvsG	PVRL3	0.566678	6.37017	3.69593	0.00320608	0.157067	-1.71078
AvsG	FAM86	0.566526	7.86266	2.85764	0.0147907	0.294937	-3.18527
AvsG	SLMO1	0.566189	3.81746	2.52507	0.0271622	0.371292	-3.76004
AvsG	ABCC1	0.565788	9.68216	2.37258	0.0357997	0.411828	-4.01762
AvsG	SLC35B4	0.564552	7.44603	2.43568	0.0319437	0.395844	-3.91162
AvsG	DDIT3	0.564405	9.03991	2.36022	0.0366059	0.413522	-4.03828
AvsG	VIPR2	0.5643	3.88367	2.33482	0.0383175	0.419945	-4.08061
AvsG	CBX3	0.563114	10.7397	3.55929	0.00410283	0.173889	-1.95036
AvsG	NEK6	0.562455	7.3577	2.32397	0.0390724	0.422539	-4.09866
AvsG	MLLT6	0.562219	8.8361	2.81891	0.0158792	0.303718	-3.25288
AvsG	PRRC2B	0.561438	8.6638	2.65139	0.021577	0.343882	-3.54348
AvsG	CCDC90B	0.560595	8.32866	2.28611	0.0418186	0.432561	-4.16138
AvsG	1110008J03RIK	0.556612	6.11015	2.26806	0.043192	0.438142	-4.19116
AvsG	USP20	0.556545	8.10348	2.27326	0.0427919	0.436666	-4.18259
AvsG	SFXN3	0.554485	10.597	2.24263	0.0451994	0.443843	-4.23294
AvsG	UGT8A	0.554359	3.1523	2.19387	0.0493015	0.458795	-4.31259
AvsG	CST3	0.553256	15.4501	2.19473	0.0492259	0.458779	-4.31119
AvsG	AP2A1	0.551552	7.97521	2.39458	0.0344067	0.405972	-3.98076
AvsG	VWA5A	0.550371	9.066	3.66147	0.00341136	0.161914	-1.77111
AvsG	D8ERTD738E	0.549944	12.7998	2.98996	0.0116026	0.264985	-2.95336
AvsG	TFIP11	0.549844	8.91618	3.6114	0.00373385	0.166509	-1.85887
AvsG	D930020B18RIK	0.549458	3.25803	2.82171	0.0157978	0.303718	-3.24799
AvsG	ABLIM3	0.549382	5.70536	2.2213	0.0469528	0.451	-4.26788
AvsG	TXNRD3	0.547266	9.19991	2.19995	0.0487709	0.457629	-4.30269
AvsG	ZBTB7B	0.546927	9.50018	2.60924	0.0233025	0.352116	-3.61602
AvsG	TMEM19	0.54675	9.85455	2.60147	0.0236352	0.353606	-3.62937
AvsG	1700069L16RIK	0.546317	2.35688	2.27832	0.042406	0.435424	-4.17424
AvsG	EXT2	0.545793	11.4704	3.55586	0.0041284	0.174445	-1.95639
AvsG	ZC3H7B	0.544374	8.43886	3.0243	0.0108943	0.259396	-2.89301
AvsG	ZFP161	0.543702	6.64075	3.0927	0.00960966	0.245035	-2.7726
AvsG	SMARCA2	0.542968	7.04867	2.65208	0.0215497	0.343882	-3.54229
AvsG	HPS6	0.542196	8.73675	2.31708	0.0395586	0.422999	-4.11009
AvsG	FBXO16	0.539725	1.87875	2.1964	0.0490802	0.458515	-4.30848
AvsG	ZFP251	0.539622	6.83183	3.28135	0.00680318	0.213787	-2.43995
AvsG	UEVLD	0.538961	3.85016	2.84342	0.0151813	0.297113	-3.21009
AvsG	TRIOBP	0.534088	8.95109	2.70396	0.0195999	0.332916	-3.45264
AvsG	D730040F13RIK	0.533455	5.94151	2.33615	0.0382261	0.419945	-4.0784
AvsG	DEFA-RS2	0.530614	2.43127	2.46726	0.0301676	0.386829	-3.85824
AvsG	DEF8	0.529616	9.945	2.25974	0.0438392	0.439947	-4.20485
AvsG	NACC2	0.527678	5.6127	2.84857	0.0150388	0.2967	-3.20111
AvsG	KLHL29	0.527303	5.0881	2.55372	0.0257832	0.364636	-3.71116
AvsG	PIR	0.527106	5.07197	2.22522	0.0466258	0.450441	-4.26147
AvsG	ZFP248	0.525581	3.6081	2.60371	0.0235388	0.353485	-3.62552
AvsG	LOC100504533	0.525489	11.3364	2.45728	0.0307185	0.389909	-3.87514
AvsG	SYNE1	0.525225	5.68613	2.34501	0.0376221	0.417932	-4.06365
AvsG	IRF2BP1	0.524915	7.53413	2.63242	0.0223373	0.34819	-3.57616
AvsG	ETS2	0.524576	10.9093	2.34407	0.0376858	0.417932	-4.06522
AvsG	RAB23	0.524215	6.75451	2.19841	0.0489055	0.458071	-4.30521
AvsG	WDFY1	0.523531	8.48733	2.47036	0.029999	0.385948	-3.853
AvsG	GTPBP3	0.522372	7.7058	2.6996	0.0197571	0.333612	-3.4602
AvsG	FERT2	0.522327	6.32007	2.7312	0.0186471	0.326132	-3.40545
AvsG	0610037L13RIK	0.521767	8.88977	2.52699	0.0270676	0.371292	-3.75677
AvsG	MYO9A	0.520542	4.77273	2.72205	0.0189619	0.32741	-3.42131
AvsG	DYNLT3	0.51933	8.73974	2.22237	0.0468633	0.451	-4.26613
AvsG	LCLAT1	0.519126	6.5165	2.23152	0.0461049	0.448083	-4.25116
AvsG	ZFP329	0.518952	6.60408	2.64879	0.0216797	0.343882	-3.54796
AvsG	DHODH	0.518869	7.93086	2.26145	0.043705	0.439775	-4.20203
AvsG	C1QTNF6	0.517531	7.77701	2.48838	0.0290343	0.382373	-3.82245
AvsG	ACTL6B	0.516676	3.03202	2.36162	0.0365138	0.41336	-4.03594
AvsG	MUTYH	0.516073	4.28144	2.478	0.0295863	0.383599	-3.84006
AvsG	ARMCX3	0.515707	8.22638	3.011	0.0111632	0.260824	-2.91638
AvsG	NOS2	0.515655	2.22827	2.31103	0.0399906	0.423776	-4.12013
AvsG	FAM76A	0.515519	9.70793	3.09553	0.00956001	0.245013	-2.76762
AvsG	NLRX1	0.515084	6.17515	2.56489	0.0252644	0.361662	-3.69207
AvsG	TTYH2	0.514385	5.20451	2.48995	0.0289513	0.381826	-3.81977
AvsG	OBFC1	0.51407	7.09785	4.11819	0.00151287	0.107803	-0.97929
AvsG	MARCKS	0.513727	10.9185	2.32091	0.0392877	0.422539	-4.10374
AvsG	THA1	0.512416	7.24403	2.42622	0.0324947	0.397411	-3.92755
AvsG	MLST8	0.512314	9.5978	3.57195	0.00400993	0.172191	-1.92813
AvsG	PNOC	0.511374	2.35677	2.31578	0.0396516	0.422999	-4.11226
AvsG	RUVBL2	0.511153	9.15567	2.21189	0.047746	0.45423	-4.28324
AvsG	VAMP1	0.511065	5.61744	3.29126	0.00668111	0.212854	-2.42247
AvsG	GAS8	0.510698	7.45463	3.50723	0.00450874	0.183948	-2.04187
AvsG	ADNP	0.509144	6.2637	2.57809	0.0246641	0.359621	-3.66947
AvsG	ATP4A	0.509013	3.37086	2.21733	0.0472856	0.4531	-4.27436
AvsG	ZFP788	0.507211	5.33095	2.46528	0.0302762	0.387134	-3.86159
AvsG	CYBASC3	0.50679	9.41976	3.27159	0.0069256	0.21385	-2.45717
AvsG	RPUSD4	0.506481	9.41892	3.66166	0.0034102	0.161914	-1.77078
AvsG	TSC22D4	0.506131	8.76902	2.43275	0.0321133	0.396326	-3.91655
AvsG	NEURL4	0.505471	11.3164	2.33385	0.0383845	0.419945	-4.08223
AvsG	BCL6	0.504894	11.9607	2.57278	0.0249036	0.360931	-3.67855
AvsG	SERINC4	0.504736	3.87736	2.21132	0.0477945	0.454487	-4.28417
AvsG	FAM125B	0.504237	10.8353	2.23038	0.0461985	0.448148	-4.25302
AvsG	PXT1	0.501304	4.93768	2.51544	0.0276418	0.374231	-3.77644
AvsG	ZBTB48	0.498241	6.6936	2.42696	0.0324516	0.397411	-3.92632
AvsG	HCN1	0.49792	2.09291	2.32672	0.0388794	0.421475	-4.09408
AvsG	CCNDBP1	0.497	11.4481	3.43456	0.0051451	0.191585	-2.16982
AvsG	HIGD2A	0.496631	12.8861	2.18879	0.0497483	0.460303	-4.32085
AvsG	DUS1L	0.49642	7.223	2.35298	0.0370864	0.415313	-4.05037
AvsG	MAN2B2	0.496198	7.30136	2.57436	0.0248324	0.360931	-3.67586
AvsG	6530406A20RIK	0.496082	8.70728	3.4712	0.00481354	0.187231	-2.10529
AvsG	TRMT12	0.494245	6.58718	2.36128	0.0365358	0.41336	-4.0365
AvsG	D10WSU102E	0.494064	7.61602	2.3928	0.0345175	0.406058	-3.98374
AvsG	HSPBP1	0.492334	8.9373	2.41059	0.0334262	0.400969	-3.95387
AvsG	ZFP580	0.491515	8.71867	2.9555	0.0123599	0.271726	-3.01387
AvsG	CACNA1A	0.489719	5.18183	3.12145	0.0091163	0.241923	-2.72195
AvsG	ZFP938	0.488056	6.37951	2.42174	0.0327593	0.398046	-3.93511
AvsG	MED31	0.487666	9.52445	2.34455	0.0376529	0.417932	-4.06441
AvsG	MED28	0.487166	8.07845	2.35025	0.0372688	0.416574	-4.05491
AvsG	TDRD7	0.486054	9.84179	2.44375	0.0314804	0.394979	-3.89799
AvsG	FPGS	0.485679	9.05912	2.53087	0.0268773	0.370742	-3.75016
AvsG	9430091E24RIK	0.48529	5.07434	2.33302	0.038442	0.419945	-4.08361
AvsG	MAPRE2	0.48449	9.84009	2.23891	0.0455012	0.445458	-4.23906
AvsG	MTR	0.484182	6.23119	2.23572	0.0457604	0.446419	-4.24427
AvsG	GRINL1A	0.483775	13.2471	2.57003	0.025029	0.361409	-3.68327
AvsG	MTG1	0.482958	11.5295	2.4148	0.0331726	0.400289	-3.94678
AvsG	LOC100505011	0.482153	5.46635	2.65187	0.0215579	0.343882	-3.54265
AvsG	TCF4	0.481422	9.04531	3.15724	0.00853775	0.235066	-2.65888
AvsG	GTF3A	0.480724	10.0905	2.22163	0.0469245	0.451	-4.26733
AvsG	CDYL2	0.478817	7.28195	2.5852	0.0243467	0.357203	-3.65728
AvsG	WDR7	0.477849	5.24488	3.18355	0.00813608	0.230292	-2.61248
AvsG	STUB1	0.477616	11.8929	3.11612	0.00920586	0.243418	-2.73135
AvsG	PIK3C2G	0.475418	3.11963	2.32752	0.0388237	0.421317	-4.09275
AvsG	MRPS16	0.474436	13.1938	2.72166	0.0189753	0.32741	-3.42198
AvsG	MORN1	0.4742	5.21278	2.35911	0.0366793	0.41369	-4.04013
AvsG	CCDC96	0.473413	2.67837	2.79935	0.0164587	0.308528	-3.28696
AvsG	SYCP2	0.469751	2.40442	2.54545	0.026174	0.367979	-3.72528
AvsG	WDR13	0.469439	7.50598	2.58949	0.0241569	0.357203	-3.64992
AvsG	GM9993	0.466866	6.53328	2.76032	0.0176789	0.319159	-3.35488
AvsG	PPM1F	0.465572	8.11616	2.33615	0.038226	0.419945	-4.0784
AvsG	NUP85	0.46546	11.3931	3.4675	0.00484598	0.187263	-2.1118
AvsG	FHIT	0.464315	6.71743	2.98083	0.0117986	0.267137	-2.9694
AvsG	MUTED	0.464115	7.87322	2.34965	0.0373091	0.416585	-4.05591
AvsG	ANKRD26	0.462417	6.15086	2.21945	0.0471077	0.452213	-4.2709
AvsG	FAM58B	0.460746	10.5164	2.41118	0.0333902	0.400969	-3.95287
AvsG	SPSB2	0.460722	9.7385	2.53321	0.0267633	0.370496	-3.74617
AvsG	PIK3R6	0.460034	9.19467	2.39273	0.0345216	0.406058	-3.98385
AvsG	FAM89B	0.454164	9.80143	2.25003	0.0446067	0.442564	-4.22081
AvsG	TSEN54	0.451952	10.3952	2.79874	0.0164771	0.308528	-3.28803
AvsG	FAM173B	0.451878	7.22883	2.229	0.0463123	0.449047	-4.25528
AvsG	STK30	0.451586	6.00641	2.54686	0.0261068	0.367974	-3.72287
AvsG	FOXJ2	0.450984	9.40615	2.27789	0.0424385	0.435424	-4.17495
AvsG	ZFP821	0.448944	8.02052	2.71666	0.01915	0.328164	-3.43066
AvsG	ANKRD39	0.448744	8.0166	2.50443	0.0282003	0.377122	-3.79518
AvsG	TBC1D9B	0.448488	8.073	2.22253	0.0468496	0.451	-4.26586
AvsG	CHD8	0.443393	8.95336	3.39538	0.00552536	0.196349	-2.23885
AvsG	PTPRK	0.443206	4.98001	2.7928	0.0166576	0.310265	-3.29838
AvsG	ZGPAT	0.442882	8.70841	3.02434	0.0108935	0.259396	-2.89294
AvsG	ANAPC11	0.441978	8.93671	3.38594	0.00562119	0.199088	-2.25549
AvsG	ZMYM1	0.44167	6.88397	2.34233	0.0378038	0.418584	-4.06811
AvsG	RPGRIP1L	0.439933	3.22953	2.88499	0.0140669	0.289078	-3.13743
AvsG	SRRT	0.436747	6.84047	2.446	0.0313521	0.394271	-3.89419
AvsG	TAOK1	0.432208	8.53004	2.47186	0.0299174	0.385366	-3.85046
AvsG	CC2D1A	0.430492	8.75246	2.37857	0.035415	0.409295	-4.00759
AvsG	NDUFS3	0.428475	14.0327	2.67263	0.0207556	0.339498	-3.50682
AvsG	SCAMP1	0.427944	7.16237	3.00431	0.0113012	0.262315	-2.92815
AvsG	AKAP13	0.426677	6.97857	2.20138	0.0486476	0.457478	-4.30037
AvsG	WDR24	0.42611	8.97367	2.5204	0.0273939	0.372301	-3.768
AvsG	A730011L01RIK	0.426064	6.22294	2.89802	0.0137348	0.287487	-3.11463
AvsG	MLL3	0.422885	7.73497	2.35118	0.0372066	0.416098	-4.05336
AvsG	HIVEP2	0.422114	4.92277	2.85954	0.0147392	0.294937	-3.18194
AvsG	MSL1	0.418793	9.34937	2.97981	0.0118207	0.267352	-2.97119
AvsG	EMD	0.418648	11.4354	2.90283	0.013614	0.285962	-3.1062
AvsG	STRADA	0.415263	5.70245	2.18737	0.0498743	0.460637	-4.32316
AvsG	CCDC61	0.414112	9.16344	2.58653	0.0242877	0.357203	-3.655
AvsG	EXOC6B	0.412812	6.82811	2.18837	0.0497852	0.460303	-4.32152
AvsG	ZFP273	0.410613	5.32036	2.1933	0.0493516	0.458795	-4.31352
AvsG	DHDDS	0.409458	8.42366	2.41566	0.0331215	0.400289	-3.94534
AvsG	CDC37L1	0.407098	9.17571	2.40986	0.0334701	0.400969	-3.95509
AvsG	DOCK4	0.403586	5.56631	2.91985	0.0131954	0.280642	-3.07638
AvsG	PCNP	0.403463	11.9503	3.10555	0.0093859	0.244321	-2.74996
AvsG	4922501C03RIK	0.403017	5.45082	2.35955	0.0366498	0.4136	-4.03939
AvsG	1810048J11RIK	0.399276	7.87471	3.28059	0.00681261	0.213787	-2.44129
AvsG	THYN1	0.396955	12.015	2.46043	0.0305435	0.388478	-3.8698
AvsG	DISP1	0.396866	6.23378	2.42816	0.0323813	0.397246	-3.9243
AvsG	SLC46A3	0.391999	9.70977	2.40469	0.0337845	0.402902	-3.96379
AvsG	CCT7	0.391916	12.0825	2.27532	0.0426344	0.436221	-4.17919
AvsG	CDH10	0.391512	2.41082	2.34776	0.0374364	0.417027	-4.05907
AvsG	SUMF2	0.388393	7.22232	2.32282	0.039153	0.422539	-4.10057
AvsG	DSTYK	0.387953	5.76505	2.23736	0.0456268	0.446276	-4.24159
AvsG	UBTF	0.383494	9.74778	2.58298	0.0244453	0.357906	-3.66108
AvsG	COIL	0.38205	9.01939	2.74339	0.0182356	0.322429	-3.38429
AvsG	USH2A	0.37994	1.68702	2.2549	0.04422	0.441581	-4.2128
AvsG	GTF3C5	0.378031	10.319	3.07392	0.0099465	0.249963	-2.80569
AvsG	ZMYM3	0.375038	7.07614	3.14825	0.00867944	0.236981	-2.67472
AvsG	CCNH	0.373218	7.88528	2.39997	0.0340735	0.404063	-3.97171
AvsG	ARHGAP32	0.368104	4.07676	2.43577	0.0319384	0.395844	-3.91146
AvsG	HDGFRP2	0.36623	10.5018	2.43314	0.0320905	0.396326	-3.91589
AvsG	THAP7	0.360945	9.8432	2.86972	0.0144666	0.292543	-3.16415
AvsG	TBCC	0.360705	10.8396	2.29388	0.0412402	0.430143	-4.14854
AvsG	FAM3A	0.360368	9.28148	2.37364	0.0357309	0.411526	-4.01583
AvsG	2310046O06RIK	0.359148	8.1706	2.25557	0.0441673	0.441581	-4.21171
AvsG	SNAPC3	0.353428	7.04109	2.26863	0.0431475	0.438142	-4.19021
AvsG	SLC9A8	0.353249	5.3401	2.67008	0.0208524	0.340295	-3.51122
AvsG	ANGEL2	0.350091	8.44747	2.20423	0.0484014	0.457043	-4.29573
AvsG	SRSF1	0.349177	7.40595	2.23739	0.0456242	0.446276	-4.24153
AvsG	2810408A11RIK	0.34256	3.16542	2.25718	0.0440401	0.440921	-4.20905
AvsG	RNF14	0.3287	11.995	2.33443	0.0383449	0.419945	-4.08127
AvsG	LYRM4	0.328635	9.00798	2.44341	0.0314996	0.394979	-3.89856
AvsG	MGRN1	0.327629	12.3121	2.28085	0.0422142	0.434745	-4.17006
AvsG	AW146020	0.327506	4.46689	2.39099	0.0346304	0.406802	-3.98678
AvsG	ALKBH6	0.318276	11.0495	2.33289	0.038451	0.419945	-4.08383
AvsG	NAT10	0.308274	7.93879	2.29059	0.0414842	0.43081	-4.15398
AvsG	PPP2R3D	0.305749	7.05643	2.31971	0.0393725	0.422539	-4.10574
AvsG	TOR1B	0.29775	10.7213	2.60672	0.0234096	0.352937	-3.62034
AvsG	WDR34	0.289538	7.62818	2.65735	0.0213431	0.343808	-3.53319
AvsG	RG9MTD3	0.269498	7.8746	2.20516	0.0483212	0.456833	-4.29421
AvsG	DDX42	0.264588	9.39654	2.64972	0.0216427	0.343882	-3.54635
AvsG	KRIT1	-0.245093	4.56639	-2.32122	0.0392658	0.422539	-4.10323
AvsG	NIPBL	-0.266868	6.3001	-2.23623	0.0457192	0.446419	-4.24345
AvsG	SCAF8	-0.275029	5.15602	-2.21065	0.0478512	0.454619	-4.28525
AvsG	HNRPLL	-0.287912	7.21601	-2.49665	0.0286017	0.379715	-3.80841
AvsG	EXOSC5	-0.298883	7.07661	-2.46461	0.0303129	0.387134	-3.86273
AvsG	TMX1	-0.303767	6.99497	-2.25395	0.0442948	0.441802	-4.21436
AvsG	FBXL20	-0.303889	6.88729	-2.31429	0.0397575	0.422999	-4.11473
AvsG	IFT52	-0.304096	7.35198	-2.4019	0.0339551	0.403677	-3.96847
AvsG	SCYL2	-0.30537	5.28878	-2.25223	0.0444311	0.441915	-4.21718
AvsG	PSMA2	-0.305992	8.14673	-2.92322	0.013114	0.280175	-3.07047
AvsG	CD164	-0.310979	8.81059	-2.19874	0.0488763	0.457999	-4.30467
AvsG	ADPRHL2	-0.320573	8.00937	-2.39687	0.034265	0.405202	-3.97692
AvsG	STAM2	-0.331806	6.28948	-2.27871	0.0423763	0.435424	-4.17359
AvsG	NAA10	-0.333616	9.42993	-2.33409	0.0383678	0.419945	-4.08183
AvsG	YKT6	-0.335383	8.2295	-2.3191	0.0394156	0.422751	-4.10675
AvsG	UFM1	-0.335617	7.61662	-2.28851	0.041639	0.431123	-4.15742
AvsG	KCTD6	-0.340716	8.01266	-2.24663	0.0448779	0.443449	-4.22638
AvsG	NAA20	-0.341749	9.08936	-2.63006	0.0224339	0.348712	-3.58023
AvsG	ZFP758	-0.342191	7.96172	-2.19378	0.0493089	0.458795	-4.31273
AvsG	CDK20	-0.343148	6.8187	-2.90683	0.0135146	0.285002	-3.09921
AvsG	1810024B03RIK	-0.346318	7.49603	-2.30788	0.0402174	0.424484	-4.12536
AvsG	THOC3	-0.348545	8.01691	-2.65632	0.0213836	0.343816	-3.53498
AvsG	POLR3C	-0.350161	9.33893	-3.07172	0.00998659	0.249963	-2.80955
AvsG	BC003331	-0.357876	9.14731	-2.19978	0.0487862	0.457629	-4.30298
AvsG	RSPRY1	-0.360758	7.42473	-2.26038	0.0437887	0.439947	-4.20379
AvsG	GT(ROSA)26SOR	-0.365677	7.16006	-2.19495	0.049207	0.458779	-4.31084
AvsG	N4BP2L2	-0.369775	5.69609	-2.67649	0.0206095	0.338132	-3.50015
AvsG	CCDC123	-0.372171	8.82818	-2.92094	0.0131691	0.280642	-3.07448
AvsG	ZFP655	-0.37286	7.96171	-2.6761	0.0206242	0.338132	-3.50082
AvsG	PIK3R4	-0.373865	6.33215	-2.41348	0.0332522	0.400366	-3.94901
AvsG	SLC25A46	-0.374749	6.55153	-2.37601	0.0355786	0.41021	-4.01187
AvsG	4930470G03RIK	-0.378874	3.16883	-2.33828	0.0380802	0.419917	-4.07486
AvsG	LAMP2	-0.381542	9.59689	-3.15954	0.00850179	0.234545	-2.65481
AvsG	WAPAL	-0.383635	6.96769	-2.47737	0.0296197	0.383628	-3.84111
AvsG	FLAD1	-0.385333	10.752	-2.349	0.0373528	0.416715	-4.057
AvsG	DDX50	-0.385564	9.25011	-2.72456	0.0188749	0.327269	-3.41695
AvsG	MTX2	-0.386247	7.19384	-2.96341	0.0121819	0.270333	-2.99999
AvsG	CLTC	-0.387254	7.22812	-2.77485	0.0172145	0.315648	-3.32962
AvsG	CDK11B	-0.392403	8.42119	-2.19637	0.0490826	0.458515	-4.30852
AvsG	GTF2H1	-0.393043	10.3837	-2.35686	0.036828	0.414428	-4.04389
AvsG	APPBP2	-0.396725	9.41545	-2.33796	0.0381023	0.419917	-4.0754
AvsG	SRSF6	-0.397804	8.98729	-2.2451	0.0450012	0.443841	-4.2289
AvsG	ROMO1	-0.398824	14.3327	-2.34474	0.03764	0.417932	-4.06409
AvsG	2810416G20RIK	-0.398898	8.81024	-2.27033	0.043017	0.438121	-4.18742
AvsG	2900064A13RIK	-0.401047	9.94446	-2.75556	0.0178337	0.319578	-3.36316
AvsG	WARS	-0.401555	8.62448	-2.63809	0.0221074	0.346644	-3.5664
AvsG	9130011J15RIK	-0.40157	10.353	-3.03735	0.0106364	0.257634	-2.87004
AvsG	USP32	-0.403016	6.40292	-2.1883	0.0497921	0.460303	-4.32165
AvsG	NUP50	-0.404844	7.71867	-2.52637	0.0270984	0.371292	-3.75784
AvsG	SCLT1	-0.406599	5.00842	-2.36882	0.036043	0.412879	-4.0239
AvsG	MCPH1	-0.406972	4.34225	-2.2899	0.0415355	0.431104	-4.15512
AvsG	GLT25D1	-0.408556	9.43027	-2.65266	0.021527	0.343882	-3.54129
AvsG	CHUK	-0.408573	7.14429	-2.40597	0.0337062	0.402407	-3.96163
AvsG	SMEK1	-0.411053	7.17613	-2.21898	0.0471469	0.452384	-4.27166
AvsG	UTP15	-0.411116	4.11397	-2.21411	0.0475578	0.453906	-4.27962
AvsG	DCAF10	-0.41314	5.0661	-3.32189	0.00631774	0.206838	-2.36845
AvsG	PSMA3	-0.414294	6.99071	-2.26541	0.043397	0.439165	-4.19552
AvsG	NFKB1	-0.416373	6.5969	-2.93634	0.0128022	0.277793	-3.04748
AvsG	TCP1	-0.416379	9.22476	-2.95822	0.0122985	0.2715	-3.0091
AvsG	UFD1L	-0.421071	7.64863	-3.00469	0.0112932	0.262315	-2.92747
AvsG	PSMA1	-0.421686	12.7195	-2.58628	0.0242985	0.357203	-3.65542
AvsG	CWC25	-0.422261	6.49347	-2.88412	0.0140894	0.289078	-3.13896
AvsG	ZW10	-0.422958	8.53469	-2.29939	0.0408345	0.428439	-4.13941
AvsG	VPS53	-0.423814	6.85398	-3.00934	0.0111974	0.261134	-2.91931
AvsG	IRF2	-0.424581	8.14171	-2.27829	0.0424082	0.435424	-4.17429
AvsG	MRPS30	-0.424969	11.2345	-3.05993	0.010205	0.251955	-2.83032
AvsG	STX5A	-0.42551	7.59116	-2.34971	0.0373047	0.416585	-4.05581
AvsG	SAP130	-0.425655	7.77267	-2.32872	0.0387402	0.42121	-4.09076
AvsG	GADD45GIP1	-0.425946	8.27816	-2.8174	0.0159231	0.303827	-3.2555
AvsG	NOP10	-0.427684	12.1465	-3.00503	0.0112862	0.262315	-2.92688
AvsG	FTSJ1	-0.429493	6.09788	-3.14286	0.00876559	0.237441	-2.68422
AvsG	FBXW2	-0.43014	6.70725	-2.84615	0.0151055	0.2967	-3.20533
AvsG	DCAF13	-0.431499	7.51379	-2.29329	0.0412838	0.430175	-4.14951
AvsG	BC004004	-0.432043	7.29032	-2.99152	0.0115694	0.264985	-2.95062
AvsG	ADCYAP1	-0.432278	2.27208	-2.19677	0.0490478	0.458515	-4.30787
AvsG	ACIN1	-0.432349	9.0764	-2.88183	0.0141487	0.289218	-3.14296
AvsG	TBXAS1	-0.433731	5.45901	-2.24547	0.0449712	0.443751	-4.22829
AvsG	EIF5	-0.434811	10.9205	-2.62376	0.0226931	0.348865	-3.59105
AvsG	CAPRIN1	-0.438625	8.66166	-2.32701	0.0388591	0.42147	-4.0936
AvsG	2810428J06RIK	-0.440078	4.0265	-2.48135	0.0294069	0.383599	-3.83437
AvsG	KAT5	-0.441959	7.76515	-2.57094	0.0249875	0.361315	-3.68171
AvsG	PAM16	-0.442656	13.7926	-2.58522	0.0243457	0.357203	-3.65725
AvsG	TUT1	-0.442977	8.86819	-3.1175	0.00918252	0.243205	-2.72891
AvsG	PRDX1	-0.443547	12.8814	-2.52735	0.0270499	0.371292	-3.75616
AvsG	HNRNPR	-0.443959	8.09714	-2.49306	0.0287887	0.381006	-3.8145
AvsG	EIF3A	-0.446515	8.14833	-2.69797	0.0198159	0.333612	-3.46302
AvsG	METTL6	-0.447879	7.03607	-2.63444	0.0222554	0.347679	-3.57269
AvsG	NIPA2	-0.449299	5.83636	-2.86086	0.0147035	0.294937	-3.17963
AvsG	D230040A04RIK	-0.450398	2.27833	-2.38435	0.0350479	0.408025	-3.99791
AvsG	POLR1D	-0.453686	9.60701	-2.67912	0.0205107	0.336792	-3.49561
AvsG	DNAHC6	-0.455005	2.64988	-2.93454	0.0128447	0.277796	-3.05065
AvsG	CCZ1	-0.455233	11.3879	-2.43608	0.0319206	0.395844	-3.91094
AvsG	GORASP2	-0.45762	6.5595	-2.19352	0.0493321	0.458795	-4.31316
AvsG	APEX2	-0.459277	5.21904	-3.22842	0.00749458	0.222064	-2.53334
AvsG	ARFGEF2	-0.460292	7.20823	-2.76018	0.0176834	0.319159	-3.35513
AvsG	EIF3D	-0.461162	8.07541	-2.20872	0.0480162	0.455574	-4.28841
AvsG	ZMYM5	-0.461767	8.26603	-4.1005	0.00156065	0.109498	-1.00961
AvsG	INTS9	-0.462678	10.8551	-2.44338	0.0315015	0.394979	-3.89862
AvsG	MRPL3	-0.462971	8.5923	-2.78883	0.0167792	0.311234	-3.30529
AvsG	SEC13	-0.464742	8.41282	-2.19345	0.0493382	0.458795	-4.31327
AvsG	SBDS	-0.467371	9.82035	-2.50812	0.0280123	0.376022	-3.78891
AvsG	LOC100503489	-0.468131	8.3913	-2.69457	0.0199394	0.333612	-3.46889
AvsG	ZFP869	-0.470464	5.39622	-2.50963	0.0279351	0.375566	-3.78633
AvsG	CCT4	-0.472305	7.78196	-2.53784	0.0265388	0.370171	-3.73827
AvsG	VPS54	-0.474461	7.36698	-2.57959	0.0245967	0.359132	-3.66689
AvsG	PRPF38A	-0.474491	6.05845	-2.53724	0.0265682	0.370171	-3.73931
AvsG	4921530L18RIK	-0.47588	2.80097	-2.6121	0.0231811	0.352031	-3.6111
AvsG	MYST4	-0.4768	4.60988	-2.28659	0.0417825	0.432398	-4.16059
AvsG	DPF2	-0.477871	7.32486	-2.2832	0.0420366	0.433305	-4.16618
AvsG	DNAJC13	-0.478093	8.11458	-2.37847	0.0354214	0.409295	-4.00776
AvsG	1810031K17RIK	-0.478245	8.69506	-2.5692	0.0250667	0.361501	-3.68469
AvsG	TRIB1	-0.47856	9.49379	-2.25841	0.0439438	0.440372	-4.20704
AvsG	TOR1AIP2	-0.479788	8.16142	-2.59301	0.0240022	0.357088	-3.64388
AvsG	RPS19BP1	-0.480577	10.2152	-3.09696	0.00953492	0.245013	-2.7651
AvsG	MOCOS	-0.481226	7.82765	-2.4832	0.0293081	0.383599	-3.83123
AvsG	OLFR1499	-0.481375	2.08256	-2.24156	0.045286	0.444171	-4.2347
AvsG	CEP350	-0.482798	6.44557	-2.25569	0.0441572	0.441581	-4.2115
AvsG	CYP2C54	-0.482921	1.79508	-2.19456	0.0492406	0.458779	-4.31146
AvsG	METTL4	-0.483464	2.83078	-2.49205	0.0288414	0.381466	-3.81622
AvsG	E330021A06RIK	-0.484177	4.28446	-2.38413	0.0350615	0.408025	-3.99827
AvsG	RAN	-0.485133	13.2926	-3.09045	0.00964954	0.245756	-2.77658
AvsG	LETM2	-0.488333	7.24692	-2.43037	0.0322519	0.396809	-3.92057
AvsG	USP16	-0.489548	6.85284	-2.49545	0.0286642	0.379832	-3.81045
AvsG	TBK1	-0.490034	7.63336	-2.53562	0.0266464	0.370189	-3.74206
AvsG	RNF181	-0.491339	7.26301	-2.6139	0.0231051	0.351874	-3.60801
AvsG	MYCL1	-0.491476	4.40331	-2.24845	0.0447328	0.443047	-4.22341
AvsG	PLEKHF2	-0.494134	7.46392	-2.65322	0.0215048	0.343882	-3.54032
AvsG	SLC9A6	-0.500636	7.65121	-4.17762	0.00136322	0.102904	-0.877715
AvsG	SUV39H2	-0.502469	2.44561	-2.64847	0.0216924	0.343882	-3.54851
AvsG	CNPY2	-0.502723	11.0404	-2.60529	0.0234711	0.3534	-3.62281
AvsG	NUDT1	-0.50441	7.65216	-2.6007	0.0236682	0.353606	-3.63069
AvsG	PRPF39	-0.505105	6.00831	-3.27864	0.00683699	0.213787	-2.44474
AvsG	PXK	-0.505625	10.0059	-2.2425	0.0452106	0.443843	-4.23317
AvsG	MBTD1	-0.506019	6.2907	-3.0131	0.0111203	0.260772	-2.91269
AvsG	DDX47	-0.506829	8.63199	-3.07021	0.0100144	0.249963	-2.81222
AvsG	LARP4	-0.507682	6.98335	-2.96713	0.0120989	0.270333	-2.99345
AvsG	RASAL2	-0.508432	4.77118	-2.55857	0.0255564	0.362966	-3.70286
AvsG	MRPL9	-0.508917	8.05919	-2.29078	0.0414699	0.43081	-4.15366
AvsG	RNFT1	-0.510772	5.58479	-2.39883	0.0341439	0.40422	-3.97363
AvsG	EIF5A	-0.512921	11.3077	-2.3612	0.0365414	0.41336	-4.03664
AvsG	BSDC1	-0.513246	7.44901	-2.75727	0.017778	0.319357	-3.36019
AvsG	PTDSS1	-0.513617	8.31716	-3.74656	0.00292729	0.150374	-1.62231
AvsG	COPS2	-0.515281	6.18846	-2.5661	0.0252084	0.361662	-3.68998
AvsG	NUDCD1	-0.517129	3.34326	-2.2983	0.0409149	0.429022	-4.14123
AvsG	RPAIN	-0.518382	8.60788	-2.65963	0.0212547	0.342644	-3.52927
AvsG	SEMA7A	-0.520438	10.3546	-2.79296	0.0166528	0.310265	-3.29811
AvsG	PHF20L1	-0.521525	5.16089	-3.23446	0.00741212	0.221421	-2.52267
AvsG	PUS10	-0.522502	7.28812	-2.65141	0.0215763	0.343882	-3.54345
AvsG	VKORC1L1	-0.523378	7.498	-3.22978	0.00747587	0.221819	-2.53093
AvsG	COPB2	-0.523484	7.32579	-2.53935	0.026466	0.370171	-3.73569
AvsG	ZFP110	-0.525381	8.57705	-3.09613	0.00954946	0.245013	-2.76656
AvsG	PDE1C	-0.528282	2.63206	-2.88037	0.0141867	0.289218	-3.14552
AvsG	NGLY1	-0.529126	6.55641	-2.77916	0.0170791	0.314252	-3.32212
AvsG	DYNC1LI1	-0.530159	7.75387	-2.76832	0.0174217	0.318074	-3.34098
AvsG	ZFP384	-0.530418	6.50514	-2.48981	0.0289587	0.381826	-3.82001
AvsG	CDKN1B	-0.531431	7.53582	-2.51096	0.0278679	0.375566	-3.78407
AvsG	SECISBP2	-0.532844	7.08334	-2.92744	0.013013	0.279988	-3.06309
AvsG	GLP2R	-0.535207	2.97818	-2.30841	0.0401789	0.424484	-4.12447
AvsG	STK11IP	-0.53529	7.31217	-3.38319	0.0056495	0.199425	-2.26035
AvsG	UBFD1	-0.535652	7.4066	-2.88738	0.0140055	0.288798	-3.13326
AvsG	MIS12	-0.535742	5.5289	-2.83668	0.0153702	0.298881	-3.22187
AvsG	TMCO4	-0.536879	7.6058	-2.76426	0.0175517	0.318866	-3.34803
AvsG	COMMD10	-0.539492	8.53685	-2.35709	0.0368128	0.414428	-4.0435
AvsG	THOC6	-0.540942	9.14182	-2.53711	0.0265742	0.370171	-3.73952
AvsG	C530030P08RIK	-0.540943	4.15203	-2.49554	0.0286592	0.379832	-3.81029
AvsG	CNOT6L	-0.541946	8.31255	-2.6678	0.0209396	0.340987	-3.51517
AvsG	TRNAU1AP	-0.542371	9.88521	-3.18589	0.00810127	0.230292	-2.60835
AvsG	NUP62	-0.543615	8.18341	-2.67081	0.0208248	0.340106	-3.50997
AvsG	TMEM126B	-0.544557	8.48129	-2.36847	0.0360658	0.412917	-4.02449
AvsG	ACADSB	-0.544871	10.1569	-2.54589	0.0261531	0.367974	-3.72453
AvsG	GSX1	-0.544991	5.74337	-2.29988	0.0407986	0.428274	-4.1386
AvsG	RRN3	-0.546306	7.54525	-2.45605	0.0307872	0.389988	-3.87722
AvsG	UBE2O	-0.546712	9.21221	-2.23498	0.0458213	0.446737	-4.24549
AvsG	VTI1B	-0.546822	12.6474	-2.60191	0.023616	0.353606	-3.62861
AvsG	TET2	-0.547443	5.99429	-2.8538	0.0148952	0.295068	-3.19197
AvsG	PIK3C3	-0.548408	6.87016	-3.64835	0.00349301	0.162034	-1.79409
AvsG	D130062J10RIK	-0.548563	2.62695	-2.36709	0.0361557	0.413275	-4.0268
AvsG	PLEKHB2	-0.549467	7.75011	-3.25331	0.00716098	0.216103	-2.48942
AvsG	TEX261	-0.554589	8.23534	-2.84089	0.015252	0.297954	-3.21452
AvsG	POT1B	-0.558519	3.06116	-2.45043	0.031102	0.392288	-3.88671
AvsG	MAGT1	-0.559507	9.00202	-2.46743	0.0301584	0.386829	-3.85795
AvsG	SAV1	-0.559548	9.55621	-2.44653	0.0313223	0.394233	-3.8933
AvsG	CLOCK	-0.560802	6.5629	-3.51892	0.00441417	0.181486	-2.02132
AvsG	4930539J05RIK	-0.562019	2.93397	-2.84895	0.0150282	0.2967	-3.20044
AvsG	FOXM1	-0.562734	3.81007	-2.28417	0.0419642	0.433054	-4.16459
AvsG	CCDC115	-0.565494	7.56552	-2.47364	0.029821	0.384825	-3.84744
AvsG	TBCE	-0.565688	5.49633	-2.99067	0.0115875	0.264985	-2.95211
AvsG	PAK1IP1	-0.568901	8.74996	-3.47116	0.00481393	0.187231	-2.10537
AvsG	LSG1	-0.569002	7.23856	-2.41104	0.0333989	0.400969	-3.95311
AvsG	ZC3H10	-0.571929	5.05177	-2.24691	0.0448558	0.443443	-4.22593
AvsG	HSP90AB1	-0.572738	12.2587	-2.20683	0.0481777	0.45629	-4.29148
AvsG	PTAR1	-0.573	6.9866	-3.80915	0.00261675	0.145326	-1.51319
AvsG	GM7890	-0.573697	7.83982	-2.30926	0.0401179	0.424424	-4.12307
AvsG	NKTR	-0.574021	8.09336	-3.10322	0.00942616	0.244769	-2.75408
AvsG	UBQLN1	-0.574571	8.08236	-2.29187	0.0413889	0.43081	-4.15186
AvsG	ARF5	-0.575038	8.07482	-3.05553	0.0102875	0.253033	-2.83805
AvsG	OLFR609	-0.576087	5.84678	-2.61085	0.0232339	0.352039	-3.61325
AvsG	SCFD1	-0.576442	6.35789	-2.82859	0.0155998	0.301686	-3.23598
AvsG	5930416I19RIK	-0.577053	7.46112	-2.6831	0.0203622	0.336292	-3.48874
AvsG	TMED4	-0.578263	9.2773	-3.27062	0.00693798	0.21385	-2.45889
AvsG	TOP1	-0.578874	7.71447	-3.1006	0.0094716	0.245013	-2.7587
AvsG	2810452K05RIK	-0.579042	5.26079	-2.24984	0.0446214	0.442564	-4.22111
AvsG	1810006K21RIK	-0.579704	8.03613	-2.66178	0.0211713	0.342381	-3.52556
AvsG	HECTD1	-0.58014	7.0048	-2.25287	0.0443806	0.441855	-4.21614
AvsG	EXOC5	-0.580342	6.85414	-2.36171	0.0365079	0.41336	-4.03579
AvsG	TMEM183A	-0.581666	7.05012	-3.29294	0.00666069	0.212854	-2.41951
AvsG	COPS5	-0.584461	9.07454	-2.62474	0.0226525	0.348865	-3.58937
AvsG	DNAJC5	-0.585043	9.28052	-3.39167	0.00556287	0.197352	-2.2454
AvsG	CENPV	-0.587841	10.7687	-3.60993	0.0037438	0.166509	-1.86145
AvsG	LENEP	-0.588616	7.70592	-2.3054	0.0403967	0.425134	-4.12946
AvsG	HIST1H2BK	-0.589276	11.3039	-3.28246	0.00678941	0.213787	-2.438
AvsG	PTGER4	-0.590006	4.36916	-3.77322	0.00279059	0.148006	-1.57579
AvsG	RNPC3	-0.590049	6.08791	-2.2528	0.0443859	0.441855	-4.21625
AvsG	TTC9C	-0.591289	7.58494	-4.65095	0.000603977	0.0628106	-0.083798
AvsG	ATF6	-0.594144	8.76838	-2.52161	0.027334	0.371725	-3.76595
AvsG	SLC28A2	-0.594199	8.22997	-2.23198	0.0460672	0.448083	-4.25041
AvsG	SEC63	-0.597861	7.59424	-3.12688	0.00902615	0.240565	-2.71239
AvsG	NDUFA3	-0.599033	10.108	-3.9315	0.00210391	0.131442	-1.30076
AvsG	MRPS33	-0.599322	10.521	-2.75785	0.0177591	0.319287	-3.35918
AvsG	SLC35A3	-0.599734	5.64268	-4.00756	0.00183856	0.120015	-1.16938
AvsG	FARS2	-0.600764	8.30761	-2.31414	0.0397683	0.422999	-4.11498
AvsG	FAM162A	-0.600873	8.61655	-2.42504	0.0325641	0.397411	-3.92954
AvsG	GRAMD4	-0.604481	8.91495	-2.24342	0.0451364	0.443843	-4.23166
AvsG	CCDC84	-0.604781	8.06647	-2.39354	0.0344712	0.406058	-3.9825
AvsG	DPPA2	-0.604823	6.86704	-2.31233	0.0398975	0.423424	-4.11798
AvsG	GPBP1L1	-0.605202	6.82789	-4.15528	0.0014176	0.105155	-0.915859
AvsG	JOSD1	-0.605425	6.01525	-2.52523	0.0271548	0.371292	-3.75978
AvsG	CCDC116	-0.60588	2.72869	-2.18911	0.04972	0.460303	-4.32033
AvsG	NOLC1	-0.60797	7.61389	-2.38915	0.0347454	0.407702	-3.98986
AvsG	LGALS2	-0.609494	3.62648	-2.21849	0.0471879	0.452573	-4.27246
AvsG	LOC100503572	-0.612265	7.30859	-2.27795	0.0424341	0.435424	-4.17485
AvsG	KLHDC9	-0.613413	5.82423	-2.28565	0.0418524	0.432699	-4.16213
AvsG	DHX40	-0.613476	8.06808	-3.97461	0.00194898	0.124541	-1.22623
AvsG	D230037D09RIK	-0.614031	8.78861	-2.38246	0.0351674	0.408502	-4.00107
AvsG	SNRPD1	-0.615067	5.45416	-2.49041	0.0289272	0.381826	-3.81899
AvsG	DLK2	-0.615406	8.13411	-2.95313	0.0124137	0.272345	-3.01802
AvsG	KCTD20	-0.616465	6.45417	-3.75797	0.00286798	0.149128	-1.6024
AvsG	KCNV2	-0.619667	2.36154	-2.75072	0.0179924	0.321303	-3.37156
AvsG	UBE2I	-0.620486	9.64688	-3.39869	0.00549214	0.195716	-2.23302
AvsG	CAR1	-0.62128	5.70571	-2.64817	0.0217044	0.343882	-3.54904
AvsG	2700029M09RIK	-0.622226	8.71155	-2.53503	0.0266751	0.370189	-3.74307
AvsG	VWA3A	-0.62251	4.72473	-2.40373	0.0338426	0.402902	-3.96539
AvsG	TRIM69	-0.622767	4.18208	-2.2687	0.0431421	0.438142	-4.19009
AvsG	ASCC2	-0.624804	7.58879	-2.6128	0.0231517	0.351874	-3.60991
AvsG	2010109A12RIK	-0.624823	4.53526	-2.29775	0.0409547	0.429064	-4.14213
AvsG	LNX1	-0.625906	6.59006	-2.52532	0.0271501	0.371292	-3.75962
AvsG	TAF11	-0.625922	8.82182	-2.25153	0.0444873	0.442129	-4.21834
AvsG	NFKB2	-0.626783	8.75454	-2.37333	0.0357514	0.411539	-4.01637
AvsG	FDXACB1	-0.628464	7.20596	-3.4391	0.00510275	0.190926	-2.16182
AvsG	2900017G11RIK	-0.629258	1.99753	-2.44033	0.0316759	0.395354	-3.90377
AvsG	CUL4B	-0.629823	9.10062	-3.09616	0.00954894	0.245013	-2.76651
AvsG	NFXL1	-0.630733	6.0195	-2.39901	0.0341323	0.40422	-3.97331
AvsG	8430419L09RIK	-0.630782	5.05468	-2.80937	0.0161595	0.305819	-3.26952
AvsG	FOXO1	-0.631002	10.6632	-2.31966	0.0393759	0.422539	-4.10581
AvsG	ERI2	-0.631048	4.50749	-2.38045	0.0352949	0.408946	-4.00443
AvsG	PCID2	-0.632119	4.74298	-2.72688	0.0187952	0.326836	-3.41294
AvsG	FKBP15	-0.632636	5.52318	-3.16256	0.00845491	0.234545	-2.64949
AvsG	NSUN2	-0.632988	8.3494	-3.21012	0.0077497	0.225168	-2.56561
AvsG	ANKRD13C	-0.633412	8.20167	-3.61099	0.00373663	0.166509	-1.85959
AvsG	ALDH1A3	-0.633559	4.56631	-2.73673	0.0184593	0.324452	-3.39585
AvsG	LPIN3	-0.634667	6.93454	-2.64334	0.0218963	0.345842	-3.55735
AvsG	NOL12	-0.636413	7.87811	-2.9829	0.011754	0.266473	-2.96577
AvsG	ZBTB9	-0.63652	5.30171	-2.20832	0.0480508	0.455679	-4.28907
AvsG	MRPL16	-0.636674	10.8334	-2.4236	0.0326492	0.397411	-3.93197
AvsG	GCLC	-0.638276	10.1785	-2.58306	0.0244415	0.357906	-3.66094
AvsG	SHMT1	-0.64035	6.15634	-3.5789	0.00395983	0.17179	-1.91592
AvsG	AP3B1	-0.643365	11.3748	-3.99447	0.00188161	0.122075	-1.19194
AvsG	UBXN4	-0.64395	7.48973	-2.57851	0.0246451	0.359591	-3.66874
AvsG	MFF	-0.644247	10.8019	-2.26757	0.0432298	0.438142	-4.19196
AvsG	SLC19A2	-0.645707	8.37969	-2.72138	0.0189851	0.32741	-3.42247
AvsG	SLC12A5	-0.646195	7.07815	-2.24181	0.0452659	0.444171	-4.23429
AvsG	CCNG2	-0.649721	8.8835	-2.31503	0.0397049	0.422999	-4.1135
AvsG	CLPX	-0.651881	8.20492	-3.4794	0.00474242	0.187231	-2.09086
AvsG	GDAP10	-0.652826	11.179	-4.15169	0.00142654	0.105234	-0.921994
AvsG	GM5088	-0.655378	2.22671	-2.33342	0.0384144	0.419945	-4.08295
AvsG	MRPS27	-0.656185	8.33038	-2.89706	0.013759	0.287487	-3.11631
AvsG	PAPPA	-0.65849	3.94993	-3.20408	0.0078359	0.226483	-2.57627
AvsG	GALT	-0.659343	11.8861	-3.17722	0.00823093	0.231569	-2.62364
AvsG	E330018D03RIK	-0.659585	8.20122	-2.72736	0.0187786	0.326836	-3.41211
AvsG	ANP32A	-0.660155	6.28697	-2.91879	0.0132213	0.280642	-3.07825
AvsG	BTG3	-0.6605	9.2275	-2.21496	0.0474858	0.453906	-4.27823
AvsG	ETV3	-0.662918	5.62676	-2.81557	0.0159767	0.304029	-3.2587
AvsG	PGM3	-0.664233	5.8297	-2.37967	0.0353446	0.409076	-4.00574
AvsG	CD164L2	-0.664323	5.60232	-3.27493	0.00688352	0.213812	-2.45128
AvsG	ZFP207	-0.664389	7.26009	-2.89741	0.0137501	0.287487	-3.1157
AvsG	CDK2AP2	-0.66524	9.80494	-2.23563	0.0457676	0.446419	-4.24442
AvsG	MAN1A2	-0.665916	6.97156	-3.17821	0.00821596	0.231569	-2.62189
AvsG	PABPC1	-0.666938	9.56799	-2.27371	0.042757	0.436575	-4.18183
AvsG	PTPN2	-0.66771	6.73765	-2.68875	0.020153	0.334462	-3.47897
AvsG	ZNFX1	-0.667727	6.73795	-3.13386	0.00891132	0.239916	-2.70008
AvsG	PPOX	-0.668283	9.10428	-3.08898	0.00967541	0.24612	-2.77915
AvsG	JHDM1D	-0.668418	7.3306	-2.41271	0.0332983	0.400467	-3.9503
AvsG	D330050I16RIK	-0.671536	5.71945	-2.80435	0.0163086	0.307139	-3.27825
AvsG	RIT1	-0.672894	8.97469	-4.25007	0.00120133	0.0960775	-0.754403
AvsG	COX19	-0.673656	9.71919	-3.18917	0.00805279	0.230134	-2.60257
AvsG	BCL10	-0.673892	7.68824	-2.78103	0.0170206	0.313721	-3.31886
AvsG	PEX11B	-0.674642	10.5023	-4.46269	0.000832061	0.0747973	-0.396161
AvsG	TMEM62	-0.674776	5.48655	-2.99939	0.0114036	0.26325	-2.93679
AvsG	COQ2	-0.676334	11.4083	-3.92567	0.00212581	0.131497	-1.31085
AvsG	WDR55	-0.677798	9.51594	-2.2677	0.0432191	0.438142	-4.19174
AvsG	ZCCHC2	-0.678815	7.22518	-4.12083	0.00150588	0.107803	-0.974773
AvsG	DNAJC3	-0.68288	10.1317	-2.27154	0.0429236	0.437688	-4.18542
AvsG	USP3	-0.68381	7.90929	-2.60133	0.0236412	0.353606	-3.62961
AvsG	EIF2S1	-0.68484	8.4829	-2.62739	0.0225434	0.348839	-3.58482
AvsG	NIP7	-0.685651	7.2096	-2.25993	0.0438245	0.439947	-4.20454
AvsG	APOBEC3	-0.688183	4.13665	-2.34633	0.0375326	0.417762	-4.06145
AvsG	IQGAP3	-0.688269	3.04007	-2.19034	0.0496113	0.460211	-4.31832
AvsG	HELB	-0.688458	6.4113	-3.65192	0.0034706	0.161914	-1.78784
AvsG	D19ERTD737E	-0.688753	6.45366	-3.01445	0.0110929	0.260772	-2.91032
AvsG	TOMM6	-0.689126	10.5986	-4.36642	0.00098192	0.0823377	-0.557685
AvsG	MCM8	-0.689236	5.3923	-3.71382	0.00310458	0.154973	-1.6795
AvsG	TMEM128	-0.689613	9.46047	-2.58915	0.0241718	0.357203	-3.6505
AvsG	2410016O06RIK	-0.690476	7.3823	-3.11257	0.00926589	0.243706	-2.73759
AvsG	ASPM	-0.691874	2.5159	-2.24047	0.0453742	0.444625	-4.23649
AvsG	CAPN9	-0.691956	4.12456	-2.52181	0.0273238	0.371725	-3.7656
AvsG	5330427O13RIK	-0.692947	4.60925	-2.45445	0.0308763	0.390372	-3.87992
AvsG	UBE2M	-0.693506	10.288	-3.14689	0.00870112	0.237268	-2.67712
AvsG	OLFR584	-0.69474	3.44869	-2.41871	0.0329393	0.399546	-3.94021
AvsG	D230035N22RIK	-0.695034	2.60886	-2.71714	0.019133	0.328164	-3.42982
AvsG	CMTM6	-0.695954	9.75568	-2.33188	0.0385205	0.419945	-4.0855
AvsG	C530047H08RIK	-0.696441	3.30914	-2.71295	0.0192803	0.329865	-3.43708
AvsG	TBC1D15	-0.697996	8.09321	-2.74023	0.0183414	0.323451	-3.38978
AvsG	A730008H23RIK	-0.698862	2.51219	-2.41377	0.0332343	0.400366	-3.94851
AvsG	CYP2D22	-0.700917	6.33321	-2.31415	0.0397677	0.422999	-4.11497
AvsG	D930017J03RIK	-0.700951	7.68951	-4.22382	0.00125756	0.0981411	-0.799024
AvsG	SLC24A2	-0.70344	3.47025	-2.40119	0.0339983	0.403815	-3.96965
AvsG	TCF23	-0.703507	4.16676	-2.40174	0.0339648	0.403677	-3.96874
AvsG	WDR67	-0.703866	4.48899	-2.90753	0.0134971	0.284917	-3.09797
AvsG	RALY	-0.703983	11.8698	-2.33581	0.0382495	0.419945	-4.07897
AvsG	CENPT	-0.706367	6.36133	-2.32825	0.0387731	0.42121	-4.09155
AvsG	TTC17	-0.70793	6.23655	-3.64755	0.00349806	0.162034	-1.7955
AvsG	PRODH	-0.708349	10.1729	-2.96655	0.0121118	0.270333	-2.99447
AvsG	C230083P08RIK	-0.70953	3.50278	-2.3476	0.037447	0.417027	-4.05933
AvsG	WDR76	-0.711584	2.75025	-2.22531	0.0466183	0.450441	-4.26132
AvsG	CISD2	-0.712437	7.27681	-3.10844	0.00933632	0.243706	-2.74487
AvsG	SLCO2B1	-0.71287	10.252	-3.09794	0.00951787	0.245013	-2.76338
AvsG	DCAF15	-0.714345	5.89144	-3.09427	0.00958205	0.245013	-2.76984
AvsG	SENP5	-0.718803	7.81522	-4.37494	0.000967578	0.0817815	-0.543333
AvsG	SHQ1	-0.720414	4.18308	-2.25257	0.0444042	0.441855	-4.21663
AvsG	ELTD1	-0.722409	7.76894	-2.84526	0.0151303	0.2967	-3.20689
AvsG	TAGAP1	-0.723145	8.00509	-2.59946	0.0237219	0.354138	-3.63282
AvsG	STS	-0.723922	10.031	-2.91143	0.013401	0.283734	-3.09115
AvsG	PFPL	-0.724292	4.8065	-2.69587	0.0198921	0.333612	-3.46665
AvsG	A1300008O04RIK	-0.725649	4.15073	-2.52319	0.0272556	0.371611	-3.76326
AvsG	RASA3	-0.726427	8.25765	-2.87857	0.0142337	0.289241	-3.14867
AvsG	PCDH20	-0.728202	5.26036	-2.34474	0.0376398	0.417932	-4.06409
AvsG	GRIN2D	-0.728874	7.28106	-2.52263	0.0272831	0.371725	-3.76421
AvsG	IMPG2	-0.729003	3.16443	-2.74877	0.0180567	0.321446	-3.37495
AvsG	OLFR127	-0.729104	6.18866	-2.81922	0.0158702	0.303718	-3.25234
AvsG	6030499A19RIK	-0.72951	9.3014	-3.62595	0.00363706	0.164171	-1.83336
AvsG	1600015I10RIK	-0.729907	5.53234	-2.68845	0.0201639	0.334462	-3.47948
AvsG	A130019P10RIK	-0.731936	4.77817	-2.42545	0.03254	0.397411	-3.92885
AvsG	OLFR339	-0.732055	2.45684	-3.44197	0.00507615	0.190926	-2.15676
AvsG	NR1H4	-0.732261	4.67944	-2.44012	0.031688	0.395354	-3.90413
AvsG	GEMIN8	-0.7327	4.10422	-3.19076	0.00802937	0.230134	-2.59977
AvsG	EPB4.1L5	-0.73348	4.0684	-2.72584	0.0188309	0.327188	-3.41474
AvsG	B130065D12RIK	-0.733945	2.56917	-2.69468	0.0199357	0.333612	-3.46872
AvsG	TDP2	-0.735655	7.63095	-4.24633	0.00120918	0.0960775	-0.760757
AvsG	OBOX3	-0.736036	2.45044	-2.29615	0.0410729	0.429666	-4.14479
AvsG	SRRM1	-0.736273	8.7121	-5.68138	0.000114003	0.0212161	1.53439
AvsG	GM3643	-0.736567	4.48378	-2.2432	0.0451536	0.443843	-4.23201
AvsG	4930461L14RIK	-0.736762	2.35476	-2.2934	0.0412758	0.430175	-4.14933
AvsG	MND1	-0.736935	7.19202	-2.67919	0.0205084	0.336792	-3.4955
AvsG	TPP2	-0.737807	7.22781	-2.79589	0.0165634	0.309325	-3.29299
AvsG	LPO	-0.738541	6.11335	-2.2969	0.0410171	0.429506	-4.14353
AvsG	FBXO33	-0.739875	7.52607	-2.51047	0.0278926	0.375566	-3.7849
AvsG	PRPF6	-0.746017	7.71086	-3.28496	0.00675849	0.213787	-2.43359
AvsG	ABHD5	-0.751629	8.09753	-2.43881	0.031763	0.395844	-3.90633
AvsG	A430010J10RIK	-0.751941	2.23457	-2.86547	0.0145797	0.29402	-3.17158
AvsG	2310068C19RIK	-0.752255	5.42183	-3.47744	0.00475931	0.187231	-2.09431
AvsG	FLCN	-0.753277	10.54	-2.63996	0.022032	0.345973	-3.56317
AvsG	GALNTL2	-0.753405	11.4889	-3.44889	0.00501272	0.189563	-2.14458
AvsG	2610029G23RIK	-0.753748	5.30959	-3.08684	0.00971351	0.246368	-2.78293
AvsG	PPP2R5C	-0.756704	7.56732	-2.86013	0.0147233	0.294937	-3.18091
AvsG	DBT	-0.7568	7.12405	-2.42762	0.0324126	0.397246	-3.9252
AvsG	RSL1	-0.756903	5.99097	-2.45773	0.0306932	0.389909	-3.87437
AvsG	FTSJ3	-0.758088	8.38272	-2.26139	0.0437101	0.439775	-4.20213
AvsG	GAPT	-0.758326	2.01947	-2.38661	0.0349049	0.407774	-3.99412
AvsG	DNTTIP1	-0.758502	11.14	-4.20558	0.00129822	0.0997889	-0.830061
AvsG	PES1	-0.759731	8.89085	-3.5953	0.00384409	0.169196	-1.88712
AvsG	9930017N22RIK	-0.759931	6.03445	-3.13108	0.00895692	0.240034	-2.70499
AvsG	RSPH3A	-0.760251	10.1991	-3.22996	0.00747342	0.221819	-2.53061
AvsG	ORC6	-0.760365	9.53007	-3.13228	0.00893722	0.240034	-2.70287
AvsG	MCTP1	-0.763137	4.47941	-2.30097	0.0407194	0.427655	-4.13681
AvsG	SSR2	-0.764415	10.4318	-2.7296	0.0187018	0.326706	-3.40823
AvsG	PHF5A	-0.764518	11.2083	-4.38908	0.000944275	0.080453	-0.519554
AvsG	C030034I22RIK	-0.764803	6.59564	-3.067	0.0100735	0.250539	-2.81787
AvsG	BRP44L	-0.764907	14.4371	-2.4719	0.0299151	0.385366	-3.85039
AvsG	HIST4H4	-0.768156	5.548	-4.1256	0.00149332	0.107758	-0.966606
AvsG	FAM188A	-0.768348	6.23611	-2.68291	0.0203693	0.336292	-3.48907
AvsG	CD300LD	-0.76853	5.17963	-3.02614	0.0108574	0.259391	-2.88976
AvsG	HMOX1	-0.768694	4.89893	-2.54641	0.0261282	0.367974	-3.72364
AvsG	UTP23	-0.769335	6.36013	-2.88049	0.0141835	0.289218	-3.1453
AvsG	LRRC51	-0.769447	6.27963	-3.4071	0.0054087	0.195056	-2.2182
AvsG	SCARB2	-0.769725	9.85951	-3.13041	0.00896794	0.240034	-2.70617
AvsG	POP1	-0.771038	6.66788	-3.70087	0.00317774	0.156055	-1.70215
AvsG	HAGH	-0.771776	12.5946	-3.30919	0.00646585	0.209424	-2.39084
AvsG	LRRC59	-0.775203	8.9205	-2.60095	0.0236574	0.353606	-3.63026
AvsG	TUBD1	-0.775733	8.5876	-2.74167	0.018293	0.322867	-3.38727
AvsG	6530409C15RIK	-0.776084	2.04007	-2.56632	0.0251985	0.361662	-3.68961
AvsG	C230035I16RIK	-0.776742	2.65947	-2.29569	0.0411066	0.429742	-4.14554
AvsG	TAF5	-0.776812	5.08787	-3.42743	0.00521228	0.192462	-2.18238
AvsG	NAPA	-0.777999	8.87921	-2.73254	0.0186015	0.325776	-3.40313
AvsG	STT3B	-0.780698	9.86699	-3.25453	0.00714499	0.215927	-2.48726
AvsG	SRD5A2	-0.781212	2.4397	-2.74734	0.0181043	0.321946	-3.37744
AvsG	DGKH	-0.785846	5.98938	-2.93617	0.0128061	0.277793	-3.04777
AvsG	SSH2	-0.785953	9.54602	-3.42877	0.00519955	0.192462	-2.18002
AvsG	S1PR1	-0.786866	10.5554	-2.30538	0.0403985	0.425134	-4.1295
AvsG	DTL	-0.789215	2.41946	-2.84001	0.0152767	0.298052	-3.21606
AvsG	RFWD3	-0.790432	6.22284	-2.91864	0.0132247	0.280642	-3.0785
AvsG	REX2	-0.7913	4.29904	-4.21929	0.00126753	0.0981411	-0.806727
AvsG	ABCB1A	-0.791925	4.6025	-2.27781	0.0424446	0.435424	-4.17508
AvsG	SEC24A	-0.792924	6.86042	-2.23166	0.0460929	0.448083	-4.25092
AvsG	HGSNAT	-0.793021	9.84739	-4.6573	0.00059753	0.0624463	-0.0733386
AvsG	ETF1	-0.793621	7.60745	-4.11767	0.00151427	0.107803	-0.980194
AvsG	JMJD6	-0.795878	6.02041	-3.49709	0.00459248	0.185227	-2.05972
AvsG	ELMOD3	-0.795985	9.82116	-5.28551	0.000212547	0.0313138	0.931856
AvsG	PPP1R11	-0.796679	8.75087	-2.33903	0.0380291	0.419917	-4.07362
AvsG	9330153N18RIK	-0.79721	4.42632	-3.86883	0.00235217	0.136496	-1.40941
AvsG	LPCAT3	-0.798362	9.90499	-2.84583	0.0151143	0.2967	-3.20589
[truncated: 5,391 more rows]
