# Supplementary material for: Comparison of efficacy of SHENQI compound and rosiglitazone in the treatment of diabetic vasculopathy analyzing multi-factor mediated disease-causing modules
Source: PLoS One. 2018 Dec 6;13(12):e0207683. doi: 10.1371/journal.pone.0207683 (PMC6283585; doi:10.1371/journal.pone.0207683)
Supplement: S3 Table — (XLS) [file pone.0207683.s003.xls]

## Sheet: Sheet1
Table S3.Enrichment results of differentially expressed gene
BP:Biological process. CC:cellular component. MF: molecular function.
Type	Category	Term	Count	%	PValue	Genes	List Total	Pop Hits	Pop Total	Fold Enrichment	Bonferroni	Benjamini	FDR
AvsC	GOTERM_BP_DIRECT	GO:0007608~sensory perception of smell	46	11.8863	6.59004e-09	258282, 258593, 258952, 258898, 258403, 56860, 258493, 12789, 259061, 258861, 258738, 117005, 259112, 258716, 257926, 258904, 258333, 258233, 258739, 258866, 258480, 258292, 258319, 259056, 258218, 18312, 258652, 259033, 258273, 258826, 258697, 258939, 258675, 258269, 258815, 18317, 57251, 258672, 257913, 258708, 258065, 258606, 258345, 258767, 258910, 258950	281	1143	18082	2.58971	7.9871e-06	7.9871e-06	1.06671e-05
AvsC	GOTERM_BP_DIRECT	GO:0007186~G-protein coupled receptor signaling pathway	58	14.9871	1.84796e-08	23890, 83770, 59289, 83771, 56860, 259061, 258738, 259112, 257926, 258333, 14065, 258233, 258739, 12267, 258866, 258480, 258292, 18312, 259033, 58991, 258826, 12061, 258939, 258675, 18317, 258672, 57251, 257913, 258345, 258767, 258282, 258593, 226278, 14290, 258952, 11552, 258898, 258403, 53978, 258493, 117005, 258861, 258716, 258904, 259056, 258319, 258218, 258652, 258273, 258697, 258269, 258815…	281	1706	18082	2.18771	2.2397e-05	1.11986e-05	2.99123e-05
AvsC	GOTERM_MF_DIRECT	GO:0004984~olfactory receptor activity	45	11.6279	7.20823e-08	258282, 258593, 258952, 258898, 258403, 56860, 258493, 259061, 258861, 258738, 117005, 259112, 258716, 257926, 258904, 258333, 258233, 258739, 258866, 258480, 258292, 258319, 259056, 258218, 18312, 258652, 259033, 258273, 258826, 258697, 258939, 258675, 258269, 258815, 18317, 57251, 258672, 257913, 258708, 258065, 258606, 258345, 258767, 258910, 258950	281	1154	17446	2.42101	2.94812e-05	2.94812e-05	0.000100866
AvsC	KEGG_PATHWAY	mmu04740:Olfactory transduction	45	11.6279	2.35561e-07	258282, 258593, 258952, 258898, 258403, 56860, 258493, 259061, 258861, 258738, 117005, 259112, 258716, 257926, 258904, 258333, 258233, 258739, 258866, 258480, 258292, 258319, 259056, 258218, 18312, 258652, 259033, 258273, 258826, 258697, 258939, 258675, 258269, 258815, 18317, 57251, 258672, 257913, 258708, 258065, 258606, 258345, 258767, 258910, 258950	146	1080	7720	2.2032	4.35778e-05	4.35778e-05	0.000291478
AvsC	GOTERM_MF_DIRECT	GO:0004930~G-protein coupled receptor activity	56	14.4703	8.10342e-07	23890, 83770, 59289, 83771, 56860, 259061, 258738, 259112, 257926, 258333, 14065, 258739, 258233, 12267, 258866, 258480, 258292, 18312, 259033, 258826, 12061, 258939, 258675, 18317, 258672, 57251, 257913, 258345, 258767, 258282, 258593, 226278, 14290, 258952, 258898, 258403, 22306, 258493, 117005, 258861, 258716, 258904, 259056, 258319, 258218, 258652, 258273, 258697, 258269, 258815, 258708, 2580…	281	1749	17446	1.98787	0.000331375	0.000165701	0.00113392
AvsC	GOTERM_CC_DIRECT	GO:0005886~plasma membrane	111	28.6822	2.72205e-06	23853, 387609, 56863, 83770, 59289, 193385, 83771, 56860, 14275, 258738, 257926, 258333, 258739, 396184, 22784, 258866, 258292, 258480, 259033, 105171, 16535, 81905, 258939, 258675, 57251, 258672, 399549, 257913, 258345, 258593, 258282, 14290, 229320, 11552, 258898, 53978, 58807, 258403, 22306, 11650, 338375, 258493, 12789, 258716, 11447, 258904, 12700, 21687, 20563, 14083, 258319, 56047, 258218,…	301	4874	19662	1.48764	0.0006558	0.0006558	0.00351574
AvsC	GOTERM_MF_DIRECT	GO:0005549~odorant binding	16	4.13437	0.00103954	258866, 258403, 258319, 258652, 258826, 258697, 258738, 258861, 117005, 258269, 258672, 258333, 257913, 258606, 258065, 258767	281	372	17446	2.67034	0.346487	0.132203	1.44487
AvsC	GOTERM_BP_DIRECT	GO:0050896~response to stimulus	11	2.84238	0.00171596	258697, 258738, 229320, 258939, 258319, 18312, 12952, 83770, 83771, 77945, 12789	281	211	18082	3.35467	0.875261	0.500348	2.74168
AvsC	GOTERM_MF_DIRECT	GO:0004869~cysteine-type endopeptidase inhibitor activity	5	1.29199	0.00577157	78240, 329581, 58214, 78609, 67701	281	45	17446	6.89838	0.906277	0.446699	7.78034
AvsC	GOTERM_CC_DIRECT	GO:0016021~integral component of membrane	127	32.8165	0.00655101	19207, 384071, 76916, 83770, 56863, 83771, 59289, 56860, 56293, 224703, 258738, 73934, 16404, 100042450, 226499, 94279, 257926, 258333, 64292, 258739, 382985, 396184, 22784, 258866, 258292, 258480, 259033, 16535, 14725, 81905, 258939, 258675, 57251, 258672, 77996, 399549, 257913, 258345, 14625, 258593, 258282, 14290, 229320, 11552, 56388, 258898, 53978, 58807, 258403, 22306, 317717, 258493, 12789…	301	6878	19662	1.20615	0.794845	0.547059	8.13878
AvsC	GOTERM_BP_DIRECT	GO:0046010~positive regulation of circadian sleep/wake cycle, non-REM sleep	3	0.775194	0.00800555	11657, 14602, 58991	281	9	18082	21.4496	0.999941	0.912441	12.1997
AvsC	GOTERM_BP_DIRECT	GO:0007205~protein kinase C-activating G-protein coupled receptor signaling pathway	4	1.03359	0.00903917	12061, 12424, 13615, 12700	281	28	18082	9.19268	0.999983	0.889314	13.6688
AvsC	GOTERM_BP_DIRECT	GO:0015721~bile acid and bile salt transport	3	0.775194	0.0142346	20493, 58807, 21405	281	12	18082	16.0872	1	0.944759	20.7106
AvsC	GOTERM_BP_DIRECT	GO:0006811~ion transport	17	4.39276	0.020068	75750, 22784, 58807, 240726, 213053, 110891, 27222, 338375, 12789, 328789, 16535, 20493, 81905, 217826, 94279, 11447, 12286	281	584	18082	1.87317	1	0.970102	27.9737
AvsC	GOTERM_BP_DIRECT	GO:2000117~negative regulation of cysteine-type endopeptidase activity	3	0.775194	0.0219661	78240, 58214, 78609	281	15	18082	12.8698	1	0.965437	30.199
AvsC	GOTERM_BP_DIRECT	GO:0042445~hormone metabolic process	3	0.775194	0.0248511	226278, 12286, 14602	281	16	18082	12.0654	1	0.966254	33.4582
AvsC	GOTERM_CC_DIRECT	GO:0016324~apical plasma membrane	11	2.84238	0.0297013	13388, 14725, 246190, 21687, 69981, 14083, 18260, 193385, 81897, 14275, 328789	301	328	19662	2.19069	0.999301	0.91127	32.256
AvsC	GOTERM_CC_DIRECT	GO:1903767~sweet taste receptor complex	2	0.516796	0.0302837	83770, 83771	301	2	19662	65.3223	0.999396	0.843201	32.7793
AvsC	GOTERM_BP_DIRECT	GO:0001582~detection of chemical stimulus involved in sensory perception of sweet taste	2	0.516796	0.0307311	83770, 83771	281	2	18082	64.3488	1	0.977247	39.6638
AvsC	GOTERM_BP_DIRECT	GO:0030111~regulation of Wnt signaling pathway	3	0.775194	0.0310507	21405, 195208, 12006	281	18	18082	10.7248	1	0.969053	39.9851
AvsC	GOTERM_MF_DIRECT	GO:0033041~sweet taste receptor activity	2	0.516796	0.0318424	83770, 83771	281	2	17446	62.0854	0.999998	0.929142	36.4171
AvsC	GOTERM_MF_DIRECT	GO:0044212~transcription regulatory region DNA binding	9	2.32558	0.0348019	21405, 12455, 217166, 15184, 14632, 12609, 17131, 74469, 20680	281	233	17446	2.39815	0.999999	0.910596	39.0835
AvsC	GOTERM_BP_DIRECT	GO:0006935~chemotaxis	6	1.55039	0.0366213	12267, 14290, 20563, 59289, 18705, 18707	281	118	18082	3.27197	1	0.976906	45.3327
AvsC	GOTERM_CC_DIRECT	GO:0072372~primary cilium	4	1.03359	0.0407294	67694, 264134, 14632, 195208	301	50	19662	5.22578	0.999956	0.86524	41.5545
AvsC	KEGG_PATHWAY	mmu04973:Carbohydrate digestion and absorption	4	1.03359	0.0437392	83770, 83771, 27222, 18707	146	42	7720	5.03588	0.999745	0.98403	42.5017
AvsC	GOTERM_BP_DIRECT	GO:0019226~transmission of nerve impulse	3	0.775194	0.0450293	246190, 81905, 12286	281	22	18082	8.77483	1	0.986371	52.5643
AvsC	GOTERM_MF_DIRECT	GO:0043565~sequence-specific DNA binding	17	4.39276	0.0500008	11694, 15373, 94187, 21405, 13984, 14632, 30942, 215418, 64379, 18506, 217166, 17975, 12609, 17286, 319207, 224902, 20680	281	633	17446	1.66738	1	0.950065	51.2161
AvsC	GOTERM_BP_DIRECT	GO:0007275~multicellular organism development	24	6.20155	0.0504865	396184, 11694, 15373, 20563, 94187, 69287, 14083, 244448, 14632, 70069, 18292, 74469, 13388, 83984, 76858, 18506, 58864, 71981, 17116, 13176, 17286, 23893, 23882, 18590	281	1029	18082	1.50085	1	0.988722	56.7667
AvsC	GOTERM_CC_DIRECT	GO:0030139~endocytic vesicle	4	1.03359	0.0516098	16580, 14725, 53978, 18260	301	55	19662	4.75071	0.999997	0.880973	49.5612
AvsC	GOTERM_BP_DIRECT	GO:0046854~phosphatidylinositol phosphorylation	3	0.775194	0.056747	18705, 23827, 18707	281	25	18082	7.72185	1	0.991088	61.1569
AvsC	GOTERM_BP_DIRECT	GO:0033563~dorsal/ventral axon guidance	2	0.516796	0.060521	20563, 13176	281	4	18082	32.1744	1	0.991165	63.5975
AvsC	GOTERM_BP_DIRECT	GO:0048630~skeletal muscle tissue growth	2	0.516796	0.060521	13388, 11447	281	4	18082	32.1744	1	0.991165	63.5975
AvsC	GOTERM_BP_DIRECT	GO:0030154~cell differentiation	19	4.90956	0.060581	20563, 15373, 94187, 69287, 21784, 14632, 70069, 18292, 74469, 13388, 83984, 76858, 18506, 58864, 71981, 217166, 330149, 18707, 23882	281	780	18082	1.56747	1	0.988385	63.6351
AvsC	GOTERM_BP_DIRECT	GO:0050885~neuromuscular process controlling balance	4	1.03359	0.0608378	229320, 15373, 227331, 12286	281	58	18082	4.43785	1	0.985394	63.7957
AvsC	GOTERM_CC_DIRECT	GO:0005887~integral component of plasma membrane	25	6.45995	0.0618951	75750, 396184, 12267, 21687, 14290, 226278, 23890, 11552, 58807, 252907, 240726, 59289, 83771, 213053, 171250, 110891, 27222, 12789, 16535, 117005, 20493, 258939, 217826, 14065, 258233	301	1126	19662	1.45032	1	0.889171	56.1874
AvsC	GOTERM_BP_DIRECT	GO:0007605~sensory perception of sound	6	1.55039	0.06363	246190, 229320, 195208, 193385, 12824, 328789	281	138	18082	2.79777	1	0.984911	65.4992
AvsC	GOTERM_BP_DIRECT	GO:0042391~regulation of membrane potential	5	1.29199	0.0639191	16535, 11447, 12286, 27222, 12789	281	97	18082	3.31695	1	0.981736	65.6712
AvsC	GOTERM_MF_DIRECT	GO:0043236~laminin binding	3	0.775194	0.0648109	16404, 17975, 16785	281	26	17446	7.1637	1	0.967474	60.8448
AvsC	GOTERM_CC_DIRECT	GO:0031225~anchored component of membrane	6	1.55039	0.0651741	58866, 246190, 69363, 56047, 11650, 14275	301	141	19662	2.77967	1	0.868701	58.1247
AvsC	GOTERM_BP_DIRECT	GO:0021522~spinal cord motor neuron differentiation	3	0.775194	0.073793	227331, 12286, 20589	281	29	18082	6.65677	1	0.988017	71.0857
AvsC	KEGG_PATHWAY	mmu04340:Hedgehog signaling pathway	3	0.775194	0.0738901	14725, 19207, 14632	146	24	7720	6.60959	0.999999	0.991206	61.3199
AvsC	GOTERM_BP_DIRECT	GO:0001757~somite specification	2	0.516796	0.0750721	13388, 17286	281	5	18082	25.7395	1	0.986421	71.7253
AvsC	KEGG_PATHWAY	mmu04670:Leukocyte transendothelial migration	6	1.55039	0.0771407	73934, 12388, 14083, 18260, 56863, 18707	146	121	7720	2.62199	1	0.975593	62.9667
AvsC	GOTERM_MF_DIRECT	GO:0008390~testosterone 16-alpha-hydroxylase activity	2	0.516796	0.0777214	56388, 622127	281	5	17446	24.8342	1	0.974697	67.7664
AvsC	GOTERM_BP_DIRECT	GO:0001525~angiogenesis	8	2.06718	0.0786806	21687, 11552, 14083, 17975, 17286, 18191, 380664, 18590	281	239	18082	2.15393	1	0.986678	73.4589
AvsC	GOTERM_BP_DIRECT	GO:0007165~signal transduction	27	6.97674	0.0805023	226278, 14290, 23890, 83770, 83771, 59289, 56860, 259061, 258738, 257926, 11447, 14065, 140743, 12267, 259056, 258319, 18312, 14632, 73914, 105171, 233071, 258697, 258939, 12061, 14602, 225870, 81897	281	1255	18082	1.3844	1	0.985569	74.2957
AvsC	GOTERM_BP_DIRECT	GO:0048839~inner ear development	4	1.03359	0.082611	16535, 13388, 12609, 12824	281	66	18082	3.89992	1	0.984703	75.2335
AvsC	KEGG_PATHWAY	mmu04974:Protein digestion and absorption	5	1.29199	0.0832933	73626, 16535, 12824, 110891, 27222	146	88	7720	3.00436	1	0.959957	65.9086
AvsC	GOTERM_BP_DIRECT	GO:0035092~sperm chromatin condensation	2	0.516796	0.0893986	83984, 70069	281	6	18082	21.4496	1	0.987292	78.0386
AvsC	GOTERM_BP_DIRECT	GO:0050916~sensory perception of sweet taste	2	0.516796	0.0893986	83770, 83771	281	6	18082	21.4496	1	0.987292	78.0386
AvsC	KEGG_PATHWAY	mmu04950:Maturity onset diabetes of the young	3	0.775194	0.0906481	18506, 21405, 30942	146	27	7720	5.87519	1	0.946596	69.1428
AvsC	GOTERM_CC_DIRECT	GO:0016323~basolateral plasma membrane	7	1.80879	0.0907025	16535, 21687, 20493, 14083, 110891, 81897, 14275	301	203	19662	2.25249	1	0.921614	70.7149
AvsC	GOTERM_BP_DIRECT	GO:0051965~positive regulation of synapse assembly	4	1.03359	0.0945845	396184, 320747, 58991, 18191	281	70	18082	3.67707	1	0.98844	79.9779
AvsG	GOTERM_BP_DIRECT	GO:0007049~cell cycle	116	5.10339	6.47529e-12	209683, 110253, 140557, 235661, 545370, 20779, 17219, 108961, 76302, 235441, 105278, 66977, 71175, 214133, 67733, 17691, 12795, 76464, 320394, 22680, 66156, 77622, 73139, 28114, 16475, 233406, 66671, 59126, 12452, 52163, 212427, 74107, 12455, 12236, 17151, 108912, 72149, 17865, 76478, 22062, 30939, 72927, 218914, 225326, 64707, 104394, 18712, 18005, 66131, 20877, 28035, 231123, 18004, 66991, 1092…	1780	614	18082	1.91918	3.17029e-08	3.17029e-08	1.22955e-08
AvsG	GOTERM_CC_DIRECT	GO:0005737~cytoplasm	765	33.656	9.76375e-09	20807, 209683, 14172, 14173, 140557, 110253, 338355, 55944, 193385, 94092, 241624, 20430, 75691, 67161, 242894, 19341, 52348, 20779, 329934, 19348, 20911, 13713, 27998, 74155, 246103, 67025, 74158, 17286, 74682, 20583, 235441, 15951, 71787, 15957, 14871, 27078, 380921, 13983, 14281, 78267, 20379, 14287, 20238, 97165, 107650, 71885, 20170, 20174, 20641, 381110, 28114, 71586, 58214, 107747, 15205, …	1933	6631	19662	1.17349	7.84026e-06	7.84026e-06	1.49948e-05
AvsG	GOTERM_BP_DIRECT	GO:0035458~cellular response to interferon-beta	18	0.791905	1.06318e-07	15953, 432555, 15951, 54396, 15957, 15944, 226695, 55932, 14469, 20846, 26388, 14468, 21822, 60440, 16145, 64704, 236312, 240327	1780	41	18082	4.4598	0.000520395	0.000260231	0.000201881
AvsG	GOTERM_MF_DIRECT	GO:0005515~protein binding	490	21.5574	1.10358e-07	20807, 14173, 140557, 193385, 16909, 20430, 20908, 19341, 20779, 20911, 14998, 246103, 67025, 20583, 15951, 71787, 15957, 21429, 27078, 13983, 20378, 20238, 20170, 20174, 13846, 58998, 13844, 71586, 107747, 15205, 13841, 104383, 52028, 16924, 21415, 52163, 140570, 231464, 66513, 21413, 13838, 67996, 12879, 14563, 14158, 12609, 12608, 67784, 17268, 225326, 232339, 70615, 545428, 104394, 17475, 159…	1709	4092	17446	1.2224	0.000164199	0.000164199	0.000183185
AvsG	GOTERM_MF_DIRECT	GO:0005102~receptor binding	73	3.21161	7.87432e-07	14990, 15019, 15040, 14172, 14173, 16803, 18126, 207911, 20779, 20203, 15216, 22421, 13142, 15013, 15007, 11727, 11820, 54725, 22418, 14302, 22419, 58998, 223881, 13844, 399549, 50930, 224753, 104079, 14972, 52028, 102657, 72205, 20720, 15039, 13642, 16974, 18209, 18764, 213326, 51798, 99571, 14456, 17117, 14563, 11516, 14158, 15481, 23900, 16322, 69183, 433667, 16773, 13162, 72780, 64009, 12804,…	1709	412	17446	1.80875	0.00117101	0.000585678	0.00130707
AvsG	GOTERM_CC_DIRECT	GO:0005634~nucleus	685	30.1364	1.16672e-06	20807, 27993, 56095, 14172, 14173, 140557, 110253, 241627, 16909, 20186, 52348, 20779, 329934, 170753, 13713, 27998, 74155, 14884, 246103, 67025, 17286, 16009, 75291, 20583, 235441, 15951, 66505, 71787, 21429, 14871, 276950, 380921, 13983, 14281, 20379, 20238, 97165, 71885, 52033, 320394, 20174, 20641, 66208, 28114, 245555, 71586, 15205, 20646, 211770, 17392, 75580, 104383, 328110, 245596, 338371…	1933	6019	19662	1.15761	0.000936434	0.000468327	0.00179178
AvsG	GOTERM_BP_DIRECT	GO:0007067~mitotic nuclear division	54	2.37571	1.67314e-06	67117, 209683, 19384, 110253, 77744, 235661, 74112, 18226, 12428, 66296, 66977, 212514, 67733, 76464, 320394, 22680, 66156, 213582, 107995, 73139, 28114, 52276, 71878, 67300, 268697, 212307, 12452, 59126, 74107, 67139, 12236, 108912, 76478, 22196, 11799, 22390, 12442, 30939, 218914, 26951, 14793, 18005, 71710, 20877, 66131, 18004, 231123, 229841, 12316, 18817, 109212, 66616, 12530, 12534	1780	277	18082	1.98034	0.00815826	0.00272685	0.003177
AvsG	GOTERM_BP_DIRECT	GO:0051301~cell division	67	2.94765	1.89969e-06	67117, 209683, 19384, 110253, 77744, 235661, 74112, 545370, 12428, 66296, 105278, 66977, 212514, 67733, 66197, 76464, 320394, 22680, 66156, 213582, 107995, 73139, 52276, 28114, 71878, 233406, 268697, 212307, 320213, 12452, 59126, 218630, 67139, 74107, 12455, 12236, 67236, 108912, 18952, 76478, 22196, 320558, 11799, 12447, 22390, 12442, 30939, 218914, 54124, 225326, 71846, 26951, 14793, 18005, 717…	1780	374	18082	1.81983	0.00925779	0.00232253	0.00360717
AvsG	GOTERM_BP_DIRECT	GO:0002376~immune system process	67	2.94765	4.38795e-06	26943, 17175, 67664, 12259, 74414, 15944, 15040, 80287, 227525, 11537, 16803, 12010, 16819, 20186, 20779, 246728, 12053, 75345, 14998, 23962, 12526, 72699, 18733, 15007, 12229, 12266, 15957, 56480, 54725, 97165, 71586, 60440, 237868, 12260, 257632, 12262, 14972, 69601, 18106, 229898, 26440, 16396, 78781, 19260, 99571, 231655, 217304, 21354, 56417, 54123, 58203, 50908, 15930, 217305, 16913, 21897,…	1780	383	18082	1.77706	0.0212543	0.00428747	0.00833172
AvsG	KEGG_PATHWAY	mmu05168:Herpes simplex infection	41	1.80378	9.12456e-06	14972, 14990, 15019, 15040, 15039, 16391, 13665, 66513, 110809, 20304, 246728, 67996, 18035, 15978, 18033, 14998, 18626, 21354, 54123, 15013, 18627, 18628, 11865, 15007, 12753, 12266, 12675, 15957, 56480, 14281, 14103, 17874, 20846, 71586, 399549, 50930, 224753, 12534, 226182, 246730, 16193	732	208	7720	2.07887	0.00253342	0.00253342	0.0120508
AvsG	GOTERM_MF_DIRECT	GO:0003700~transcription factor activity, sequence-specific DNA binding	123	5.41135	5.00464e-05	20807, 19411, 234725, 72611, 66277, 71591, 20186, 22278, 329934, 78251, 108961, 13713, 21834, 233490, 228876, 17286, 239719, 11865, 434179, 11863, 192651, 13983, 14281, 60611, 97165, 14011, 229007, 15205, 224598, 104383, 18109, 21415, 21413, 66869, 22654, 17865, 68479, 14009, 16364, 22259, 18667, 22062, 226049, 16363, 56220, 12609, 218772, 12608, 77832, 66596, 104394, 21685, 244721, 16918, 77110,…	1709	883	17446	1.422	0.0717656	0.0245181	0.0830408
AvsG	GOTERM_BP_DIRECT	GO:0009615~response to virus	21	0.923889	0.000145407	16963, 15957, 15945, 381319, 78781, 16819, 17874, 20304, 20779, 246728, 15978, 21822, 231655, 71586, 23962, 56417, 233490, 69550, 13076, 246730, 234311	1780	84	18082	2.53961	0.509321	0.111891	0.275745
AvsG	KEGG_PATHWAY	mmu05203:Viral carcinogenesis	40	1.75979	0.000232533	227753, 20807, 14972, 14990, 15019, 15040, 16391, 15039, 320332, 326619, 382522, 319157, 12447, 319158, 20779, 18035, 18034, 319179, 18033, 14884, 12428, 12579, 54123, 319156, 15013, 12575, 12576, 15007, 12266, 97122, 69389, 79221, 12028, 107995, 319186, 319188, 399549, 224753, 319184, 12534	732	231	7720	1.82622	0.0626062	0.031809	0.306688
AvsG	GOTERM_CC_DIRECT	GO:0005576~extracellular region	215	9.45886	0.000366135	14172, 330723, 14173, 18542, 15945, 20431, 71898, 16803, 12332, 11730, 14588, 12010, 56734, 57764, 17381, 12854, 16009, 18491, 11727, 69675, 12348, 20444, 20379, 20378, 209558, 97165, 22283, 14573, 17395, 66208, 58214, 17392, 22402, 65945, 13602, 18209, 18383, 18074, 14563, 19227, 12870, 327956, 14166, 68797, 20256, 12363, 235312, 71564, 12259, 244757, 74511, 214639, 219033, 20284, 14130, 237759,…	1933	1753	19662	1.24753	0.254768	0.0933692	0.560819
AvsG	GOTERM_CC_DIRECT	GO:0020005~symbiont-containing vacuole membrane	6	0.263968	0.000395651	14469, 11826, 229900, 14468, 60440, 55932	1933	8	19662	7.62882	0.27223	0.0763689	0.605901
AvsG	GOTERM_CC_DIRECT	GO:0005813~centrosome	66	2.90365	0.000408184	16582, 19878, 209683, 244585, 235497, 102774, 235661, 67161, 381802, 52348, 19708, 22428, 223499, 140917, 213550, 382090, 74682, 54392, 66296, 245866, 212514, 27078, 232933, 12795, 107995, 80986, 18538, 70466, 12589, 268697, 22295, 52028, 66214, 210544, 72140, 74107, 26440, 78887, 76478, 21454, 12447, 12442, 17118, 100764, 76872, 19164, 77832, 51793, 69479, 232339, 545428, 73873, 12464, 18005, 71…	1933	435	19662	1.5433	0.279521	0.0634644	0.625039
AvsG	GOTERM_BP_DIRECT	GO:0045454~cell redox homeostasis	17	0.74791	0.000437157	72736, 66861, 72599, 109815, 227638, 18477, 14827, 14629, 18115, 13198, 93692, 79264, 21672, 232223, 70561, 66958, 16193	1780	65	18082	2.65682	0.882438	0.263486	0.826839
AvsG	GOTERM_CC_DIRECT	GO:0030670~phagocytic vesicle membrane	14	0.615926	0.000439096	15007, 67844, 14972, 75767, 54525, 15944, 15019, 15040, 21897, 226421, 12010, 19335, 21354, 16784	1933	47	19662	3.02988	0.297192	0.0570845	0.672225
AvsG	GOTERM_MF_DIRECT	GO:0019900~kinase binding	21	0.923889	0.000493821	80915, 69601, 20525, 16412, 12042, 72149, 21844, 19260, 214424, 12539, 240168, 20779, 15516, 56424, 74155, 18626, 12608, 56085, 18627, 238276, 18628	1709	92	17446	2.33016	0.520489	0.167854	0.816556
AvsG	GOTERM_BP_DIRECT	GO:0008033~tRNA processing	20	0.879894	0.000498386	98956, 67053, 68260, 76265, 67724, 70359, 66161, 74467, 66078, 381802, 69372, 68730, 69955, 382137, 66926, 66757, 28114, 56361, 66628, 66637	1780	85	18082	2.39022	0.912901	0.262942	0.942129
AvsG	GOTERM_CC_DIRECT	GO:0005730~nucleolus	113	4.9714	0.000519816	13669, 70044, 27993, 56095, 14172, 56196, 101700, 18933, 72611, 11730, 12332, 70769, 56292, 66164, 21969, 27998, 246103, 67025, 83766, 15951, 21429, 11727, 67936, 60611, 12927, 22687, 105372, 54723, 12795, 97165, 64934, 22680, 77622, 14011, 14300, 28114, 21973, 67487, 69723, 434234, 68083, 216439, 72736, 338371, 94213, 66711, 212427, 76265, 12455, 30946, 59028, 68479, 67379, 14000, 231655, 66599,…	1933	842	19662	1.36509	0.341322	0.0579018	0.795339
AvsG	KEGG_PATHWAY	mmu04612:Antigen processing and presentation	19	0.8359	0.000529408	15007, 14972, 14990, 15040, 15019, 16643, 15039, 14827, 12010, 15516, 15978, 15512, 15481, 14998, 21354, 399549, 224753, 12526, 15013	732	82	7720	2.44369	0.136891	0.0478869	0.696973
AvsG	GOTERM_CC_DIRECT	GO:0000775~chromosome, centromeric region	28	1.23185	0.000540171	67117, 67139, 212427, 12236, 140557, 235661, 11799, 22428, 60411, 64707, 445007, 26951, 66977, 26931, 18005, 20877, 67733, 76464, 229841, 320394, 30932, 22680, 18817, 73139, 52276, 71876, 12417, 215653	1933	141	19662	2.01992	0.352007	0.0527899	0.826363
AvsG	GOTERM_BP_DIRECT	GO:0043393~regulation of protein binding	9	0.395952	0.000543543	20779, 18817, 16334, 11600, 19384, 52163, 11820, 19164, 66993	1780	21	18082	4.35361	0.930185	0.25604	1.02707
AvsG	GOTERM_CC_DIRECT	GO:0016020~membrane	754	33.172	0.000617766	15944, 101488, 338355, 20431, 55944, 193385, 57248, 20249, 20905, 16803, 69668, 14588, 245424, 20908, 19341, 52348, 170757, 207911, 20779, 94279, 12724, 14998, 74155, 67025, 23796, 15216, 15013, 15007, 94280, 15953, 108114, 69538, 15951, 19219, 55951, 20447, 19217, 230857, 27078, 20444, 14281, 14287, 231430, 71883, 258488, 107650, 20170, 78754, 330941, 12867, 381110, 381259, 69038, 66208, 13846, …	1933	6998	19662	1.09596	0.391172	0.0536431	0.944544
AvsG	GOTERM_MF_DIRECT	GO:0001078~transcriptional repressor activity, RNA polymerase II core promoter proximal region sequence-specific binding	26	1.14386	0.000668864	15399, 381319, 67991, 21815, 108961, 212139, 18030, 23872, 79362, 56458, 22751, 20583, 15951, 243931, 100978, 56461, 226695, 381308, 12227, 226691, 21385, 229007, 15205, 330361, 236312, 13134	1709	129	17446	2.05749	0.630499	0.180549	1.10449
AvsG	GOTERM_BP_DIRECT	GO:0032496~response to lipopolysaccharide	35	1.53982	0.000835655	110279, 15945, 16803, 18383, 19260, 18126, 18035, 54644, 18034, 21672, 14158, 12608, 64292, 12675, 19219, 15930, 19217, 13617, 14281, 14103, 97165, 17874, 20846, 17087, 19216, 56722, 211666, 55985, 16154, 257632, 211770, 17329, 14701, 13076, 18619	1780	197	18082	1.8048	0.983312	0.33589	1.57491
AvsG	KEGG_PATHWAY	mmu05332:Graft-versus-host disease	14	0.615926	0.000857993	15007, 14972, 14990, 15040, 14939, 15019, 15039, 14103, 15978, 14998, 399549, 224753, 15013, 16193	732	52	7720	2.83943	0.212289	0.0579115	1.1273
AvsG	GOTERM_BP_DIRECT	GO:0006355~regulation of transcription, DNA-templated	268	11.7906	0.000908693	83701, 20807, 11737, 18933, 17681, 72611, 71591, 20186, 22278, 329934, 78251, 21834, 13713, 14884, 56736, 627914, 246103, 17286, 239719, 75291, 11865, 20583, 11863, 12229, 66505, 214669, 21429, 243931, 474156, 13983, 60611, 14281, 12227, 97165, 20238, 20174, 229007, 15205, 75580, 224598, 104383, 18109, 12455, 21415, 231464, 21413, 18209, 17865, 22654, 22259, 226049, 18667, 80859, 21815, 69009, 56…	1780	2279	18082	1.19458	0.988333	0.332779	1.71144
AvsG	GOTERM_CC_DIRECT	GO:0005654~nucleoplasm	231	10.1628	0.000958247	83701, 17681, 140557, 235661, 12332, 52348, 22278, 13713, 14884, 246103, 67025, 11865, 15951, 66505, 243931, 214133, 14281, 22687, 20238, 71885, 20174, 66208, 56749, 15205, 18538, 56644, 233406, 72047, 56389, 110379, 56364, 66711, 12455, 66513, 72149, 17865, 18483, 51796, 72349, 67996, 20751, 12609, 12608, 218772, 66046, 17268, 19227, 75420, 14087, 104394, 12464, 66131, 22666, 56215, 26912, 67155…	1933	1935	19662	1.2143	0.536913	0.0740954	1.46155
AvsG	GOTERM_BP_DIRECT	GO:0043065~positive regulation of apoptotic process	52	2.28773	0.00109465	19411, 19242, 64010, 21766, 70186, 83383, 20779, 12053, 15978, 20203, 16009, 13983, 20379, 14103, 20378, 17395, 13198, 12028, 276770, 21973, 56749, 64704, 13841, 215653, 23882, 22249, 14938, 69601, 60599, 56847, 18952, 16974, 93672, 22062, 69307, 19164, 12274, 72171, 218772, 56458, 11684, 15930, 65020, 12364, 16412, 271639, 12042, 56215, 226641, 12049, 15368, 16193	1780	335	18082	1.57683	0.99531	0.360368	2.05824
AvsG	GOTERM_BP_DIRECT	GO:0045944~positive regulation of transcription from RNA polymerase II promoter	128	5.63132	0.00119762	20807, 19411, 14173, 18933, 16909, 66277, 20186, 22278, 26754, 108961, 13713, 21834, 14884, 246103, 16147, 17286, 20302, 239719, 11865, 11863, 71175, 21770, 214133, 13983, 14281, 60611, 269800, 20238, 319552, 97165, 14573, 11477, 20174, 14011, 21973, 15205, 66671, 18109, 216439, 52163, 12455, 21413, 17865, 13609, 14009, 16364, 17920, 54169, 22259, 18667, 22062, 226049, 12879, 16363, 56361, 12609,…	1780	995	18082	1.30681	0.997169	0.363208	2.24977
AvsG	KEGG_PATHWAY	mmu04110:Cell cycle	24	1.05587	0.00120727	104394, 140557, 12236, 66156, 17220, 12447, 22390, 18817, 12442, 30939, 107995, 17219, 12428, 12530, 56452, 18538, 12579, 268930, 12534, 12575, 268697, 12576, 23882, 66671	732	124	7720	2.04125	0.285251	0.0649588	1.58283
AvsG	GOTERM_BP_DIRECT	GO:0000122~negative regulation of transcription from RNA polymerase II promoter	98	4.31148	0.00124042	19411, 18933, 17681, 20186, 108961, 21834, 20583, 235441, 71175, 66505, 17999, 13983, 17691, 12227, 14103, 12795, 20238, 14011, 16334, 229007, 14302, 15205, 18538, 16475, 75580, 14200, 104383, 21413, 22654, 22259, 22062, 21815, 212139, 218772, 64707, 81601, 20877, 15126, 21380, 21385, 21389, 216805, 270110, 13590, 15399, 52592, 18124, 110805, 18506, 12053, 15978, 14235, 380855, 67772, 19255, 3816…	1780	729	18082	1.3656	0.997705	0.352127	2.32927
AvsG	GOTERM_BP_DIRECT	GO:0034644~cellular response to UV	13	0.571931	0.00128507	11826, 60599, 19242, 13665, 20877, 19272, 52033, 20174, 22062, 12028, 12530, 18538, 72440	1780	46	18082	2.87086	0.998156	0.342766	2.41214
AvsG	GOTERM_BP_DIRECT	GO:0006468~protein phosphorylation	80	3.51958	0.00148566	240880, 19878, 213452, 330721, 238323, 12305, 223649, 20779, 58864, 16589, 20302, 218699, 13143, 16009, 12229, 105278, 56480, 11820, 17691, 245269, 12795, 106504, 52033, 223775, 22418, 11477, 13846, 93843, 14302, 13844, 216965, 13841, 211770, 244859, 268697, 66587, 110279, 19092, 270190, 59126, 233328, 52163, 12455, 12236, 72149, 26448, 56717, 11799, 213326, 12447, 22390, 13838, 14456, 106522, 14…	1780	576	18082	1.41089	0.99931	0.365521	2.78367
AvsG	GOTERM_BP_DIRECT	GO:0032465~regulation of cytokinesis	9	0.395952	0.00150223	57028, 12315, 12314, 102774, 20877, 225326, 216805, 75669, 12795	1780	24	18082	3.80941	0.999364	0.351418	2.81429
AvsG	GOTERM_BP_DIRECT	GO:0034501~protein localization to kinetochore	6	0.263968	0.00151204	26951, 67139, 12236, 20877, 76464, 12534	1780	10	18082	6.09506	0.999394	0.337401	2.83241
AvsG	GOTERM_CC_DIRECT	GO:0005856~cytoskeleton	140	6.15926	0.00165573	66884, 19878, 17311, 13669, 209683, 244585, 110253, 29856, 75782, 235661, 67161, 242894, 71820, 20779, 18226, 19348, 246103, 74682, 104346, 74569, 231912, 27078, 12795, 22680, 13543, 57028, 381110, 68734, 223881, 73139, 232089, 28114, 70466, 16475, 233406, 71302, 227753, 59126, 72140, 66711, 330010, 74107, 66717, 56226, 76478, 17921, 213760, 12879, 76872, 14158, 212139, 77832, 242297, 70430, 6400…	1933	1113	19662	1.27947	0.735695	0.113938	2.5128
AvsG	GOTERM_BP_DIRECT	GO:0045087~innate immune response	59	2.59569	0.00169821	26943, 17175, 12259, 74414, 15944, 80287, 11537, 219033, 16803, 12010, 16819, 20186, 20779, 246728, 75345, 23962, 12266, 12229, 15957, 56480, 11727, 11820, 74735, 97165, 14302, 60440, 237868, 71586, 12260, 56644, 257632, 12262, 246730, 69601, 18106, 16396, 78781, 26388, 99571, 18034, 18033, 231655, 14158, 56417, 54123, 58203, 83433, 50908, 21897, 56045, 12042, 17874, 270151, 17087, 12363, 51789, …	1780	400	18082	1.49837	0.999757	0.354657	3.17586
AvsG	GOTERM_BP_DIRECT	GO:0045892~negative regulation of transcription, DNA-templated	80	3.51958	0.00169982	17840, 17844, 83383, 17843, 20779, 68606, 18506, 12053, 73739, 13713, 21834, 16950, 14235, 233490, 100302730, 12576, 11865, 380855, 12753, 71175, 16963, 243931, 67772, 20238, 97165, 14629, 22418, 79221, 13198, 229007, 56707, 15205, 12417, 75580, 14200, 20680, 11819, 104383, 69601, 94187, 84653, 21415, 21886, 66869, 243308, 22196, 67991, 11799, 12494, 18037, 54169, 22259, 110829, 69009, 14456, 180…	1780	579	18082	1.40358	0.999759	0.340629	3.17882
AvsG	GOTERM_BP_DIRECT	GO:0042832~defense response to protozoan	10	0.439947	0.00178425	16364, 14469, 54396, 53314, 229900, 14468, 15978, 60440, 55932, 16193	1780	30	18082	3.38614	0.999841	0.340555	3.3342
AvsG	GOTERM_BP_DIRECT	GO:0002479~antigen processing and presentation of exogenous peptide antigen via MHC class I, TAP-dependent	10	0.439947	0.00178425	15007, 14972, 15040, 15019, 19167, 19166, 16913, 26440, 73677, 12010	1780	30	18082	3.38614	0.999841	0.340555	3.3342
AvsG	GOTERM_CC_DIRECT	GO:0005694~chromosome	52	2.28773	0.00192077	67117, 140557, 235661, 21969, 22428, 140917, 239083, 12753, 66977, 66505, 26931, 67733, 64934, 97165, 76464, 320394, 22680, 73139, 52276, 71876, 215653, 75580, 67139, 12236, 108912, 70069, 320558, 11799, 69009, 15441, 17190, 218914, 60411, 117599, 64707, 71846, 26951, 445007, 77065, 18005, 20877, 108689, 229841, 30932, 22092, 226409, 18817, 319186, 319188, 72440, 319184, 76843	1933	344	19662	1.53759	0.786445	0.120723	2.90951
AvsG	GOTERM_BP_DIRECT	GO:0002474~antigen processing and presentation of peptide antigen via MHC class I	11	0.483942	0.0019232	15007, 14972, 14990, 15040, 15019, 15039, 14827, 399549, 224753, 12010, 15013	1780	36	18082	3.10396	0.999919	0.348457	3.58937
AvsG	KEGG_PATHWAY	mmu05150:Staphylococcus aureus infection	13	0.571931	0.00196579	246256, 12266, 17175, 50908, 12259, 99571, 14129, 14998, 14131, 12260, 11537, 14130, 12262	732	50	7720	2.74208	0.421333	0.0871387	2.56544
AvsG	KEGG_PATHWAY	mmu05152:Tuberculosis	30	1.31984	0.00209013	17534, 69142, 14131, 16803, 14130, 18126, 20779, 18033, 15978, 14998, 12608, 225326, 12266, 70192, 21897, 12042, 12795, 246256, 17874, 20846, 108664, 12315, 12314, 12028, 14129, 16154, 56644, 16784, 257632, 16193	732	176	7720	1.79769	0.441033	0.0797362	2.72564
AvsG	GOTERM_BP_DIRECT	GO:0007346~regulation of mitotic cell cycle	11	0.483942	0.00240659	11799, 22062, 67117, 18817, 18712, 209683, 54124, 17691, 66197, 12575, 223775	1780	37	18082	3.02007	0.999992	0.401248	4.47217
AvsG	GOTERM_BP_DIRECT	GO:0006915~apoptotic process	78	3.43159	0.00251052	70928, 74747, 321008, 107448, 70186, 107449, 16819, 19708, 69068, 68606, 65111, 15978, 14339, 13143, 53619, 12229, 230857, 11820, 13010, 67733, 14103, 12795, 54725, 223775, 13198, 12028, 80986, 276770, 216965, 64704, 13841, 23882, 66587, 386612, 227753, 14938, 69601, 59126, 60599, 14939, 12236, 16396, 235041, 18383, 21844, 11799, 625530, 93672, 22062, 67379, 18033, 20166, 19164, 21981, 77832, 564…	1780	570	18082	1.3901	0.999995	0.401177	4.66096
AvsG	GOTERM_MF_DIRECT	GO:0000978~RNA polymerase II core promoter proximal region sequence-specific DNA binding	53	2.33172	0.00261826	20807, 15399, 68910, 83383, 19708, 20186, 18124, 26424, 108961, 13713, 17286, 12753, 15951, 13983, 60611, 14281, 14011, 13198, 229007, 56809, 330361, 53314, 381319, 21413, 17865, 14009, 16364, 67991, 22259, 22062, 18667, 21815, 18034, 12879, 212139, 12609, 18626, 23872, 79362, 12608, 17268, 104394, 21685, 56461, 226695, 381308, 226691, 14842, 20846, 21385, 22724, 18514, 236312	1709	359	17446	1.50708	0.97978	0.478048	4.25847
AvsG	KEGG_PATHWAY	mmu05322:Systemic lupus erythematosus	26	1.14386	0.00267007	12266, 50908, 12259, 97122, 360198, 320332, 69389, 326619, 382522, 246256, 319157, 319158, 20641, 15978, 319179, 14129, 14998, 319186, 12260, 319188, 12274, 319156, 319166, 319184, 319172, 12262	732	147	7720	1.86536	0.524445	0.0887237	3.46966
AvsG	GOTERM_BP_DIRECT	GO:0042127~regulation of cell proliferation	37	1.6278	0.00277229	277353, 252864, 15945, 16449, 16974, 18383, 18764, 18126, 625530, 26424, 20779, 18035, 15441, 12053, 14158, 14235, 22421, 16322, 56458, 12576, 12229, 104394, 14087, 19217, 13983, 72469, 17874, 21349, 24064, 110784, 51789, 14302, 55985, 18514, 17329, 16193, 11936	1780	227	18082	1.65578	0.999999	0.419391	5.13493
AvsG	GOTERM_BP_DIRECT	GO:0051726~regulation of cell cycle	22	0.967884	0.00281156	11865, 110279, 104394, 66214, 12452, 14173, 17151, 16412, 64934, 234854, 74112, 20779, 12447, 26754, 12028, 16846, 15481, 16322, 18627, 12575, 23882, 76843	1780	112	18082	1.99541	0.999999	0.411503	5.20583
AvsG	GOTERM_MF_DIRECT	GO:0042288~MHC class I protein binding	7	0.307963	0.00294377	18106, 15040, 67819, 14827, 21354, 545812, 170741	1709	16	17446	4.46614	0.987559	0.465639	4.77583
AvsG	GOTERM_CC_DIRECT	GO:0000777~condensed chromosome kinetochore	18	0.791905	0.00297686	26951, 445007, 66977, 67117, 212427, 18005, 12236, 67733, 235661, 76464, 320394, 22680, 11799, 22428, 73139, 71876, 60411, 215653	1933	84	19662	2.17966	0.908734	0.168191	4.47532
AvsG	GOTERM_CC_DIRECT	GO:0000776~kinetochore	23	1.01188	0.00298555	445007, 26951, 67117, 66977, 110379, 67139, 18005, 12236, 20877, 67733, 235661, 76464, 229841, 320394, 22680, 11799, 22428, 18817, 73139, 19164, 71876, 60411, 215653	1933	120	19662	1.94959	0.909371	0.157599	4.48811
AvsG	GOTERM_MF_DIRECT	GO:0003677~DNA binding	216	9.50286	0.00312812	83701, 20807, 18933, 76915, 140557, 17681, 241627, 16909, 94092, 11730, 20186, 22278, 329934, 21834, 13713, 17286, 75291, 11865, 20583, 11863, 66505, 21429, 243931, 214133, 11727, 474156, 13983, 14281, 60611, 97165, 20238, 320394, 71885, 229007, 71586, 15205, 18538, 75580, 104383, 18109, 245596, 338371, 56364, 21415, 212427, 12455, 21413, 17865, 22654, 18207, 51796, 22259, 226049, 18667, 21815, 6…	1709	1847	17446	1.19382	0.990552	0.441635	5.06766
AvsG	GOTERM_BP_DIRECT	GO:0043087~regulation of GTPase activity	16	0.703916	0.00336236	19414, 69601, 404710, 544963, 140570, 72836, 11856, 21844, 226407, 56717, 240168, 13838, 12053, 56716, 66687, 16475	1780	71	18082	2.28922	1	0.457048	6.19515
AvsG	GOTERM_BP_DIRECT	GO:0060326~cell chemotaxis	17	0.74791	0.00341908	270190, 16963, 238130, 319430, 15945, 12927, 97165, 20305, 20303, 20308, 15417, 20307, 17250, 55985, 20302, 17329, 20315	1780	78	18082	2.21402	1	0.45057	6.29647
AvsG	GOTERM_MF_DIRECT	GO:0000213~tRNA-intron endonuclease activity	4	0.175979	0.00347282	76265, 66637, 66078, 381802	1709	4	17446	10.2083	0.994353	0.437392	5.61107
AvsG	KEGG_PATHWAY	mmu04145:Phagosome	29	1.27585	0.00351044	14990, 14972, 17534, 69142, 15019, 15040, 15039, 14131, 226421, 235661, 14130, 14998, 21354, 225326, 15013, 15007, 12266, 70192, 16412, 16419, 12845, 246256, 140792, 108664, 14129, 399549, 56644, 16784, 224753	732	174	7720	1.75774	0.623794	0.102933	4.53843
AvsG	GOTERM_BP_DIRECT	GO:0051607~defense response to virus	29	1.27585	0.00351715	26943, 74414, 100038882, 15945, 80287, 20928, 16396, 74747, 78781, 246728, 231655, 15978, 27998, 23962, 56417, 58203, 15957, 56480, 276950, 56045, 14468, 237886, 242700, 71586, 17329, 69550, 246730, 16193, 234311	1780	167	18082	1.76404	1	0.448349	6.47142
AvsG	GOTERM_BP_DIRECT	GO:2000566~positive regulation of CD8-positive, alpha-beta T cell proliferation	4	0.175979	0.00352331	18106, 16963, 15040, 19260	1780	4	18082	10.1584	1	0.437868	6.48238
AvsG	GOTERM_CC_DIRECT	GO:0070062~extracellular exosome	303	13.3304	0.00372772	18542, 269116, 16803, 12332, 20430, 67161, 12010, 14588, 20908, 242894, 19341, 20779, 20911, 21834, 14998, 67025, 15013, 16009, 15007, 69538, 71175, 14675, 17999, 230857, 11727, 69675, 12346, 18632, 12227, 209558, 17395, 20174, 12028, 13846, 276770, 107747, 58214, 14873, 18538, 66307, 83704, 23936, 434234, 14077, 65945, 110379, 13602, 140570, 18074, 51798, 208795, 72349, 12879, 212139, 20751, 232…	1933	2674	19662	1.1526	0.950161	0.181212	5.57419
AvsG	GOTERM_CC_DIRECT	GO:0030496~midbody	24	1.05587	0.00387667	64009, 20525, 209683, 19384, 80748, 74107, 18005, 110253, 20877, 229841, 20419, 30932, 11799, 57028, 12316, 18817, 19348, 52276, 234915, 225326, 66371, 216805, 233406, 12534	1933	130	19662	1.87786	0.955799	0.177115	5.79076
AvsG	GOTERM_BP_DIRECT	GO:0009142~nucleoside triphosphate biosynthetic process	6	0.263968	0.00401686	56520, 79059, 11639, 22169, 66588, 229949	1780	12	18082	5.07921	1	0.470426	7.35801
AvsG	GOTERM_MF_DIRECT	GO:0005518~collagen binding	14	0.615926	0.00401856	17534, 69538, 18542, 13602, 13038, 16412, 12845, 22283, 76477, 12305, 242608, 320712, 17754, 18590	1709	59	17446	2.42231	0.997501	0.450731	6.46546
AvsG	KEGG_PATHWAY	mmu05162:Measles	24	1.05587	0.00416914	69142, 12675, 56480, 70192, 13665, 16391, 14103, 14130, 17874, 20846, 12447, 22062, 18035, 246728, 18033, 15978, 15512, 15481, 71586, 56417, 54123, 12576, 16193, 246730	732	136	7720	1.86114	0.686966	0.109653	5.36852
AvsG	KEGG_PATHWAY	mmu04940:Type I diabetes mellitus	14	0.615926	0.00463888	15007, 14972, 14990, 15040, 14939, 15019, 15039, 14103, 16334, 15978, 14998, 399549, 224753, 15013	732	62	7720	2.38146	0.725447	0.110868	5.9564
AvsG	GOTERM_CC_DIRECT	GO:0005789~endoplasmic reticulum membrane	92	4.04751	0.00488765	54396, 15944, 77371, 54616, 20431, 20249, 20905, 225010, 79235, 11671, 67452, 404195, 18806, 67454, 72054, 228859, 16145, 381903, 13107, 67006, 13105, 240327, 103694, 15953, 432555, 13480, 100039795, 13200, 66844, 74777, 216867, 12028, 21822, 276770, 60440, 14245, 73130, 57295, 19210, 72736, 72772, 65945, 215494, 76574, 110379, 52123, 66256, 21391, 12642, 18764, 214424, 56717, 625530, 67812, 1161…	1933	710	19662	1.31803	0.980443	0.206606	7.24852
AvsG	KEGG_PATHWAY	mmu05330:Allograft rejection	13	0.571931	0.00534114	15007, 14972, 14990, 15019, 14939, 15040, 15039, 14103, 15978, 14998, 399549, 224753, 15013	732	56	7720	2.44828	0.774361	0.11668	6.82898
AvsG	GOTERM_MF_DIRECT	GO:0001968~fibronectin binding	9	0.395952	0.00545469	16009, 17395, 14114, 20971, 16011, 13038, 17150, 16412, 12845	1709	29	17446	3.1681	0.999708	0.522834	8.67919
AvsG	GOTERM_BP_DIRECT	GO:0071346~cellular response to interferon-gamma	15	0.659921	0.00576548	229900, 16963, 229898, 55932, 14469, 22418, 18126, 20305, 20304, 20303, 14468, 20308, 20307, 11629, 20302	1780	68	18082	2.24083	1	0.58715	10.3982
AvsG	GOTERM_CC_DIRECT	GO:0000784~nuclear chromosome, telomeric region	23	1.01188	0.00603158	386612, 208084, 98956, 97122, 72836, 108689, 360198, 320332, 227525, 326619, 54723, 73666, 17220, 319157, 319158, 19704, 69917, 140917, 17219, 18538, 12417, 319156, 12534	1933	127	19662	1.84213	0.992234	0.236537	8.87254
AvsG	KEGG_PATHWAY	mmu04620:Toll-like receptor signaling pathway	19	0.8359	0.0061157	12675, 56480, 15945, 21897, 66513, 13038, 14281, 16803, 17874, 20846, 20304, 20303, 17087, 18035, 18033, 20302, 17329, 54123, 16193	732	101	7720	1.98399	0.818298	0.122943	7.78272
AvsG	GOTERM_MF_DIRECT	GO:0004672~protein kinase activity	71	3.12363	0.00612335	240880, 19878, 213452, 329509, 330721, 238323, 12305, 140810, 20304, 223649, 20779, 58864, 14884, 16589, 20302, 218699, 13143, 12229, 105278, 56480, 17691, 245269, 12795, 106504, 52033, 223775, 11477, 93843, 13846, 14302, 13844, 216965, 215653, 13841, 211770, 244859, 66587, 19092, 270190, 59126, 233328, 52163, 12236, 72149, 26448, 56717, 213326, 22390, 13838, 106522, 14158, 50772, 67333, 225326, …	1709	531	17446	1.36495	0.999893	0.533095	9.69301
AvsG	KEGG_PATHWAY	mmu04623:Cytosolic DNA-sensing pathway	14	0.615926	0.00615159	74414, 12675, 56480, 15945, 20304, 20303, 18035, 26388, 18033, 20018, 56417, 54123, 58203, 16193	732	64	7720	2.30704	0.820112	0.115321	7.82668
AvsG	KEGG_PATHWAY	mmu05140:Leishmaniasis	14	0.615926	0.00615159	12266, 66513, 14131, 16412, 14281, 17874, 18126, 246256, 20846, 18035, 18033, 15978, 14129, 14998	732	64	7720	2.30704	0.820112	0.115321	7.82668
AvsG	GOTERM_BP_DIRECT	GO:0034613~cellular protein localization	13	0.571931	0.00633339	13543, 22418, 71175, 71703, 19384, 102058, 319710, 72927, 66725, 18759, 16475, 109676, 104346	1780	55	18082	2.40108	1	0.6104	11.365
AvsG	GOTERM_MF_DIRECT	GO:0043565~sequence-specific DNA binding	82	3.60757	0.00722503	20807, 19411, 15399, 18933, 17133, 83383, 20186, 22278, 18124, 26424, 329934, 110805, 18506, 20204, 12053, 13713, 21834, 14235, 328977, 233490, 17286, 11865, 14240, 380855, 20583, 11863, 12753, 13983, 14281, 60611, 269800, 15248, 14011, 13198, 229007, 21973, 15205, 75580, 20680, 11819, 53314, 94187, 217082, 21415, 381319, 246791, 22654, 17865, 15273, 14009, 16364, 22259, 18667, 22062, 226049, 138…	1709	633	17446	1.3224	0.999979	0.563946	11.3403
AvsG	GOTERM_BP_DIRECT	GO:0043068~positive regulation of programmed cell death	5	0.219974	0.00784243	53415, 19411, 66725, 218772, 12575	1780	9	18082	5.64357	1	0.678179	13.8864
AvsG	GOTERM_BP_DIRECT	GO:0010888~negative regulation of lipid storage	7	0.307963	0.00790892	17844, 17843, 18035, 19255, 16846, 17840, 100038948	1780	19	18082	3.74258	1	0.670686	13.9959
AvsG	GOTERM_BP_DIRECT	GO:0002053~positive regulation of mesenchymal cell proliferation	10	0.439947	0.00828037	18109, 22418, 20846, 20204, 18933, 16147, 16974, 14451, 21380, 18590	1780	37	18082	2.74552	1	0.677231	14.6053
AvsG	GOTERM_BP_DIRECT	GO:0071850~mitotic cell cycle arrest	6	0.263968	0.00859122	102060, 66214, 50791, 12575, 12576, 244329	1780	14	18082	4.35361	1	0.680737	15.1121
AvsG	GOTERM_BP_DIRECT	GO:0031663~lipopolysaccharide-mediated signaling pathway	9	0.395952	0.00865844	17874, 20846, 20304, 83433, 17087, 18035, 16803, 20302, 19260	1780	31	18082	2.94922	1	0.67386	15.2213
AvsG	GOTERM_BP_DIRECT	GO:0050830~defense response to Gram-positive bacterium	18	0.791905	0.00874749	229900, 15040, 56480, 11727, 11820, 16803, 20249, 55932, 12010, 97165, 14469, 17874, 14000, 14468, 319179, 19695, 257632, 319184	1780	93	18082	1.96615	1	0.668119	15.3658
AvsG	GOTERM_MF_DIRECT	GO:0016301~kinase activity	86	3.78355	0.0087981	19878, 213452, 69976, 330721, 238323, 12305, 20779, 58864, 16589, 11639, 68603, 12579, 238161, 20302, 18705, 13143, 12229, 105278, 56480, 71336, 17691, 245269, 106504, 12795, 66197, 107650, 52033, 223775, 229949, 11477, 13846, 93843, 14302, 79059, 13844, 216965, 13841, 23970, 66588, 244859, 268697, 66671, 66587, 110279, 56174, 19092, 270190, 59126, 233328, 52163, 12236, 15277, 70686, 26448, 56717…	1709	674	17446	1.30254	0.999998	0.609079	13.6437
AvsG	GOTERM_BP_DIRECT	GO:0009636~response to toxic substance	17	0.74791	0.00910848	50500, 11863, 12675, 13010, 14281, 21743, 20304, 20303, 12028, 76983, 218914, 20302, 13107, 12534, 12575, 13076, 18619	1780	86	18082	2.00806	1	0.673716	15.9492
AvsG	KEGG_PATHWAY	mmu05200:Pathways in cancer	53	2.33172	0.00927615	17311, 19878, 14172, 14173, 18126, 240168, 14710, 12579, 22421, 12575, 13143, 12576, 11863, 19219, 19217, 14281, 14103, 66197, 22418, 13543, 17395, 22419, 12028, 19216, 110279, 21415, 22341, 11799, 56717, 12447, 64337, 18035, 18034, 18033, 22340, 54124, 218772, 56458, 16773, 18590, 12675, 20525, 14166, 14696, 13617, 16412, 20846, 15516, 13866, 14709, 20315, 14701, 16193	732	397	7720	1.40796	0.92504	0.158627	11.5815
AvsG	GOTERM_BP_DIRECT	GO:0070374~positive regulation of ERK1 and ERK2 cascade	30	1.31984	0.00985806	18441, 14172, 213452, 14173, 70086, 20361, 19260, 20305, 20304, 20779, 20303, 99571, 14456, 20320, 20308, 20307, 11516, 20302, 18590, 12266, 83433, 16963, 319430, 13983, 13617, 109042, 24064, 11600, 257632, 16193	1780	188	18082	1.62103	1	0.693653	17.1483
AvsG	GOTERM_BP_DIRECT	GO:0048662~negative regulation of smooth muscle cell proliferation	10	0.439947	0.00992446	16009, 18162, 15978, 16011, 11727, 13983, 15368, 11629, 22355, 211770	1780	38	18082	2.67327	1	0.687355	17.2538
AvsG	GOTERM_BP_DIRECT	GO:0045893~positive regulation of transcription, DNA-templated	75	3.2996	0.010262	20807, 234069, 93761, 14173, 94092, 66277, 74112, 83383, 18124, 26424, 20779, 22278, 110805, 18226, 15978, 13713, 12428, 14235, 56736, 22421, 239719, 11865, 11863, 12753, 67772, 13983, 14281, 66197, 97165, 22418, 13543, 11477, 13198, 15205, 223701, 20680, 11819, 18109, 60599, 94187, 21413, 16974, 68479, 14009, 16364, 12494, 54169, 22259, 18667, 22062, 18035, 18033, 19164, 54124, 23872, 12608, 668…	1780	576	18082	1.32271	1	0.691017	17.7877
AvsG	GOTERM_CC_DIRECT	GO:0000307~cyclin-dependent protein kinase holoenzyme complex	7	0.307963	0.0103153	69109, 12447, 18538, 54124, 66197, 12575, 66671	1933	20	19662	3.56011	0.999758	0.354816	14.7209
AvsG	GOTERM_BP_DIRECT	GO:0048678~response to axon injury	9	0.395952	0.0105707	17183, 13866, 12028, 14173, 13010, 11629, 238505, 16526, 12534	1780	32	18082	2.85706	1	0.693486	18.2733
AvsG	GOTERM_BP_DIRECT	GO:2000134~negative regulation of G1/S transition of mitotic cell cycle	9	0.395952	0.0105707	18764, 19054, 227292, 237886, 276950, 12579, 235041, 72611, 12575	1780	32	18082	2.85706	1	0.693486	18.2733
AvsG	GOTERM_BP_DIRECT	GO:0006935~chemotaxis	21	0.923889	0.010977	445007, 67213, 16963, 53357, 319430, 15945, 13609, 97165, 20305, 20304, 20303, 20308, 20307, 14158, 68992, 102545, 55985, 18705, 20302, 20315, 17329	1780	118	18082	1.80786	1	0.699077	18.9083
AvsG	GOTERM_BP_DIRECT	GO:0042733~embryonic digit morphogenesis	14	0.615926	0.0111295	18109, 230857, 245866, 27078, 14451, 16974, 66910, 22418, 140810, 19335, 21385, 16147, 22421, 544696	1780	66	18082	2.15482	1	0.696145	19.1453
AvsG	GOTERM_BP_DIRECT	GO:0008285~negative regulation of cell proliferation	53	2.33172	0.0111342	20807, 19411, 13590, 20605, 50791, 14173, 67451, 83383, 12305, 18226, 12053, 15978, 12579, 64292, 12575, 12576, 16009, 19255, 26931, 13983, 20379, 12227, 20378, 18983, 19054, 242608, 12028, 319166, 20680, 69601, 60599, 66214, 20720, 22341, 235041, 20557, 20556, 67991, 93672, 21815, 30939, 14734, 27049, 218772, 319172, 107869, 16412, 19272, 67155, 24064, 13924, 15368, 16193	1780	384	18082	1.40207	1	0.688502	19.1527
AvsG	GOTERM_MF_DIRECT	GO:0016740~transferase activity	171	7.5231	0.0111683	19878, 70044, 56095, 72167, 54616, 330721, 56292, 14711, 69934, 53897, 20779, 68603, 13143, 66979, 105278, 12229, 17999, 14871, 20447, 327747, 67011, 20444, 17691, 71883, 68292, 12795, 107650, 229949, 52033, 78754, 11477, 231051, 52552, 14302, 93843, 13846, 28114, 13844, 14873, 13841, 19210, 66588, 66587, 234407, 228366, 56174, 19092, 59126, 217342, 52163, 12236, 214424, 54169, 13838, 226413, 231…	1709	1472	17446	1.18588	1	0.671798	17.0081
AvsG	GOTERM_BP_DIRECT	GO:1904874~positive regulation of telomerase RNA localization to Cajal body	6	0.263968	0.0118584	21454, 20174, 12468, 12464, 72171, 66181	1780	15	18082	4.06337	1	0.703819	20.2695
AvsG	GOTERM_BP_DIRECT	GO:0006165~nucleoside diphosphate phosphorylation	6	0.263968	0.0118584	56520, 79059, 11639, 22169, 66588, 229949	1780	15	18082	4.06337	1	0.703819	20.2695
AvsG	GOTERM_MF_DIRECT	GO:0042826~histone deacetylase binding	20	0.879894	0.0122098	57441, 20807, 71175, 17691, 52592, 15248, 67991, 83383, 21349, 22278, 79221, 15516, 224648, 107995, 21973, 15205, 79362, 14245, 12608, 18627	1709	112	17446	1.82291	1	0.680979	18.4473
AvsG	GOTERM_MF_DIRECT	GO:0031072~heat shock protein binding	12	0.527937	0.01235	12539, 57028, 14229, 18035, 56424, 243612, 30939, 18033, 12028, 67072, 15481, 67300	1709	53	17446	2.31132	1	0.663017	18.6393
AvsG	GOTERM_MF_DIRECT	GO:0005524~ATP binding	174	7.65508	0.0126096	240880, 19878, 70044, 192663, 140557, 330721, 235661, 242894, 140810, 270166, 20779, 270163, 19348, 17219, 68603, 11944, 218699, 13143, 105278, 12229, 231912, 380921, 93838, 276950, 17691, 14287, 12795, 107650, 229949, 52033, 14629, 20174, 11477, 14302, 93843, 13846, 71586, 21973, 13844, 67487, 68738, 211770, 13841, 66588, 66587, 216439, 56174, 208084, 94213, 72047, 19092, 59126, 217342, 52163, 3…	1709	1507	17446	1.17866	1	0.649719	18.9934
AvsG	GOTERM_MF_DIRECT	GO:0003690~double-stranded DNA binding	23	1.01188	0.0127522	15951, 21685, 234069, 76915, 21413, 226695, 14281, 381308, 18207, 226691, 97165, 20186, 20846, 22278, 26424, 22062, 26388, 18033, 18506, 110784, 21834, 236312, 234311	1709	136	17446	1.72641	1	0.633998	19.1874
AvsG	GOTERM_BP_DIRECT	GO:0000086~G2/M transition of mitotic cell cycle	9	0.395952	0.0127782	11799, 18671, 18817, 12315, 12314, 14235, 12579, 12575, 68431	1780	33	18082	2.77048	1	0.723351	21.6671
AvsG	GOTERM_MF_DIRECT	GO:0019901~protein kinase binding	58	2.55169	0.0133338	77744, 18126, 11771, 18124, 20779, 22278, 19348, 74155, 12428, 14235, 12579, 72699, 114715, 19255, 12927, 17691, 66197, 114716, 13543, 71878, 216965, 69171, 71728, 257632, 67300, 233406, 75580, 268697, 216439, 69601, 66214, 59126, 53357, 12455, 100037258, 66259, 56717, 12447, 110829, 72349, 22062, 20498, 14158, 50772, 54124, 16412, 12042, 19272, 56216, 70097, 229841, 12539, 13429, 15516, 24064, 1…	1709	434	17446	1.36424	1	0.631644	19.974
AvsG	GOTERM_MF_DIRECT	GO:0016491~oxidoreductase activity	77	3.38759	0.0135918	66885, 66881, 70358, 20249, 11671, 404195, 18126, 70451, 72054, 170752, 21672, 16950, 13142, 13107, 13106, 13105, 19044, 11669, 214133, 68349, 98314, 69675, 75406, 68730, 320183, 74777, 18115, 107747, 66112, 56749, 14873, 66948, 15203, 216188, 243078, 16497, 66861, 237940, 432720, 17436, 56847, 233065, 21391, 12642, 20321, 225912, 71985, 20751, 15483, 19125, 54122, 216343, 11692, 12870, 140742, 9…	1709	604	17446	1.30139	1	0.620796	20.3207
AvsG	GOTERM_BP_DIRECT	GO:0042384~cilium assembly	22	0.967884	0.0144862	104394, 319713, 52028, 218630, 72140, 73873, 244585, 27078, 102774, 18004, 67161, 66910, 140810, 19335, 105504, 381259, 73739, 382090, 12589, 234915, 74682, 100503572	1780	129	18082	1.73244	1	0.760419	24.2008
AvsG	GOTERM_BP_DIRECT	GO:0006351~transcription, DNA-templated	214	9.41487	0.0148219	83701, 20807, 11737, 17681, 20186, 22278, 329934, 18226, 21834, 13713, 14884, 246103, 56736, 17286, 239719, 75291, 11865, 20583, 11863, 12229, 66505, 214669, 21429, 243931, 474156, 13983, 60611, 12227, 97165, 20238, 20174, 229007, 15205, 75580, 104383, 21415, 12455, 231464, 21413, 17865, 22259, 226049, 18667, 21815, 80859, 69009, 212139, 12609, 12608, 218772, 17268, 104394, 69656, 22666, 67155, 1…	1780	1885	18082	1.15326	1	0.761539	24.6895
AvsG	GOTERM_MF_DIRECT	GO:0070888~E-box binding	9	0.395952	0.0148839	11865, 83383, 12753, 21349, 21413, 18626, 15205, 79362, 16909	1709	34	17446	2.7022	1	0.637329	22.0356
AvsG	KEGG_PATHWAY	mmu04141:Protein processing in endoplasmic reticulum	26	1.14386	0.0148967	66861, 17156, 109815, 110379, 77371, 13665, 100037258, 66256, 59007, 67819, 13002, 15481, 66245, 14827, 12364, 68292, 13200, 140740, 226641, 15516, 56424, 13198, 12028, 15512, 22230, 56085	732	168	7720	1.63219	0.984585	0.229547	17.982
AvsG	GOTERM_MF_DIRECT	GO:0046872~metal ion binding	364	16.0141	0.0149358	94092, 16909, 330721, 20249, 20905, 72611, 11730, 71591, 20186, 170753, 78251, 170752, 21834, 56736, 627914, 17381, 67006, 75291, 239083, 235441, 20583, 12229, 69538, 66505, 214669, 14675, 18491, 243931, 214133, 230857, 69675, 474156, 13983, 22687, 12346, 17691, 209558, 75406, 22680, 78754, 17395, 66156, 11477, 229007, 66208, 227449, 71586, 56644, 15203, 17392, 75580, 224598, 68977, 338371, 56365…	1709	3355	17446	1.10755	1	0.622268	22.1038
AvsG	GOTERM_BP_DIRECT	GO:0003406~retinal pigment epithelium development	4	0.175979	0.0151354	19411, 16147, 218772, 544696	1780	6	18082	6.77228	1	0.762111	25.1433
AvsG	GOTERM_BP_DIRECT	GO:2000503~positive regulation of natural killer cell chemotaxis	4	0.175979	0.0151354	20304, 20303, 16963, 20302	1780	6	18082	6.77228	1	0.762111	25.1433
AvsG	GOTERM_BP_DIRECT	GO:0042634~regulation of hair cycle	4	0.175979	0.0151354	11865, 12753, 71175, 18626	1780	6	18082	6.77228	1	0.762111	25.1433
AvsG	GOTERM_CC_DIRECT	GO:0043231~intracellular membrane-bounded organelle	93	4.09151	0.0152695	231874, 67664, 70928, 20249, 20905, 14645, 79235, 11671, 404195, 238323, 19341, 19708, 52348, 246728, 214505, 18226, 12091, 72054, 13713, 20203, 64292, 11944, 13107, 13106, 67006, 13105, 11865, 235441, 12229, 12753, 108052, 235567, 11820, 26457, 27222, 13480, 20238, 13200, 20170, 56448, 77622, 14302, 211666, 71728, 235574, 67300, 106039, 23970, 94281, 320213, 75767, 228366, 94184, 59126, 110379, …	1933	751	19662	1.25962	0.999996	0.460871	21.0466
AvsG	GOTERM_MF_DIRECT	GO:0016538~cyclin-dependent protein serine/threonine kinase regulator activity	6	0.263968	0.0155608	69109, 12447, 12455, 54124, 66197, 66671	1709	16	17446	3.82812	1	0.621809	22.9202
AvsG	GOTERM_CC_DIRECT	GO:0042612~MHC class I protein complex	6	0.263968	0.0157985	15007, 14972, 15040, 15019, 12010, 15013	1933	16	19662	3.81441	0.999997	0.456067	21.6955
AvsG	GOTERM_MF_DIRECT	GO:0008009~chemokine activity	11	0.483942	0.0162303	20305, 20304, 20303, 16963, 20308, 20307, 15945, 55985, 20302, 17329, 20315	1709	48	17446	2.3394	1	0.622412	23.7856
AvsG	GOTERM_BP_DIRECT	GO:0006112~energy reserve metabolic process	7	0.307963	0.0168471	17844, 56717, 17843, 16846, 20203, 17840, 100038948	1780	22	18082	3.23223	1	0.791861	27.5755
AvsG	GOTERM_CC_DIRECT	GO:1990023~mitotic spindle midzone	5	0.219974	0.0174266	68519, 213582, 209683, 20877, 229841	1933	11	19662	4.62352	0.999999	0.473591	23.6612
AvsG	GOTERM_BP_DIRECT	GO:0043589~skin morphogenesis	5	0.219974	0.0174995	12843, 20807, 74155, 19164, 22421	1780	11	18082	4.61747	1	0.798238	28.4827
AvsG	GOTERM_BP_DIRECT	GO:0001525~angiogenesis	35	1.53982	0.0181226	69601, 270190, 14172, 14173, 22341, 13642, 219033, 13609, 22375, 11730, 12837, 107449, 79264, 83964, 13713, 22340, 22421, 67784, 17286, 17268, 18590, 72780, 11727, 51801, 66549, 72469, 104709, 21380, 21349, 53415, 11600, 13846, 16846, 13844, 15368	1780	239	18082	1.48764	1	0.803686	29.339
AvsG	GOTERM_BP_DIRECT	GO:0090307~mitotic spindle assembly	9	0.395952	0.018175	22680, 11799, 213582, 107995, 212514, 18005, 17865, 67300, 66991	1780	35	18082	2.61217	1	0.798835	29.4106
AvsG	GOTERM_MF_DIRECT	GO:0003707~steroid hormone receptor activity	12	0.527937	0.0184267	20186, 22259, 19411, 18124, 26424, 18667, 110784, 21834, 13983, 218772, 71904, 11819	1709	56	17446	2.18749	1	0.655068	26.5615
AvsG	GOTERM_BP_DIRECT	GO:0055072~iron ion homeostasis	10	0.439947	0.0190286	16819, 94280, 94279, 15368, 70358, 15216, 15203, 94281, 12010, 67712	1780	42	18082	2.41867	1	0.807989	30.5668
AvsG	GOTERM_CC_DIRECT	GO:0036064~ciliary basal body	19	0.8359	0.019404	52028, 73873, 244585, 245866, 27078, 102774, 75782, 22283, 18764, 71820, 140810, 208846, 12879, 73739, 59056, 75472, 12589, 74682, 104346	1933	109	19662	1.77306	1	0.495462	25.9869
AvsG	GOTERM_CC_DIRECT	GO:0005901~caveola	16	0.703916	0.019751	114715, 11826, 20525, 14251, 66725, 26457, 16974, 14103, 13609, 109042, 18806, 20779, 18399, 15368, 238161, 23970	1933	86	19662	1.89242	1	0.486984	26.3881
AvsG	GOTERM_BP_DIRECT	GO:0006954~inflammatory response	47	2.06775	0.0198092	69601, 229898, 15945, 18383, 20361, 20305, 20186, 18126, 20304, 93671, 57783, 93672, 20303, 22062, 80859, 26388, 18034, 20308, 12053, 20307, 68992, 19695, 20302, 218699, 12266, 16963, 15930, 19217, 12655, 16010, 319430, 21897, 232174, 97165, 17874, 17087, 79221, 12363, 19216, 55985, 11629, 56644, 257632, 17084, 20315, 17329, 16193	1780	344	18082	1.38792	1	0.815287	31.6085
AvsG	GOTERM_BP_DIRECT	GO:0055114~oxidation-reduction process	84	3.69556	0.0199289	66885, 66881, 70358, 20249, 105387, 11671, 404195, 18126, 70451, 93692, 72054, 170752, 21672, 16950, 13142, 13107, 13106, 13105, 19044, 11669, 214133, 68349, 98314, 69675, 75406, 68730, 320183, 74777, 18115, 107747, 66112, 56749, 14873, 66948, 15203, 216188, 243078, 16497, 72736, 67044, 66861, 237940, 17436, 56847, 233065, 21391, 12642, 20321, 225912, 71985, 66052, 66091, 20751, 15483, 19125, 660…	1780	676	18082	1.26229	1	0.81184	31.767
AvsG	GOTERM_MF_DIRECT	GO:0004550~nucleoside diphosphate kinase activity	6	0.263968	0.0203043	56520, 79059, 11639, 22169, 66588, 229949	1709	17	17446	3.60293	1	0.677131	28.8588
AvsG	KEGG_PATHWAY	mmu05133:Pertussis	14	0.615926	0.0204265	12266, 50908, 12259, 14281, 16412, 17874, 18126, 17087, 12315, 18033, 12314, 12260, 12262, 16193	732	74	7720	1.99527	0.996777	0.286442	23.8588
AvsG	GOTERM_MF_DIRECT	GO:0042802~identical protein binding	78	3.43159	0.0204421	66989, 67117, 20701, 12812, 14645, 12010, 74748, 20303, 224648, 17219, 73739, 20203, 233490, 19185, 13143, 12229, 11669, 246228, 11820, 13010, 60611, 226359, 20238, 13543, 17395, 20174, 16334, 12028, 60440, 18538, 12417, 23970, 14200, 244329, 69601, 233328, 212427, 229898, 15165, 21413, 16974, 69716, 67847, 12496, 18764, 11799, 14114, 70024, 14765, 22062, 208846, 18035, 14563, 18033, 60363, 66628…	1709	625	17446	1.274	1	0.666331	29.0247
AvsG	GOTERM_CC_DIRECT	GO:0044291~cell-cell contact zone	6	0.263968	0.0206078	83964, 14251, 58998, 66395, 216805, 21844	1933	17	19662	3.59003	1	0.487697	27.3701
AvsG	GOTERM_BP_DIRECT	GO:0045653~negative regulation of megakaryocyte differentiation	6	0.263968	0.0207072	319157, 319158, 97122, 320332, 326619, 319156	1780	17	18082	3.58533	1	0.818672	32.7885
AvsG	GOTERM_BP_DIRECT	GO:0002042~cell migration involved in sprouting angiogenesis	6	0.263968	0.0207072	20807, 13846, 66864, 14173, 16412, 13642	1780	17	18082	3.58533	1	0.818672	32.7885
AvsG	GOTERM_BP_DIRECT	GO:0007420~brain development	32	1.40783	0.0207516	16497, 110279, 73173, 244585, 93761, 140570, 104010, 18952, 13609, 74747, 108124, 56717, 19164, 11639, 104346, 71175, 67772, 13010, 13983, 19270, 13796, 14287, 54725, 226407, 12316, 68519, 53418, 241727, 18111, 20315, 13841, 229706	1780	216	18082	1.50495	1	0.814203	32.8464
AvsG	GOTERM_MF_DIRECT	GO:0003924~GTPase activity	31	1.36384	0.0212401	216439, 67844, 54396, 15944, 19384, 229898, 70359, 212508, 229524, 19341, 14710, 224092, 16145, 72726, 240327, 15953, 432555, 14675, 229900, 19769, 14696, 66725, 55932, 19339, 14469, 13429, 19335, 14468, 21822, 60440, 56427	1709	209	17446	1.51415	1	0.667653	29.9784
AvsG	GOTERM_BP_DIRECT	GO:0051603~proteolysis involved in cellular protein catabolic process	12	0.527937	0.0215814	14938, 270166, 19167, 13041, 19166, 16913, 26440, 100037258, 13038, 13036, 214639, 73677	1780	57	18082	2.13862	1	0.821451	33.9187
AvsG	GOTERM_MF_DIRECT	GO:0008201~heparin binding	24	1.05587	0.0216364	72780, 70370, 22402, 224224, 18542, 20720, 14173, 19242, 328780, 15945, 11727, 11820, 66548, 76477, 12845, 13516, 22680, 20304, 320712, 20307, 22340, 237759, 14314, 55985	1709	151	17446	1.62251	1	0.66208	30.4476
AvsG	GOTERM_CC_DIRECT	GO:0005765~lysosomal membrane	34	1.49582	0.0217711	14547, 231874, 15944, 22320, 14251, 52120, 12492, 56717, 17921, 60455, 208795, 225912, 53599, 11774, 20498, 13002, 14998, 15481, 19164, 66395, 16792, 12870, 54525, 14696, 230857, 235567, 53612, 20170, 269338, 108664, 15516, 56722, 71728, 16784	1933	234	19662	1.47795	1	0.493292	28.6837
AvsG	GOTERM_BP_DIRECT	GO:0050680~negative regulation of epithelial cell proliferation	14	0.615926	0.022301	69601, 19242, 245866, 13983, 14451, 16974, 64010, 22418, 110829, 68888, 14734, 14563, 12579, 12576	1780	72	18082	1.97525	1	0.826698	34.8354
AvsG	GOTERM_BP_DIRECT	GO:0001934~positive regulation of protein phosphorylation	28	1.23185	0.0227666	19878, 18441, 53357, 14251, 14173, 20361, 56717, 14456, 20320, 19164, 14339, 238161, 12266, 57810, 19219, 404710, 66725, 13617, 21380, 17395, 13543, 22418, 13866, 15512, 11629, 216805, 13841, 238276	1780	184	18082	1.54585	1	0.828261	35.4223
AvsG	GOTERM_CC_DIRECT	GO:0005768~endosome	69	3.03564	0.0229114	15944, 22320, 50791, 192663, 338355, 20431, 52662, 70358, 79235, 69668, 19341, 52348, 14998, 66371, 12576, 216831, 230857, 11820, 380921, 20170, 68299, 216829, 106039, 23970, 69178, 216439, 75767, 270190, 50915, 237504, 14251, 56324, 226421, 13609, 226971, 54373, 213326, 13838, 225912, 26382, 53599, 330914, 71801, 70028, 56418, 78937, 225326, 75669, 236794, 74374, 23821, 17237, 53612, 66725, 1875…	1933	544	19662	1.29017	1	0.498087	29.9497
AvsG	GOTERM_CC_DIRECT	GO:0030117~membrane coat	8	0.351958	0.0235999	13429, 11771, 11774, 108011, 50797, 252903, 67300, 67489	1933	30	19662	2.71247	1	0.495872	30.704
AvsG	GOTERM_BP_DIRECT	GO:0045880~positive regulation of smoothened signaling pathway	8	0.351958	0.0237395	16576, 14734, 20204, 18933, 16147, 195208, 59056, 14451	1780	30	18082	2.70891	1	0.836297	36.6322
AvsG	GOTERM_MF_DIRECT	GO:0016504~peptidase activator activity	5	0.219974	0.0238439	14114, 270166, 18542, 11820, 76477	1709	12	17446	4.25346	1	0.686003	33.0072
AvsG	GOTERM_BP_DIRECT	GO:0006978~DNA damage response, signal transduction by p53 class mediator resulting in transcription of p21 class mediator	5	0.219974	0.0242408	83383, 81601, 22062, 14235, 12575	1780	12	18082	4.23268	1	0.838036	37.2472
AvsG	GOTERM_BP_DIRECT	GO:0072540~T-helper 17 cell lineage commitment	4	0.175979	0.0245668	16364, 53314, 54644, 16193	1780	7	18082	5.80482	1	0.837589	37.6441
AvsG	GOTERM_BP_DIRECT	GO:0071549~cellular response to dexamethasone stimulus	9	0.395952	0.0250323	13685, 83383, 14573, 11826, 74155, 12417, 56458, 74747, 16193	1780	37	18082	2.47097	1	0.838825	38.2067
AvsG	GOTERM_BP_DIRECT	GO:0006352~DNA-templated transcription, initiation	9	0.395952	0.0250323	319157, 319158, 97122, 21413, 320332, 106298, 326619, 319156, 226182	1780	37	18082	2.47097	1	0.838825	38.2067
AvsG	GOTERM_BP_DIRECT	GO:0048839~inner ear development	13	0.571931	0.0261188	14972, 22295, 15951, 15040, 16449, 17921, 17920, 235312, 12879, 14998, 12260, 12609, 12576	1780	66	18082	2.0009	1	0.847094	39.5013
AvsG	GOTERM_BP_DIRECT	GO:0007094~mitotic spindle assembly checkpoint	6	0.263968	0.0264043	22680, 26951, 18817, 12236, 229841, 66991	1780	18	18082	3.38614	1	0.846124	39.8371
AvsG	GOTERM_CC_DIRECT	GO:0005578~proteinaceous extracellular matrix	43	1.89177	0.0268551	70370, 22402, 19242, 13602, 17150, 18209, 18383, 12818, 12837, 12950, 18074, 545370, 14114, 14115, 14734, 320712, 16147, 22421, 57764, 17381, 71738, 16773, 12843, 103978, 224224, 77613, 246228, 328780, 69675, 16948, 66548, 21859, 54723, 13516, 12845, 17395, 22418, 76293, 107581, 242608, 19039, 22419, 17392	1933	316	19662	1.38413	1	0.529414	34.1683
AvsG	GOTERM_MF_DIRECT	GO:0101005~ubiquitinyl hydrolase activity	3	0.131984	0.0268655	54644, 99526, 50933	1709	3	17446	10.2083	1	0.718137	36.3675
AvsG	GOTERM_BP_DIRECT	GO:0060623~regulation of chromosome condensation	3	0.131984	0.0271224	218914, 268697, 244329	1780	3	18082	10.1584	1	0.849852	40.6742
AvsG	GOTERM_BP_DIRECT	GO:0071663~positive regulation of granzyme B production	3	0.131984	0.0271224	18106, 16963, 19260	1780	3	18082	10.1584	1	0.849852	40.6742
AvsG	GOTERM_BP_DIRECT	GO:0000379~tRNA-type intron splice site recognition and cleavage	3	0.131984	0.0271224	76265, 66078, 381802	1780	3	18082	10.1584	1	0.849852	40.6742
AvsG	GOTERM_BP_DIRECT	GO:2001269~positive regulation of cysteine-type endopeptidase activity involved in apoptotic signaling pathway	3	0.131984	0.0271224	227753, 83383, 64704	1780	3	18082	10.1584	1	0.849852	40.6742
AvsG	KEGG_PATHWAY	mmu05020:Prion diseases	8	0.351958	0.027336	20304, 12259, 12028, 12260, 12364, 12274, 16193, 12262	732	32	7720	2.63661	0.99955	0.348233	30.6548
AvsG	GOTERM_CC_DIRECT	GO:0000795~synaptonemal complex	8	0.351958	0.0279752	320558, 71846, 239083, 18817, 15512, 140557, 218914, 66180	1933	31	19662	2.62497	1	0.532089	35.3224
AvsG	GOTERM_MF_DIRECT	GO:0042605~peptide antigen binding	10	0.439947	0.0282062	15007, 14972, 14990, 15040, 15019, 15039, 21354, 399549, 224753, 15013	1709	45	17446	2.26851	1	0.724763	37.8072
AvsG	GOTERM_MF_DIRECT	GO:0051082~unfolded protein binding	14	0.615926	0.0292527	12468, 12464, 67072, 69668, 21454, 12539, 15516, 270166, 243612, 15512, 15481, 72171, 67199, 70430	1709	75	17446	1.90555	1	0.727286	38.9096
AvsG	GOTERM_CC_DIRECT	GO:0000922~spindle pole	18	0.791905	0.0292903	26951, 59126, 72140, 66711, 18005, 235661, 76478, 12316, 381110, 18817, 12315, 18226, 12314, 107995, 80986, 70466, 233406, 268697	1933	106	19662	1.72728	1	0.537008	36.6533
AvsG	KEGG_PATHWAY	mmu03013:RNA transport	25	1.09987	0.0299235	386612, 13685, 445007, 67053, 13669, 110379, 19384, 67204, 13665, 67724, 408192, 55944, 66161, 22196, 20430, 56215, 73666, 51796, 217869, 231042, 19704, 18226, 18458, 237221, 18141	732	170	7720	1.55095	0.999785	0.358863	33.0521
AvsG	GOTERM_BP_DIRECT	GO:0071407~cellular response to organic cyclic compound	14	0.615926	0.0303078	18441, 16011, 18126, 20304, 20846, 15516, 18035, 18033, 12608, 20302, 257632, 13076, 12576, 268697	1780	75	18082	1.89624	1	0.87666	44.256
AvsG	GOTERM_CC_DIRECT	GO:0005581~collagen trimer	15	0.659921	0.0308931	12843, 12259, 18542, 72709, 16948, 226359, 12818, 12837, 140792, 107581, 235312, 237759, 12260, 69183, 12262	1933	83	19662	1.83827	1	0.544997	38.2408
AvsG	GOTERM_BP_DIRECT	GO:0031175~neuron projection development	22	0.967884	0.0309793	20807, 17999, 235402, 11820, 72584, 16412, 12227, 20361, 19272, 107448, 56839, 20908, 14573, 18806, 11516, 243548, 16589, 74840, 223701, 17828, 16193, 239719	1780	139	18082	1.60781	1	0.878835	44.9844
AvsG	GOTERM_BP_DIRECT	GO:0006336~DNA replication-independent nucleosome assembly	7	0.307963	0.0310358	319157, 319158, 66929, 97122, 320332, 326619, 319156	1780	25	18082	2.84436	1	0.875809	45.0453
AvsG	GOTERM_BP_DIRECT	GO:0097150~neuronal stem cell population maintenance	7	0.307963	0.0310358	83701, 12316, 18933, 16449, 15205, 56458, 244329	1780	25	18082	2.84436	1	0.875809	45.0453
AvsG	GOTERM_MF_DIRECT	GO:0000976~transcription regulatory region sequence-specific DNA binding	11	0.483942	0.0310472	226641, 11865, 21349, 13198, 18033, 18626, 12417, 223701, 64707, 18627, 268515	1709	53	17446	2.11871	1	0.738383	40.7574
AvsG	GOTERM_CC_DIRECT	GO:0005622~intracellular	180	7.91905	0.0316381	19414, 76080, 50500, 66884, 23854, 18162, 19878, 101700, 70359, 234725, 94092, 269116, 74747, 56292, 211896, 20908, 71591, 19341, 20304, 68606, 78251, 170752, 14998, 627914, 67025, 228876, 20302, 76795, 434179, 12229, 19219, 69288, 192651, 276950, 54723, 12795, 107650, 74735, 665211, 93841, 100043403, 13543, 433804, 20174, 77622, 52552, 21822, 12028, 58214, 15205, 18538, 15203, 50930, 106039, 509…	1933	1599	19662	1.14504	1	0.542648	38.9658
AvsG	KEGG_PATHWAY	mmu05169:Epstein-Barr virus infection	30	1.31984	0.0317338	14990, 14972, 74414, 15019, 15040, 19384, 15039, 66513, 18037, 12494, 18035, 18034, 15978, 18033, 15481, 12428, 19185, 15013, 12575, 12576, 15007, 12675, 17999, 56480, 15512, 20018, 399549, 16154, 224753, 12534	732	215	7720	1.4716	0.999872	0.361255	34.6835
AvsG	KEGG_PATHWAY	mmu05166:HTLV-I infection	37	1.6278	0.0317705	20807, 14972, 14990, 60599, 15019, 19384, 15040, 15039, 12236, 17865, 18035, 18034, 30939, 18033, 14998, 23872, 12579, 22421, 15013, 12575, 18590, 15007, 66979, 81601, 12675, 20525, 14281, 13543, 22418, 66156, 12028, 22419, 107995, 18538, 399549, 224753, 16193	732	278	7720	1.40366	0.999874	0.347802	34.7162
AvsG	GOTERM_MF_DIRECT	GO:0030881~beta-2-microglobulin binding	5	0.219974	0.0318293	15007, 14972, 15040, 15216, 15013	1709	13	17446	3.92627	1	0.737368	41.5461
AvsG	GOTERM_BP_DIRECT	GO:0043401~steroid hormone mediated signaling pathway	11	0.483942	0.0319885	20186, 22259, 19411, 18124, 26424, 18667, 110784, 21834, 13983, 218772, 11819	1780	53	18082	2.10835	1	0.880249	46.0623
AvsG	GOTERM_CC_DIRECT	GO:0097431~mitotic spindle pole	5	0.219974	0.0322173	12316, 68519, 209683, 20877, 71878	1933	13	19662	3.91221	1	0.53857	39.5241
AvsG	GOTERM_BP_DIRECT	GO:0032092~positive regulation of protein binding	13	0.571931	0.0322514	22418, 15516, 226352, 19384, 67819, 79264, 14251, 66725, 14339, 15216, 67784, 21844, 12010	1780	68	18082	1.94205	1	0.878993	46.3397
AvsG	GOTERM_MF_DIRECT	GO:0015301~anion:anion antiporter activity	6	0.263968	0.032394	20536, 13521, 216441, 80979, 18399, 269356	1709	19	17446	3.22368	1	0.73402	42.1095
AvsG	GOTERM_MF_DIRECT	GO:0042393~histone binding	20	0.879894	0.0326835	235441, 11737, 214669, 66505, 66929, 67772, 97122, 212427, 360198, 72612, 320332, 326619, 66197, 74112, 319157, 67155, 319158, 54124, 319156, 18140	1709	124	17446	1.6465	1	0.727794	42.3963
AvsG	GOTERM_MF_DIRECT	GO:0000981~RNA polymerase II transcription factor activity, sequence-specific DNA binding	26	1.14386	0.0328389	56364, 100515, 68310, 16909, 17865, 14009, 219105, 22062, 329934, 13875, 18034, 110805, 18033, 13713, 14235, 79362, 23872, 12608, 114674, 72667, 14240, 65020, 60611, 72465, 21349, 15205	1709	174	17446	1.52538	1	0.720279	42.5497
AvsG	GOTERM_BP_DIRECT	GO:1901741~positive regulation of myoblast fusion	6	0.263968	0.0330097	14251, 20307, 50930, 12508, 17329, 20315	1780	19	18082	3.20792	1	0.881676	47.1326
AvsG	GOTERM_BP_DIRECT	GO:0032776~DNA methylation on cytosine	8	0.351958	0.0330571	319157, 319158, 97122, 360198, 320332, 326619, 319156, 18140	1780	32	18082	2.53961	1	0.878767	47.1817
AvsG	GOTERM_BP_DIRECT	GO:0048147~negative regulation of fibroblast proliferation	8	0.351958	0.0330571	17395, 69601, 60599, 12028, 15978, 67279, 13134, 13726	1780	32	18082	2.53961	1	0.878767	47.1817
AvsG	GOTERM_CC_DIRECT	GO:0005829~cytosol	199	8.75495	0.0332629	50500, 11737, 19341, 240168, 20779, 20911, 74155, 11865, 12229, 17999, 14871, 14281, 17691, 107650, 20641, 68299, 12028, 58214, 14873, 17392, 14077, 71776, 56389, 217342, 72140, 110379, 18667, 72349, 12879, 20166, 224092, 225326, 58203, 15930, 16913, 18477, 53612, 66725, 12364, 12042, 55932, 19339, 17874, 12049, 68519, 72543, 22169, 67664, 17748, 18126, 26424, 21672, 12575, 12576, 17750, 67074, 1…	1933	1784	19662	1.13463	1	0.539815	40.5198
AvsG	GOTERM_BP_DIRECT	GO:0050679~positive regulation of epithelial cell proliferation	14	0.615926	0.0333897	69601, 14173, 319430, 22341, 14451, 14645, 21380, 22418, 20304, 18124, 13866, 16147, 257632, 16193	1780	76	18082	1.87129	1	0.878112	47.5256
AvsG	GOTERM_BP_DIRECT	GO:0045595~regulation of cell differentiation	9	0.395952	0.0335148	230257, 277353, 24064, 229681, 18506, 16147, 17691, 226971, 97165	1780	39	18082	2.34425	1	0.87585	47.6544
AvsG	GOTERM_BP_DIRECT	GO:0007169~transmembrane receptor protein tyrosine kinase signaling pathway	17	0.74791	0.0347216	12229, 270190, 114255, 545812, 14588, 170741, 14573, 12305, 13838, 11600, 13866, 20320, 13846, 14302, 51789, 13844, 13841	1780	100	18082	1.72693	1	0.881877	48.8817
AvsG	GOTERM_BP_DIRECT	GO:0016310~phosphorylation	75	3.2996	0.035456	19878, 213452, 69976, 330721, 238323, 12305, 20779, 58864, 16589, 11639, 68603, 18705, 13143, 12229, 105278, 56480, 71336, 17691, 245269, 12795, 106504, 107650, 52033, 223775, 229949, 11477, 13846, 93843, 14302, 79059, 13844, 216965, 13841, 66588, 244859, 66587, 110279, 56174, 19092, 270190, 59126, 233328, 52163, 12236, 15277, 26448, 56717, 22390, 13838, 106522, 14158, 50772, 67333, 225326, 75669…	1780	612	18082	1.24491	1	0.884146	49.6152
AvsG	GOTERM_MF_DIRECT	GO:0047485~protein N-terminus binding	19	0.8359	0.0356205	22295, 69601, 71175, 56389, 14813, 100121, 11858, 68776, 17921, 69009, 12315, 105504, 93692, 12314, 76983, 276770, 238161, 13162, 11690	1709	117	17446	1.65776	1	0.740568	45.2318
AvsG	GOTERM_CC_DIRECT	GO:0031965~nuclear membrane	32	1.40783	0.0356897	19092, 17766, 17920, 231042, 18226, 19164, 230596, 15483, 238161, 18141, 70422, 211577, 11690, 64009, 445007, 11826, 19219, 68632, 13617, 380921, 13010, 30934, 56876, 11548, 66960, 12049, 243548, 60440, 14245, 14873, 76843, 13726	1933	226	19662	1.44025	1	0.555423	42.772
AvsG	KEGG_PATHWAY	mmu04978:Mineral absorption	9	0.395952	0.0357973	17748, 12724, 17750, 15368, 70358, 15203, 27222, 12309, 11936	732	41	7720	2.31507	0.99996	0.369122	38.2126
AvsG	GOTERM_BP_DIRECT	GO:0019882~antigen processing and presentation	11	0.483942	0.0359236	67844, 14972, 19341, 100529082, 11774, 15978, 16913, 14998, 379043, 15216, 15013	1780	54	18082	2.06931	1	0.884451	50.077
AvsG	GOTERM_CC_DIRECT	GO:0000779~condensed chromosome, centromeric region	4	0.175979	0.0363557	20877, 12417, 12608, 229841	1933	8	19662	5.08588	1	0.552338	43.376
AvsG	GOTERM_BP_DIRECT	GO:0060316~positive regulation of ryanodine-sensitive calcium-release channel activity	4	0.175979	0.0364733	12315, 12314, 14873, 238161	1780	8	18082	5.07921	1	0.88532	50.6148
AvsG	GOTERM_BP_DIRECT	GO:0036465~synaptic vesicle recycling	4	0.175979	0.0364733	18806, 54525, 66725, 19339	1780	8	18082	5.07921	1	0.88532	50.6148
AvsG	GOTERM_BP_DIRECT	GO:0051205~protein insertion into membrane	4	0.175979	0.0364733	67775, 52250, 231430, 69089	1780	8	18082	5.07921	1	0.88532	50.6148
AvsG	GOTERM_BP_DIRECT	GO:0061037~negative regulation of cartilage development	4	0.175979	0.0364733	19411, 16846, 218772, 20378	1780	8	18082	5.07921	1	0.88532	50.6148
AvsG	GOTERM_BP_DIRECT	GO:0051168~nuclear export	4	0.175979	0.0364733	75547, 100764, 224092, 20238	1780	8	18082	5.07921	1	0.88532	50.6148
AvsG	GOTERM_BP_DIRECT	GO:0060021~palate development	15	0.659921	0.0373024	68083, 20583, 18933, 17681, 14451, 16974, 70673, 215418, 22418, 21385, 110805, 106522, 13844, 22421, 17286	1780	85	18082	1.79266	1	0.888052	51.4154
AvsG	GOTERM_BP_DIRECT	GO:0009887~organ morphogenesis	18	0.791905	0.0374712	57441, 104394, 19084, 16449, 22341, 13642, 14431, 58866, 320558, 22418, 14734, 18506, 22419, 21834, 13844, 22421, 18514, 18590	1780	109	18082	1.67754	1	0.886305	51.5769
AvsG	KEGG_PATHWAY	mmu04142:Lysosome	19	0.8359	0.0379006	13038, 13036, 52120, 17775, 12492, 108664, 214505, 53599, 12091, 13041, 11774, 56722, 108011, 252903, 67300, 16784, 106039, 67489, 16792	732	122	7720	1.64248	0.999978	0.373126	39.9693
AvsG	GOTERM_BP_DIRECT	GO:0019731~antibacterial humoral response	8	0.351958	0.0385168	15040, 53357, 319179, 11727, 11820, 219033, 12010, 319184	1780	33	18082	2.46265	1	0.890345	52.5661
AvsG	GOTERM_BP_DIRECT	GO:0006335~DNA replication-dependent nucleosome assembly	8	0.351958	0.0385168	319157, 319158, 66929, 97122, 360198, 320332, 326619, 319156	1780	33	18082	2.46265	1	0.890345	52.5661
AvsG	GOTERM_BP_DIRECT	GO:0045815~positive regulation of gene expression, epigenetic	8	0.351958	0.0385168	319157, 319158, 97122, 12417, 360198, 320332, 326619, 319156	1780	33	18082	2.46265	1	0.890345	52.5661
AvsG	KEGG_PATHWAY	mmu05202:Transcriptional misregulation in cancer	24	1.05587	0.039852	18109, 16009, 14939, 12455, 360198, 16909, 14009, 17395, 14011, 18124, 13198, 80859, 18033, 12053, 14129, 12608, 56458, 17268, 18514, 17392, 12575, 12576, 18590, 16193	732	166	7720	1.52479	0.999988	0.375666	41.5577
AvsG	GOTERM_BP_DIRECT	GO:0070098~chemokine-mediated signaling pathway	11	0.483942	0.0401824	20305, 20304, 20303, 16963, 20308, 20307, 15945, 55985, 20302, 17329, 20315	1780	55	18082	2.03169	1	0.897896	54.1023
AvsG	GOTERM_BP_DIRECT	GO:0042060~wound healing	16	0.703916	0.0408239	11826, 80748, 14173, 16948, 22418, 56717, 246256, 228788, 93672, 13866, 16334, 20971, 22419, 13713, 17381, 16193	1780	94	18082	1.72909	1	0.899027	54.6813
AvsG	GOTERM_BP_DIRECT	GO:0043524~negative regulation of neuron apoptotic process	24	1.05587	0.0411241	216439, 12804, 11538, 18759, 12227, 12931, 107449, 17748, 14629, 14573, 11799, 223649, 15516, 22062, 18124, 11600, 14563, 12028, 13002, 21672, 19164, 12286, 12608, 15368	1780	160	18082	1.52376	1	0.89817	54.9498
AvsG	GOTERM_MF_DIRECT	GO:0005003~ephrin receptor activity	5	0.219974	0.0411956	13838, 270190, 13846, 13844, 13841	1709	14	17446	3.64582	1	0.782763	50.2569
AvsG	GOTERM_BP_DIRECT	GO:0008283~cell proliferation	31	1.36384	0.0414371	83701, 68083, 14172, 27371, 66711, 14645, 74747, 17220, 70024, 20779, 12490, 108961, 16363, 14158, 54124, 18140, 19084, 18712, 18477, 20877, 106298, 12848, 66197, 64934, 21380, 14573, 12028, 71878, 13134, 12534, 13076	1780	220	18082	1.43141	1	0.897399	55.2283
AvsG	GOTERM_CC_DIRECT	GO:0098793~presynapse	12	0.527937	0.0417654	22249, 18806, 208898, 319508, 330814, 19164, 12286, 22421, 14664, 56216, 13162, 20908	1933	63	19662	1.93748	1	0.594052	48.066
AvsG	GOTERM_BP_DIRECT	GO:0050729~positive regulation of inflammatory response	12	0.527937	0.0420692	20305, 22418, 20304, 12753, 57783, 20303, 16963, 19219, 20308, 20307, 13617, 20302	1780	63	18082	1.93494	1	0.898457	55.7856
AvsG	GOTERM_CC_DIRECT	GO:0005814~centriole	18	0.791905	0.0431309	19384, 72140, 245866, 74107, 212514, 71710, 78887, 102774, 216860, 12332, 67161, 11799, 71820, 140810, 21973, 56427, 382090, 234964	1933	111	19662	1.64947	1	0.596579	49.191
AvsG	GOTERM_CC_DIRECT	GO:0005874~microtubule	43	1.89177	0.0433921	66884, 16581, 16582, 13669, 67117, 72205, 330010, 21844, 235661, 76478, 11799, 21454, 79264, 19348, 15481, 382090, 68041, 104346, 67971, 66296, 12468, 231912, 12464, 18005, 231123, 229841, 229534, 22680, 13429, 24064, 12316, 68519, 213582, 381110, 17755, 80986, 17754, 237868, 56427, 233406, 269713, 13726, 212307	1933	327	19662	1.33757	1	0.589575	49.4036
AvsG	GOTERM_BP_DIRECT	GO:0010595~positive regulation of endothelial cell migration	9	0.395952	0.0437612	22418, 11684, 19878, 11600, 14173, 68992, 12927, 22421, 70097	1780	41	18082	2.2299	1	0.905177	57.2452
AvsG	GOTERM_BP_DIRECT	GO:0045737~positive regulation of cyclin-dependent protein serine/threonine kinase activity	7	0.307963	0.0438603	69109, 20779, 12455, 54124, 66197, 12576, 66671	1780	27	18082	2.63367	1	0.903294	57.3293
AvsG	GOTERM_BP_DIRECT	GO:0048872~homeostasis of number of cells	8	0.351958	0.0445346	110279, 214133, 12028, 21672, 106298, 13796, 215653, 17356	1780	34	18082	2.39022	1	0.904426	57.8971
AvsG	GOTERM_BP_DIRECT	GO:0045785~positive regulation of cell adhesion	11	0.483942	0.0447748	20304, 18806, 20779, 11684, 19219, 11600, 13866, 15978, 216805, 20315, 20908	1780	56	18082	1.99541	1	0.903307	58.0976
AvsG	GOTERM_BP_DIRECT	GO:0060271~cilium morphogenesis	25	1.09987	0.0450332	227753, 52028, 244585, 72140, 218630, 102774, 67161, 66910, 140810, 73739, 382090, 100503572, 74682, 319713, 104394, 73873, 245866, 27078, 18004, 19335, 218232, 381259, 12589, 234915, 544696	1780	170	18082	1.49389	1	0.902294	58.3123
AvsG	GOTERM_CC_DIRECT	GO:0005623~cell	32	1.40783	0.045945	66884, 72736, 19092, 72599, 66861, 319508, 15277, 14664, 269356, 74748, 18483, 93692, 100764, 50518, 228859, 21672, 224092, 20302, 66958, 12870, 64009, 16963, 18477, 15458, 14827, 76376, 223696, 97165, 382562, 18538, 232223, 55985	1933	231	19662	1.40907	1	0.60195	51.438
AvsG	GOTERM_BP_DIRECT	GO:0043410~positive regulation of MAPK cascade	17	0.74791	0.0474247	16009, 57810, 69601, 16010, 16412, 18383, 11548, 21380, 69109, 234854, 13866, 16334, 66208, 16846, 257632, 18590, 16193	1780	104	18082	1.66051	1	0.911727	60.2506
AvsG	GOTERM_BP_DIRECT	GO:0006334~nucleosome assembly	17	0.74791	0.0474247	66929, 97122, 360198, 320332, 326619, 69389, 382522, 54169, 319157, 67155, 319158, 15441, 319179, 319186, 319188, 319156, 319184	1780	104	18082	1.66051	1	0.911727	60.2506
AvsG	GOTERM_BP_DIRECT	GO:0042472~inner ear morphogenesis	13	0.571931	0.0474788	110279, 17921, 22418, 22295, 17920, 24064, 18124, 20204, 18933, 13844, 56847, 20378, 21380	1780	72	18082	1.83416	1	0.90979	60.2934
AvsG	GOTERM_BP_DIRECT	GO:0048661~positive regulation of smooth muscle cell proliferation	14	0.615926	0.0479737	22402, 11684, 14173, 13609, 17874, 56717, 18131, 20304, 20846, 18124, 11629, 15368, 57264, 16193	1780	80	18082	1.77772	1	0.909915	60.6834
AvsG	GOTERM_BP_DIRECT	GO:0006974~cellular response to DNA damage stimulus	53	2.33172	0.0492818	56196, 241627, 72612, 227525, 74112, 12053, 140917, 14884, 14235, 12575, 235441, 12753, 71175, 234736, 12227, 12795, 71885, 66634, 20174, 68114, 77622, 12028, 21973, 18538, 216965, 75580, 208084, 53314, 67236, 75764, 18207, 17220, 70024, 22062, 30939, 26447, 69917, 19164, 56458, 117599, 18140, 14087, 77065, 72584, 66131, 18004, 68278, 226409, 56424, 100040608, 70603, 72440, 76843	1780	420	18082	1.2819	1	0.913691	61.6966
AvsG	KEGG_PATHWAY	mmu04380:Osteoclast differentiation	19	0.8359	0.0497367	18733, 12229, 83433, 12675, 16391, 66513, 13038, 14131, 14281, 18383, 14130, 246256, 20846, 18035, 18034, 18033, 15978, 14129, 14200	732	126	7720	1.59034	0.999999	0.432946	49.0236
AvsG	GOTERM_BP_DIRECT	GO:0042493~response to drug	44	1.93577	0.0498971	218630, 19242, 22341, 18383, 12010, 16819, 17220, 21969, 17920, 12494, 22062, 20779, 21815, 57138, 226413, 15978, 18506, 22340, 11639, 20302, 11944, 13162, 12575, 13106, 12576, 19044, 94224, 11826, 12675, 14871, 16948, 13010, 80979, 14281, 13796, 97165, 17395, 20846, 56749, 17250, 12534, 268697, 16193, 13076	1780	339	18082	1.3185	1	0.914298	62.1646
AvsG	GOTERM_MF_DIRECT	GO:0005173~stem cell factor receptor binding	3	0.131984	0.0502582	114715, 17311, 114716	1709	4	17446	7.65623	1	0.839085	57.5117
AvsG	GOTERM_MF_DIRECT	GO:0005329~dopamine transmembrane transporter activity	3	0.131984	0.0502582	20518, 20519, 13162	1709	4	17446	7.65623	1	0.839085	57.5117
AvsG	GOTERM_MF_DIRECT	GO:0016627~oxidoreductase activity, acting on the CH-CH group of donors	7	0.307963	0.0503193	66885, 94224, 71985, 66052, 56749, 66948, 243078	1709	28	17446	2.55208	1	0.832474	57.557
AvsG	GOTERM_CC_DIRECT	GO:0044305~calyx of Held	3	0.131984	0.0506036	22249, 208898, 16526	1933	4	19662	7.62882	1	0.629473	54.9547
AvsG	GOTERM_CC_DIRECT	GO:0000214~tRNA-intron endonuclease complex	3	0.131984	0.0506036	76265, 66078, 381802	1933	4	19662	7.62882	1	0.629473	54.9547
AvsG	GOTERM_CC_DIRECT	GO:0060091~kinocilium	4	0.175979	0.0506293	22295, 232089, 195208, 21844	1933	9	19662	4.52078	1	0.621011	54.9735
AvsG	GOTERM_CC_DIRECT	GO:0072687~meiotic spindle	4	0.175979	0.0506293	12316, 15512, 77744, 22092	1933	9	19662	4.52078	1	0.621011	54.9735
AvsG	GOTERM_CC_DIRECT	GO:0001650~fibrillar center	4	0.175979	0.0506293	21969, 21429, 105372, 22196	1933	9	19662	4.52078	1	0.621011	54.9735
AvsG	GOTERM_CC_DIRECT	GO:0019773~proteasome core complex, alpha-subunit complex	4	0.175979	0.0506293	19167, 19166, 26440, 73677	1933	9	19662	4.52078	1	0.621011	54.9735
AvsG	GOTERM_BP_DIRECT	GO:0001805~positive regulation of type III hypersensitivity	3	0.131984	0.0507215	12229, 14129, 14131	1780	4	18082	7.61882	1	0.915777	62.7831
AvsG	GOTERM_BP_DIRECT	GO:0007000~nucleolus organization	3	0.131984	0.0507215	106298, 70769, 64934	1780	4	18082	7.61882	1	0.915777	62.7831
AvsG	GOTERM_BP_DIRECT	GO:0000480~endonucleolytic cleavage in 5'-ETS of tricistronic rRNA transcript (SSU-rRNA, 5.8S rRNA, LSU-rRNA)	3	0.131984	0.0507215	78581, 30946, 59028	1780	4	18082	7.61882	1	0.915777	62.7831
AvsG	GOTERM_BP_DIRECT	GO:0002865~negative regulation of acute inflammatory response to antigenic stimulus	3	0.131984	0.0507215	109815, 11516, 14130	1780	4	18082	7.61882	1	0.915777	62.7831
AvsG	GOTERM_BP_DIRECT	GO:0009308~amine metabolic process	4	0.175979	0.0507888	237940, 69761, 21743, 13076	1780	9	18082	4.51486	1	0.914037	62.8332
AvsG	GOTERM_BP_DIRECT	GO:0044406~adhesion of symbiont to host	4	0.175979	0.0507888	14469, 229900, 14468, 55932	1780	9	18082	4.51486	1	0.914037	62.8332
AvsG	GOTERM_BP_DIRECT	GO:0030644~cellular chloride ion homeostasis	4	0.175979	0.0507888	57138, 12286, 14103, 21391	1780	9	18082	4.51486	1	0.914037	62.8332
AvsG	GOTERM_BP_DIRECT	GO:0008608~attachment of spindle microtubules to kinetochore	4	0.175979	0.0507888	22680, 66977, 76464, 229841	1780	9	18082	4.51486	1	0.914037	62.8332
AvsG	GOTERM_BP_DIRECT	GO:0043497~regulation of protein heterodimerization activity	4	0.175979	0.0507888	57810, 69601, 12028, 15205	1780	9	18082	4.51486	1	0.914037	62.8332
AvsG	GOTERM_BP_DIRECT	GO:0008625~extrinsic apoptotic signaling pathway via death domain receptors	8	0.351958	0.0511245	69601, 234069, 12049, 19878, 67379, 12028, 67755, 14103	1780	35	18082	2.32193	1	0.913444	63.082
AvsG	GOTERM_BP_DIRECT	GO:0030282~bone mineralization	8	0.351958	0.0511245	14734, 19242, 18675, 66711, 106522, 15891, 68431, 19227	1780	35	18082	2.32193	1	0.913444	63.082
AvsG	GOTERM_BP_DIRECT	GO:0006953~acute-phase response	8	0.351958	0.0511245	93671, 18406, 16334, 20701, 15216, 16803, 19695, 16193	1780	35	18082	2.32193	1	0.913444	63.082
AvsG	GOTERM_BP_DIRECT	GO:1901998~toxin transport	8	0.351958	0.0511245	21454, 13429, 12468, 12464, 76983, 50797, 19270, 106039	1780	35	18082	2.32193	1	0.913444	63.082
AvsG	GOTERM_BP_DIRECT	GO:0042254~ribosome biogenesis	15	0.659921	0.0520984	27993, 56095, 78581, 66711, 212508, 59028, 106298, 64934, 66181, 66164, 14300, 14000, 223499, 71952, 224092	1780	89	18082	1.71209	1	0.915525	63.7949
AvsG	GOTERM_MF_DIRECT	GO:0044822~poly(A) RNA binding	126	5.54333	0.0525358	83701, 19878, 13669, 56095, 13665, 67724, 55944, 70769, 235661, 66164, 83485, 21969, 72692, 319157, 319158, 231042, 67025, 319156, 15013, 67006, 15007, 15951, 71787, 21429, 67204, 14827, 93838, 105372, 97165, 64934, 22680, 20641, 231051, 14300, 76917, 276770, 28114, 21973, 67487, 230257, 94213, 72047, 217342, 66711, 30946, 326619, 78781, 68479, 51796, 66314, 67996, 219257, 14000, 231655, 241490, …	1709	1113	17446	1.15566	1	0.838788	59.1718
AvsG	GOTERM_CC_DIRECT	GO:0071556~integral component of lumenal side of endoplasmic reticulum membrane	5	0.219974	0.0525528	18764, 15007, 14972, 15040, 15019	1933	15	19662	3.39058	1	0.626639	56.3543
AvsG	KEGG_PATHWAY	mmu04514:Cell adhesion molecules (CAMs)	23	1.01188	0.052676	15007, 14972, 14990, 15040, 15019, 102657, 52118, 15039, 16412, 269116, 54725, 67374, 68481, 83964, 20971, 12490, 58998, 14998, 399549, 60363, 224753, 12526, 15013	732	162	7720	1.49734	1	0.43932	51.0673
AvsG	GOTERM_BP_DIRECT	GO:0002690~positive regulation of leukocyte chemotaxis	5	0.219974	0.0527537	16963, 15945, 68992, 55985, 17329	1780	15	18082	3.38614	1	0.916245	64.2672
AvsG	GOTERM_BP_DIRECT	GO:0071396~cellular response to lipid	5	0.219974	0.0527537	17844, 17843, 11684, 17840, 100038948	1780	15	18082	3.38614	1	0.916245	64.2672
AvsG	GOTERM_BP_DIRECT	GO:0010820~positive regulation of T cell chemotaxis	5	0.219974	0.0527537	22418, 20304, 16963, 55985, 50930	1780	15	18082	3.38614	1	0.916245	64.2672
AvsG	GOTERM_MF_DIRECT	GO:0008022~protein C-terminus binding	29	1.27585	0.0543361	11737, 72205, 12812, 21413, 15165, 67161, 22196, 14114, 207911, 11771, 20779, 68041, 218699, 71175, 17999, 17475, 57278, 56461, 12042, 70097, 20238, 19339, 12539, 13429, 13866, 107995, 21973, 18458, 67300	1709	209	17446	1.41646	1	0.842349	60.4406
AvsG	GOTERM_BP_DIRECT	GO:0001558~regulation of cell growth	11	0.483942	0.0549945	16009, 22402, 12305, 65945, 50766, 330723, 30939, 16010, 16011, 72836, 11936	1780	58	18082	1.9266	1	0.923024	65.8386
AvsG	GOTERM_CC_DIRECT	GO:0042995~cell projection	84	3.69556	0.0554308	240880, 17311, 15944, 244585, 338355, 195208, 102774, 193385, 75782, 16506, 14645, 14431, 107448, 75691, 20430, 242894, 71820, 57138, 74682, 104346, 216831, 69538, 105278, 243931, 16576, 245866, 27078, 13010, 225004, 22687, 22283, 17755, 381259, 232089, 13844, 237868, 11629, 59056, 12589, 69178, 23970, 67703, 69601, 65945, 270190, 67742, 330010, 18952, 56320, 56226, 212670, 18483, 18764, 26448, 1…	1933	712	19662	1.20004	1	0.63854	58.3466
AvsG	GOTERM_MF_DIRECT	GO:0004518~nuclease activity	18	0.791905	0.0555328	338371, 58809, 56196, 11727, 231464, 71151, 227525, 219033, 75764, 11730, 66078, 381802, 18983, 77622, 226409, 14000, 140917, 213550	1709	115	17446	1.59782	1	0.842475	61.2634
AvsG	GOTERM_BP_DIRECT	GO:0032720~negative regulation of tumor necrosis factor production	9	0.395952	0.0558784	20186, 109815, 19219, 14456, 12490, 319430, 16803, 257632, 19260	1780	43	18082	2.12618	1	0.924435	66.4403
AvsG	KEGG_PATHWAY	mmu05161:Hepatitis B	21	0.923889	0.0580909	12675, 56480, 14281, 12364, 14103, 17874, 11799, 17395, 20846, 20779, 12447, 18035, 18033, 12028, 12428, 71586, 18538, 54123, 12575, 16193, 12576	732	146	7720	1.51695	1	0.460006	54.6354
AvsG	GOTERM_BP_DIRECT	GO:0070059~intrinsic apoptotic signaling pathway in response to endoplasmic reticulum stress	8	0.351958	0.0582969	69601, 66861, 12363, 13198, 16334, 12028, 12364, 12608	1780	36	18082	2.25743	1	0.930986	68.0356
AvsG	GOTERM_BP_DIRECT	GO:0050718~positive regulation of interleukin-1 beta secretion	6	0.263968	0.0585345	22418, 12363, 15978, 94092, 257632, 20302	1780	22	18082	2.77048	1	0.930086	68.1884
AvsG	GOTERM_CC_DIRECT	GO:0005911~cell-cell junction	28	1.23185	0.0586344	244585, 14251, 56320, 21844, 67451, 20908, 18764, 110829, 79264, 83964, 72927, 66395, 12508, 20525, 404710, 14793, 243911, 11820, 99526, 16412, 240185, 19272, 54725, 57028, 58998, 16475, 23970, 17356	1933	201	19662	1.41696	1	0.651734	60.4641
AvsG	GOTERM_BP_DIRECT	GO:0043123~positive regulation of I-kappaB kinase/NF-kappaB signaling	22	0.967884	0.0586846	103694, 107869, 12675, 59126, 56480, 12042, 14103, 78781, 22196, 17874, 209588, 75547, 18226, 212139, 56722, 20203, 15368, 235574, 16475, 257632, 69550, 67393	1780	149	18082	1.4999	1	0.928903	68.2845
AvsG	GOTERM_CC_DIRECT	GO:0005635~nuclear envelope	23	1.01188	0.0596156	64009, 28015, 110379, 19384, 12655, 98238, 30934, 52123, 56876, 240832, 22196, 214424, 53415, 67812, 231042, 18226, 12028, 211666, 12417, 238161, 18705, 11690, 13726	1933	158	19662	1.4807	1	0.650119	61.0923
AvsG	KEGG_PATHWAY	mmu05142:Chagas disease (American trypanosomiasis)	16	0.703916	0.0601699	12266, 14675, 12675, 12259, 14281, 14103, 17874, 18126, 20304, 18035, 18033, 15978, 12260, 20302, 12262, 16193	732	103	7720	1.63828	1	0.459969	55.9402
AvsG	GOTERM_BP_DIRECT	GO:0006955~immune response	36	1.58381	0.060217	14972, 18106, 15945, 18383, 15061, 12010, 14130, 20305, 20304, 93672, 20303, 246728, 20308, 13041, 15978, 231655, 20307, 14998, 18030, 23962, 12274, 20302, 15013, 16963, 21897, 14103, 209558, 17874, 140792, 209588, 21822, 55985, 50930, 20315, 17329, 16193	1780	272	18082	1.3445	1	0.93218	69.2507
AvsG	GOTERM_BP_DIRECT	GO:0090263~positive regulation of canonical Wnt signaling pathway	12	0.527937	0.0615005	11865, 72780, 13543, 20779, 12316, 233328, 18033, 14173, 66725, 16974, 22421, 20379	1780	67	18082	1.81942	1	0.934519	70.0384
AvsG	KEGG_PATHWAY	mmu05132:Salmonella infection	13	0.571931	0.0619027	19878, 226421, 14281, 16803, 235661, 17874, 18126, 20303, 382562, 15978, 18033, 20302, 16193	732	78	7720	1.75774	1	0.458046	57.0011
AvsG	GOTERM_MF_DIRECT	GO:0000975~regulatory region DNA binding	5	0.219974	0.0640811	16364, 18033, 16363, 16391, 54123	1709	16	17446	3.1901	1	0.877139	66.6898
AvsG	KEGG_PATHWAY	mmu04721:Synaptic vesicle cycle	11	0.483942	0.0645685	22249, 13429, 11771, 108664, 208898, 12286, 67300, 56216, 108124, 20908, 19339	732	62	7720	1.87114	1	0.461262	58.5873
AvsG	GOTERM_MF_DIRECT	GO:0004540~ribonuclease activity	8	0.351958	0.0646499	67053, 58809, 11727, 93725, 53873, 219033, 66161, 11730	1709	37	17446	2.2072	1	0.874049	67.0243
AvsG	GOTERM_BP_DIRECT	GO:0042491~auditory receptor cell differentiation	5	0.219974	0.0650462	17921, 22295, 17920, 16449, 15205	1780	16	18082	3.17451	1	0.942928	72.1164
AvsG	GOTERM_BP_DIRECT	GO:0030030~cell projection organization	22	0.967884	0.0658315	227753, 104394, 74569, 218630, 73873, 72140, 27078, 102774, 195208, 18004, 11643, 66910, 56717, 17921, 218232, 381259, 382090, 234964, 75472, 12589, 77832, 74682	1780	151	18082	1.48004	1	0.94354	72.5577
AvsG	KEGG_PATHWAY	mmu05145:Toxoplasmosis	17	0.74791	0.0659597	12675, 15944, 66513, 16412, 17874, 18126, 20846, 17087, 18035, 18033, 15978, 15512, 15481, 14998, 16145, 16154, 16773	732	113	7720	1.58663	1	0.457691	59.3934
AvsG	GOTERM_BP_DIRECT	GO:0001933~negative regulation of protein phosphorylation	14	0.615926	0.0664527	16009, 69601, 66861, 227292, 243911, 66725, 16974, 52033, 14114, 56717, 11600, 19164, 22436, 268697	1780	84	18082	1.69307	1	0.943724	72.9022
AvsG	GOTERM_BP_DIRECT	GO:0045732~positive regulation of protein catabolic process	11	0.483942	0.0666399	22418, 69601, 56389, 17999, 14734, 18247, 72584, 16396, 56458, 106039, 12576	1780	60	18082	1.86238	1	0.942813	73.0051
AvsG	GOTERM_BP_DIRECT	GO:0031398~positive regulation of protein ubiquitination	11	0.483942	0.0666399	66245, 56424, 11600, 67819, 105193, 66725, 75555, 18952, 12042, 257632, 56085	1780	60	18082	1.86238	1	0.942813	73.0051
AvsG	GOTERM_BP_DIRECT	GO:0021987~cerebral cortex development	12	0.527937	0.067145	57810, 52028, 12316, 19280, 12028, 19164, 102774, 16974, 13796, 14701, 244329, 17356	1780	68	18082	1.79266	1	0.942712	73.2812
AvsG	GOTERM_BP_DIRECT	GO:0060253~negative regulation of glial cell proliferation	4	0.175979	0.0673857	19242, 11516, 15205, 12579	1780	10	18082	4.06337	1	0.941944	73.4118
AvsG	GOTERM_BP_DIRECT	GO:0006388~tRNA splicing, via endonucleolytic cleavage and ligation	4	0.175979	0.0673857	76265, 66637, 66078, 381802	1780	10	18082	4.06337	1	0.941944	73.4118
AvsG	GOTERM_BP_DIRECT	GO:0009062~fatty acid catabolic process	4	0.175979	0.0673857	64899, 51798, 16846, 14245	1780	10	18082	4.06337	1	0.941944	73.4118
AvsG	GOTERM_BP_DIRECT	GO:0010996~response to auditory stimulus	4	0.175979	0.0673857	15945, 99526, 80979, 16193	1780	10	18082	4.06337	1	0.941944	73.4118
AvsG	GOTERM_BP_DIRECT	GO:0048048~embryonic eye morphogenesis	4	0.175979	0.0673857	19411, 17150, 56847, 218772	1780	10	18082	4.06337	1	0.941944	73.4118
AvsG	GOTERM_BP_DIRECT	GO:0090009~primitive streak formation	4	0.175979	0.0673857	20807, 22418, 23872, 16974	1780	10	18082	4.06337	1	0.941944	73.4118
AvsG	GOTERM_BP_DIRECT	GO:0090136~epithelial cell-cell adhesion	4	0.175979	0.0673857	20807, 16582, 16147, 16419	1780	10	18082	4.06337	1	0.941944	73.4118
AvsG	GOTERM_MF_DIRECT	GO:0016791~phosphatase activity	18	0.791905	0.0676597	19258, 80915, 227292, 237860, 19280, 13537, 19255, 252864, 19270, 19272, 19260, 70686, 57028, 67365, 72349, 218232, 68606, 13924	1709	118	17446	1.5572	1	0.88086	68.7421
AvsG	GOTERM_MF_DIRECT	GO:0005520~insulin-like growth factor binding	6	0.263968	0.0677985	16009, 22402, 50766, 330723, 16010, 16011	1709	23	17446	2.66304	1	0.876231	68.8192
AvsG	GOTERM_BP_DIRECT	GO:0007155~cell adhesion	59	2.59569	0.0679545	73173, 17311, 19280, 104010, 269116, 12818, 12950, 20779, 11820, 12927, 66549, 54725, 17064, 13846, 58998, 15205, 16475, 17356, 320873, 70370, 22402, 22295, 67703, 65945, 270190, 26968, 13642, 15891, 12837, 18074, 60455, 13838, 219257, 83964, 20320, 53599, 12490, 14158, 19164, 72927, 16773, 381409, 57810, 17475, 13511, 57278, 241639, 56047, 114332, 16412, 240185, 16419, 19272, 12845, 76293, 10758…	1780	485	18082	1.23577	1	0.942012	73.718
AvsG	GOTERM_BP_DIRECT	GO:0006364~rRNA processing	19	0.8359	0.0681951	98956, 27993, 56095, 78581, 67755, 66711, 67936, 59028, 105372, 66161, 66181, 64934, 69499, 14300, 223499, 213550, 27998, 67025, 78394	1780	126	18082	1.53183	1	0.941254	73.8466
AvsG	GOTERM_MF_DIRECT	GO:0042803~protein homodimerization activity	92	4.04751	0.068286	20807, 18162, 192663, 241624, 14431, 75691, 16819, 83383, 18126, 20304, 22278, 18124, 214505, 108961, 237759, 21834, 20203, 66371, 67006, 16963, 230857, 229905, 11727, 380921, 80979, 26457, 18632, 22283, 54725, 14573, 11477, 20174, 106565, 57028, 12028, 58998, 21973, 16820, 12260, 15205, 18399, 76233, 75580, 11819, 11813, 14938, 69601, 19092, 94187, 21413, 56847, 16974, 16978, 67902, 18764, 17921…	1709	798	17446	1.1769	1	0.873008	69.0888
AvsG	GOTERM_CC_DIRECT	GO:0042470~melanosome	16	0.703916	0.0685276	67844, 20525, 19384, 14251, 12464, 18477, 14827, 20431, 16412, 12332, 20908, 17921, 15516, 13002, 15481, 67300	1933	101	19662	1.61137	1	0.695043	66.3856
AvsG	KEGG_PATHWAY	mmu05320:Autoimmune thyroid disease	12	0.527937	0.0689686	15007, 14972, 14990, 15040, 14939, 15019, 15039, 14998, 399549, 14103, 224753, 15013	732	71	7720	1.7825	1	0.462501	61.0875
AvsG	GOTERM_BP_DIRECT	GO:0001708~cell fate specification	6	0.263968	0.0689769	57810, 21389, 19164, 16147, 16412, 21380	1780	23	18082	2.65002	1	0.94186	74.2601
AvsG	GOTERM_BP_DIRECT	GO:0000070~mitotic sister chromatid segregation	6	0.263968	0.0689769	22680, 26951, 18817, 67139, 18005, 52276	1780	23	18082	2.65002	1	0.94186	74.2601
AvsG	GOTERM_CC_DIRECT	GO:0048471~perinuclear region of cytoplasm	81	3.56357	0.0696413	11737, 22320, 77371, 50791, 19242, 101700, 79235, 20430, 67452, 17748, 19341, 18126, 240168, 20779, 246728, 68606, 26754, 75547, 18675, 20203, 64292, 109676, 238161, 15216, 74840, 12575, 67006, 12229, 17999, 230857, 11820, 13010, 13983, 66549, 17750, 22687, 14103, 209558, 97165, 68299, 107995, 17755, 12028, 11629, 15203, 227753, 12236, 56320, 19260, 66314, 213326, 17920, 18037, 110829, 12490, 154…	1933	692	19662	1.19062	1	0.693627	66.9976
AvsG	KEGG_PATHWAY	mmu05215:Prostate cancer	14	0.615926	0.0698192	94224, 56717, 12447, 15516, 18035, 12675, 16334, 13866, 18033, 21415, 56458, 12575, 12576, 18590	732	88	7720	1.67784	1	0.456495	61.5545
AvsG	KEGG_PATHWAY	mmu00450:Selenocompound metabolism	5	0.219974	0.0701104	107869, 229905, 232223, 238505, 21743	732	17	7720	3.1019	1	0.448075	61.7131
AvsG	GOTERM_CC_DIRECT	GO:0000228~nuclear chromosome	10	0.439947	0.0716387	11799, 21969, 319157, 319158, 97122, 21973, 360198, 320332, 326619, 319156	1933	53	19662	1.9192	1	0.696935	68.0691
AvsG	GOTERM_MF_DIRECT	GO:0098641~cadherin binding involved in cell-cell adhesion	36	1.58381	0.0758129	69601, 94184, 56389, 19384, 360198, 56320, 78781, 12332, 67451, 16978, 17920, 20779, 12442, 217869, 73910, 15481, 212139, 56418, 66395, 229317, 239719, 208177, 18477, 98238, 16412, 106504, 18131, 20846, 15516, 66616, 54132, 28018, 69178, 23970, 17356, 13726	1709	279	17446	1.3172	1	0.895237	72.9827
AvsG	GOTERM_MF_DIRECT	GO:0001077~transcriptional activator activity, RNA polymerase II core promoter proximal region sequence-specific binding	35	1.53982	0.0759734	20807, 53314, 217082, 21413, 68910, 17865, 14009, 16364, 83383, 20186, 22259, 26424, 22062, 18124, 18667, 18034, 12879, 13713, 12609, 12608, 17286, 17268, 11865, 12753, 21685, 13983, 14281, 60611, 14842, 14011, 13198, 56809, 22724, 18514, 13170	1709	270	17446	1.3233	1	0.891213	73.0605
AvsG	GOTERM_BP_DIRECT	GO:0006457~protein folding	19	0.8359	0.0769548	72736, 12468, 14229, 72599, 227638, 12464, 67072, 338355, 14827, 21454, 12539, 270166, 15516, 56424, 15481, 67199, 18087, 72726, 70430	1780	128	18082	1.50789	1	0.957649	78.1406
AvsG	KEGG_PATHWAY	mmu04713:Circadian entrainment	15	0.659921	0.0770559	19092, 14696, 14813, 14814, 271639, 14281, 64337, 12315, 14709, 12314, 14710, 18626, 14701, 18627, 18628	732	98	7720	1.61425	1	0.471076	65.3227
AvsG	GOTERM_BP_DIRECT	GO:0006511~ubiquitin-dependent protein catabolic process	22	0.967884	0.07764	235441, 16924, 26440, 72584, 16396, 73677, 321008, 74112, 93841, 625530, 56424, 24110, 19167, 19166, 237898, 22230, 74270, 140630, 68728, 19185, 50933, 76843	1780	154	18082	1.4512	1	0.957809	78.4467
AvsG	GOTERM_BP_DIRECT	GO:0006730~one-carbon metabolic process	7	0.307963	0.0782177	14711, 56078, 107747, 12346, 20425, 14287, 216188	1780	31	18082	2.29384	1	0.957776	78.7016
AvsG	GOTERM_MF_DIRECT	GO:0048248~CXCR3 chemokine receptor binding	3	0.131984	0.0783977	15945, 55985, 17329	1709	5	17446	6.12499	1	0.894567	74.2101
AvsG	GOTERM_MF_DIRECT	GO:0005005~transmembrane-ephrin receptor activity	3	0.131984	0.0783977	13838, 270190, 13844	1709	5	17446	6.12499	1	0.894567	74.2101
AvsG	GOTERM_MF_DIRECT	GO:0015379~potassium:chloride symporter activity	3	0.131984	0.0783977	57138, 20498, 83704	1709	5	17446	6.12499	1	0.894567	74.2101
AvsG	GOTERM_MF_DIRECT	GO:0022820~potassium ion symporter activity	3	0.131984	0.0783977	57138, 20498, 83704	1709	5	17446	6.12499	1	0.894567	74.2101
AvsG	GOTERM_MF_DIRECT	GO:0015036~disulfide oxidoreductase activity	3	0.131984	0.0783977	72736, 66861, 12812	1709	5	17446	6.12499	1	0.894567	74.2101
AvsG	GOTERM_MF_DIRECT	GO:0004957~prostaglandin E receptor activity	3	0.131984	0.0783977	19219, 19217, 19216	1709	5	17446	6.12499	1	0.894567	74.2101
AvsG	GOTERM_BP_DIRECT	GO:0016579~protein deubiquitination	13	0.571931	0.078518	235441, 99526, 28035, 93841, 74112, 625530, 24110, 54644, 26754, 237898, 74270, 74158, 50933	1780	78	18082	1.69307	1	0.957251	78.833
AvsG	GOTERM_MF_DIRECT	GO:0019904~protein domain specific binding	37	1.6278	0.0785769	227753, 19384, 237504, 320332, 269116, 326619, 12332, 244310, 56717, 17921, 319157, 20779, 319158, 226352, 67784, 319156, 104394, 225207, 97122, 18759, 12927, 16412, 320495, 56216, 97165, 13543, 22418, 14011, 12315, 12314, 66849, 12417, 106583, 16784, 238276, 56085, 107767	1709	289	17446	1.30695	1	0.890741	74.2932
AvsG	GOTERM_MF_DIRECT	GO:0004386~helicase activity	19	0.8359	0.0786632	208084, 72047, 94213, 67772, 93761, 67755, 93838, 68278, 66634, 17220, 20174, 67155, 226409, 19704, 17219, 71586, 67487, 117599, 78394	1709	129	17446	1.50355	1	0.886617	74.3331
AvsG	GOTERM_BP_DIRECT	GO:0035024~negative regulation of Rho protein signal transduction	5	0.219974	0.078689	12053, 16412, 216805, 11548, 107351	1780	17	18082	2.98777	1	0.956495	78.9075
AvsG	GOTERM_BP_DIRECT	GO:0035567~non-canonical Wnt signaling pathway	5	0.219974	0.078689	13543, 22418, 22421, 20379, 20378	1780	17	18082	2.98777	1	0.956495	78.9075
AvsG	GOTERM_BP_DIRECT	GO:0007156~homophilic cell adhesion via plasma membrane adhesion molecules	23	1.01188	0.0788805	320873, 381409, 73173, 22295, 67703, 65945, 12936, 13511, 52118, 140570, 104010, 54725, 69398, 219257, 93881, 20320, 93891, 58998, 93875, 93877, 381598, 233651, 245578	1780	163	18082	1.4334	1	0.955775	78.9905
AvsG	KEGG_PATHWAY	mmu00260:Glycine, serine and threonine metabolism	8	0.351958	0.0789029	14711, 107869, 71776, 237940, 20425, 13142, 14431, 26912	732	40	7720	2.10929	1	0.469899	66.2281
AvsG	GOTERM_CC_DIRECT	GO:0032133~chromosome passenger complex	3	0.131984	0.0789165	11799, 52276, 20877	1933	5	19662	6.10305	1	0.725916	71.7044
AvsG	GOTERM_CC_DIRECT	GO:0005879~axonemal microtubule	3	0.131984	0.0789165	244585, 382090, 99371	1933	5	19662	6.10305	1	0.725916	71.7044
AvsG	GOTERM_MF_DIRECT	GO:0042562~hormone binding	6	0.263968	0.0790335	207911, 18162, 18667, 110784, 13983, 230103	1709	24	17446	2.55208	1	0.883433	74.5038
AvsG	GOTERM_BP_DIRECT	GO:2000110~negative regulation of macrophage apoptotic process	3	0.131984	0.0790941	20304, 109815, 257632	1780	5	18082	6.09506	1	0.955095	79.0828
AvsG	GOTERM_BP_DIRECT	GO:0060029~convergent extension involved in organogenesis	3	0.131984	0.0790941	13543, 22418, 20378	1780	5	18082	6.09506	1	0.955095	79.0828
AvsG	GOTERM_BP_DIRECT	GO:1900015~regulation of cytokine production involved in inflammatory response	3	0.131984	0.0790941	18126, 16846, 18626	1780	5	18082	6.09506	1	0.955095	79.0828
AvsG	GOTERM_BP_DIRECT	GO:0006555~methionine metabolic process	3	0.131984	0.0790941	14711, 104923, 238505	1780	5	18082	6.09506	1	0.955095	79.0828
AvsG	GOTERM_BP_DIRECT	GO:0060355~positive regulation of cell adhesion molecule production	3	0.131984	0.0790941	140792, 93692, 14251	1780	5	18082	6.09506	1	0.955095	79.0828
AvsG	GOTERM_BP_DIRECT	GO:0042590~antigen processing and presentation of exogenous peptide antigen via MHC class I	3	0.131984	0.0790941	14972, 14129, 14131	1780	5	18082	6.09506	1	0.955095	79.0828
AvsG	GOTERM_BP_DIRECT	GO:1903251~multi-ciliated epithelial cell differentiation	3	0.131984	0.0790941	104394, 218630, 234964	1780	5	18082	6.09506	1	0.955095	79.0828
AvsG	GOTERM_BP_DIRECT	GO:0045351~type I interferon biosynthetic process	3	0.131984	0.0790941	17874, 16391, 54123	1780	5	18082	6.09506	1	0.955095	79.0828
AvsG	GOTERM_BP_DIRECT	GO:1900122~positive regulation of receptor binding	3	0.131984	0.0790941	17395, 15216, 12010	1780	5	18082	6.09506	1	0.955095	79.0828
AvsG	GOTERM_BP_DIRECT	GO:0035754~B cell chemotaxis	3	0.131984	0.0790941	14456, 55985, 12642	1780	5	18082	6.09506	1	0.955095	79.0828
AvsG	GOTERM_BP_DIRECT	GO:0070445~regulation of oligodendrocyte progenitor proliferation	3	0.131984	0.0790941	11516, 13796, 17356	1780	5	18082	6.09506	1	0.955095	79.0828
AvsG	GOTERM_BP_DIRECT	GO:0044772~mitotic cell cycle phase transition	3	0.131984	0.0790941	54124, 66197, 12534	1780	5	18082	6.09506	1	0.955095	79.0828
AvsG	GOTERM_BP_DIRECT	GO:0072178~nephric duct morphogenesis	3	0.131984	0.0790941	13838, 13642, 13841	1780	5	18082	6.09506	1	0.955095	79.0828
AvsG	GOTERM_BP_DIRECT	GO:0033634~positive regulation of cell-cell adhesion mediated by integrin	3	0.131984	0.0790941	20304, 55985, 27205	1780	5	18082	6.09506	1	0.955095	79.0828
AvsG	GOTERM_BP_DIRECT	GO:0051964~negative regulation of synapse assembly	3	0.131984	0.0790941	22418, 74762, 13841	1780	5	18082	6.09506	1	0.955095	79.0828
AvsG	GOTERM_BP_DIRECT	GO:0015031~protein transport	70	3.07963	0.0791377	66884, 22320, 77371, 19384, 53375, 102774, 50797, 75782, 52348, 19341, 11771, 231042, 18226, 11774, 20911, 19348, 14998, 14339, 108011, 66371, 103694, 57738, 67074, 66119, 68299, 276770, 252903, 106039, 69178, 73130, 72772, 75767, 67841, 110379, 56324, 226421, 108124, 17920, 67819, 71801, 70028, 106522, 102058, 19164, 56418, 21354, 224092, 54122, 445007, 26951, 56089, 53612, 51801, 11844, 56216, …	1780	592	18082	1.20117	1	0.9541	79.1017
AvsG	GOTERM_MF_DIRECT	GO:0004175~endopeptidase activity	17	0.74791	0.0791921	320213, 18491, 330723, 230857, 16913, 23821, 26440, 230789, 12364, 11537, 13036, 73677, 17395, 19167, 19166, 19164, 17392	1709	112	17446	1.54948	1	0.879566	74.5766
AvsG	GOTERM_BP_DIRECT	GO:0043406~positive regulation of MAP kinase activity	10	0.439947	0.0793008	20779, 17311, 13866, 14172, 14173, 66513, 19164, 16475, 104709, 18590	1780	54	18082	1.88119	1	0.953324	79.1718
AvsG	GOTERM_MF_DIRECT	GO:0004674~protein serine/threonine kinase activity	52	2.28773	0.0800125	19878, 213452, 330721, 238323, 140810, 223649, 58864, 16589, 17451, 13143, 105278, 56480, 17691, 245269, 12795, 106504, 223775, 52033, 11477, 93843, 216965, 244859, 66587, 110279, 19092, 59126, 233328, 52163, 12236, 72149, 56717, 26448, 50772, 67333, 75669, 12675, 18712, 18005, 66725, 20877, 18759, 18004, 234854, 53608, 53415, 12537, 18817, 51789, 80752, 268930, 381406, 12534	1709	428	17446	1.24026	1	0.877942	74.95
AvsG	GOTERM_BP_DIRECT	GO:0045721~negative regulation of gluconeogenesis	6	0.263968	0.0803759	17844, 17843, 17691, 17840, 100038948, 16193	1780	24	18082	2.53961	1	0.954247	79.6288
AvsG	GOTERM_BP_DIRECT	GO:0034614~cellular response to reactive oxygen species	6	0.263968	0.0803759	67067, 12229, 20779, 14158, 14281, 19272	1780	24	18082	2.53961	1	0.954247	79.6288
AvsG	GOTERM_BP_DIRECT	GO:0097193~intrinsic apoptotic signaling pathway	6	0.263968	0.0803759	12363, 68606, 12028, 12364, 21981, 64704	1780	24	18082	2.53961	1	0.954247	79.6288
AvsG	GOTERM_BP_DIRECT	GO:0043547~positive regulation of GTPase activity	21	0.923889	0.0804934	230837, 16963, 11856, 16412, 13609, 20305, 226407, 22418, 13543, 625530, 20304, 110829, 20303, 13866, 270163, 20308, 20307, 11516, 66616, 20302, 17356	1780	146	18082	1.46114	1	0.953399	79.6782
AvsG	GOTERM_CC_DIRECT	GO:0005913~cell-cell adherens junction	40	1.75979	0.0809149	69601, 94184, 56389, 19384, 14251, 360198, 56320, 78781, 12332, 67451, 16978, 17920, 20779, 12442, 217869, 73910, 15481, 212139, 56418, 66395, 229317, 239719, 208177, 52118, 18477, 98238, 16412, 106504, 54725, 18131, 20846, 15516, 58998, 66616, 54132, 28018, 69178, 23970, 17356, 13726	1933	316	19662	1.28756	1	0.728276	72.6327
AvsG	GOTERM_MF_DIRECT	GO:0004713~protein tyrosine kinase activity	18	0.791905	0.0814566	12229, 270190, 213452, 13617, 18004, 12539, 12305, 20779, 13838, 22390, 13866, 13846, 106522, 14302, 51789, 13844, 14158, 13841	1709	121	17446	1.51859	1	0.878417	75.5948
AvsG	GOTERM_BP_DIRECT	GO:0006470~protein dephosphorylation	20	0.879894	0.0834254	19258, 80915, 227292, 237860, 13537, 19280, 19255, 252864, 66513, 19270, 19272, 19260, 57028, 19054, 72349, 218232, 68606, 13924, 68734, 12530	1780	138	18082	1.47224	1	0.957543	80.874
AvsG	GOTERM_MF_DIRECT	GO:0050839~cell adhesion molecule binding	12	0.527937	0.0837248	11737, 20779, 20320, 99571, 13511, 52118, 58998, 330814, 14158, 16412, 54725, 17356	1709	71	17446	1.72535	1	0.88151	76.5761
AvsG	GOTERM_CC_DIRECT	GO:0032587~ruffle membrane	13	0.571931	0.0841237	12539, 57028, 17920, 20779, 24064, 26382, 226352, 241639, 16412, 11629, 21844, 23970, 107351	1933	79	19662	1.67383	1	0.735886	74.0638
AvsG	GOTERM_BP_DIRECT	GO:0045766~positive regulation of angiogenesis	18	0.791905	0.0843785	12266, 11826, 11684, 14173, 70086, 22341, 66549, 13036, 104709, 70097, 22418, 17395, 20304, 12490, 22340, 226841, 12274, 15368	1780	121	18082	1.51117	1	0.958142	81.2481
AvsG	GOTERM_MF_DIRECT	GO:0001730~2'-5'-oligoadenylate synthetase activity	4	0.175979	0.0850831	246728, 231655, 23962, 246730	1709	11	17446	3.71211	1	0.881652	77.1458
AvsG	GOTERM_MF_DIRECT	GO:0045236~CXCR chemokine receptor binding	4	0.175979	0.0850831	15945, 16396, 17329, 20315	1709	11	17446	3.71211	1	0.881652	77.1458
AvsG	GOTERM_CC_DIRECT	GO:0015030~Cajal body	9	0.395952	0.0855016	52477, 72047, 14300, 75956, 66599, 12812, 224092, 22687, 70769	1933	47	19662	1.94778	1	0.735287	74.6567
AvsG	GOTERM_CC_DIRECT	GO:0072546~ER membrane protein complex	4	0.175979	0.0858374	85308, 216829, 230866, 73024	1933	11	19662	3.69882	1	0.730262	74.7992
AvsG	GOTERM_CC_DIRECT	GO:0071782~endoplasmic reticulum tubular network	4	0.175979	0.0858374	226407, 214424, 13476, 52250	1933	11	19662	3.69882	1	0.730262	74.7992
AvsG	GOTERM_BP_DIRECT	GO:0050796~regulation of insulin secretion	9	0.395952	0.085971	11865, 18126, 20304, 12753, 54525, 16334, 15978, 16846, 18627	1780	47	18082	1.94523	1	0.959745	81.8578
AvsG	GOTERM_BP_DIRECT	GO:0034145~positive regulation of toll-like receptor 4 signaling pathway	4	0.175979	0.0860931	22259, 69368, 16803, 19260	1780	11	18082	3.69397	1	0.958992	81.9038
AvsG	GOTERM_BP_DIRECT	GO:0016242~negative regulation of macroautophagy	4	0.175979	0.0860931	56717, 223649, 66725, 15368	1780	11	18082	3.69397	1	0.958992	81.9038
AvsG	KEGG_PATHWAY	mmu04130:SNARE interactions in vesicular transport	7	0.307963	0.0862459	56389, 22320, 53612, 56418, 56216, 22317, 20908	732	33	7720	2.23713	1	0.492202	69.616
AvsG	GOTERM_BP_DIRECT	GO:0071222~cellular response to lipopolysaccharide	28	1.23185	0.086347	110279, 69601, 109815, 15945, 16803, 219033, 12010, 16819, 18126, 20186, 22259, 93672, 20779, 19704, 18828, 18033, 15978, 217304, 12608, 97165, 14469, 246256, 22418, 20846, 17087, 56722, 22169, 16193	1780	209	18082	1.36094	1	0.958447	81.999
AvsG	GOTERM_BP_DIRECT	GO:0000226~microtubule cytoskeleton organization	15	0.659921	0.0868154	208177, 52028, 72205, 102774, 22687, 11799, 22390, 68519, 17755, 17754, 14158, 246103, 233406, 245877, 70430	1780	96	18082	1.58725	1	0.958248	82.1734
AvsG	GOTERM_MF_DIRECT	GO:0019899~enzyme binding	47	2.06775	0.0874052	104383, 110279, 20536, 70044, 67841, 109815, 237504, 66538, 22196, 12492, 11799, 70024, 18667, 22278, 20779, 18035, 69917, 21834, 213550, 15481, 16589, 238161, 13106, 11690, 319172, 64009, 214742, 23821, 11820, 13983, 12042, 381695, 18131, 21349, 20846, 74147, 56424, 107995, 15512, 21973, 18538, 15368, 12417, 257632, 16784, 319166, 13076	1709	384	17446	1.24945	1	0.884707	78.0898
AvsG	GOTERM_BP_DIRECT	GO:0045071~negative regulation of viral genome replication	7	0.307963	0.0886394	20304, 100038882, 231655, 80287, 56417, 69550, 78781	1780	32	18082	2.22216	1	0.960161	82.8376
AvsG	GOTERM_BP_DIRECT	GO:0045931~positive regulation of mitotic cell cycle	7	0.307963	0.0886394	13685, 11799, 21349, 72349, 11820, 12534, 268697	1780	32	18082	2.22216	1	0.960161	82.8376
AvsG	GOTERM_MF_DIRECT	GO:0019905~syntaxin binding	13	0.571931	0.0886434	22249, 54525, 319508, 22320, 19255, 20928, 108124, 19341, 208898, 245944, 20911, 76983, 12286	1709	80	17446	1.65885	1	0.884454	78.5781
AvsG	GOTERM_MF_DIRECT	GO:0004725~protein tyrosine phosphatase activity	15	0.659921	0.0899222	19258, 80915, 237860, 13537, 19280, 19255, 252864, 19270, 19272, 19260, 70686, 72349, 218232, 13924, 12530	1709	97	17446	1.5786	1	0.884332	79.0716
AvsG	GOTERM_BP_DIRECT	GO:0006887~exocytosis	16	0.703916	0.089976	54525, 22249, 19339, 20908, 22317, 277978, 217140, 20304, 208898, 105504, 102058, 20911, 56418, 20302, 99371, 107767	1780	105	18082	1.54795	1	0.961257	83.3092
AvsG	GOTERM_BP_DIRECT	GO:0071347~cellular response to interleukin-1	13	0.571931	0.0911865	69601, 16963, 16819, 20305, 20304, 20303, 19704, 20308, 18033, 20307, 12608, 20302, 16193	1780	80	18082	1.65074	1	0.962132	83.7258
AvsG	GOTERM_MF_DIRECT	GO:0042056~chemoattractant activity	6	0.263968	0.0911978	20304, 14173, 22341, 20302, 20315, 97165	1709	25	17446	2.44999	1	0.884209	79.5533
AvsG	GOTERM_CC_DIRECT	GO:0031410~cytoplasmic vesicle	75	3.2996	0.0913969	16582, 15944, 54140, 50797, 219033, 11730, 69668, 170757, 26754, 11774, 15216, 225608, 13143, 12229, 54525, 229900, 12655, 230857, 11727, 11820, 26457, 12659, 14103, 114716, 100213, 319552, 22317, 13543, 13885, 17064, 252903, 67300, 23970, 69178, 229706, 78928, 67844, 75767, 60599, 110379, 14251, 229898, 226421, 11858, 16396, 16974, 54373, 17766, 213326, 17920, 11610, 19164, 56418, 225326, 75669,…	1933	646	19662	1.18093	1	0.747003	77.0529
AvsG	GOTERM_BP_DIRECT	GO:0008284~positive regulation of cell proliferation	64	2.81566	0.0918846	19411, 17311, 54140, 14172, 19242, 14173, 15945, 219033, 20908, 67067, 15978, 21834, 16147, 20203, 14235, 22421, 12576, 19219, 13010, 14103, 231507, 18983, 14573, 22418, 16334, 107995, 276770, 15205, 257632, 233406, 57295, 18109, 102060, 231464, 22341, 13642, 14451, 13609, 21844, 12931, 93672, 18667, 11516, 14158, 218772, 19227, 18590, 11684, 12804, 20256, 66131, 13617, 16412, 13036, 21380, 20846…	1780	542	18082	1.19952	1	0.962261	83.9616
AvsG	GOTERM_MF_DIRECT	GO:0000149~SNARE binding	11	0.483942	0.0919898	277978, 54525, 56389, 22320, 53612, 66725, 56418, 56216, 108124, 22317, 20908	1709	64	17446	1.75455	1	0.882716	79.847
AvsG	GOTERM_MF_DIRECT	GO:0003678~DNA helicase activity	5	0.219974	0.0923079	17220, 208084, 20174, 67772, 17219	1709	18	17446	2.83564	1	0.879885	79.9639
AvsG	GOTERM_BP_DIRECT	GO:0001895~retina homeostasis	6	0.263968	0.092711	269346, 52028, 18477, 102774, 12010, 71769	1780	25	18082	2.43802	1	0.962567	84.2364
AvsG	GOTERM_BP_DIRECT	GO:0046854~phosphatidylinositol phosphorylation	6	0.263968	0.092711	84652, 104709, 225326, 18705, 23827, 107650	1780	25	18082	2.43802	1	0.962567	84.2364
AvsG	GOTERM_BP_DIRECT	GO:0032728~positive regulation of interferon-beta production	6	0.263968	0.092711	74414, 56480, 14251, 71586, 54123, 97165	1780	25	18082	2.43802	1	0.962567	84.2364
AvsG	GOTERM_BP_DIRECT	GO:0051897~positive regulation of protein kinase B signaling	15	0.659921	0.0927405	14173, 16011, 17840, 17844, 56717, 20779, 17843, 24064, 11600, 14456, 16334, 16846, 100038948, 18590, 16193	1780	97	18082	1.57089	1	0.961756	84.2462
AvsG	GOTERM_MF_DIRECT	GO:0032403~protein complex binding	44	1.93577	0.0928514	69259, 69601, 270190, 50791, 19384, 66513, 15165, 75782, 12332, 20430, 14114, 17921, 21969, 54169, 11771, 12447, 20779, 18035, 79264, 56734, 218772, 13162, 12575, 12576, 81601, 56520, 14696, 66725, 16412, 13036, 17395, 13429, 16334, 12028, 17755, 107747, 15205, 22230, 69723, 216805, 238988, 17392, 238276, 268697	1709	358	17446	1.25465	1	0.877728	80.1621
AvsG	GOTERM_BP_DIRECT	GO:0001569~patterning of blood vessels	8	0.351958	0.0928942	20807, 11477, 11600, 16147, 13617, 67784, 20315, 21380	1780	40	18082	2.03169	1	0.961118	84.2968
AvsG	GOTERM_CC_DIRECT	GO:0005615~extracellular space	164	7.21513	0.0929371	67213, 17311, 14173, 20701, 18542, 15945, 67724, 11538, 11537, 16803, 14588, 12010, 20305, 20304, 140810, 20303, 26464, 12091, 320712, 13041, 20308, 20307, 16147, 16950, 15216, 20302, 11944, 72699, 16009, 15007, 103978, 16963, 18491, 11727, 69675, 14827, 20379, 14103, 20378, 97165, 319552, 14573, 17395, 234669, 242608, 16334, 66208, 58214, 102545, 50930, 17392, 14077, 227753, 53357, 13602, 21886,…	1933	1504	19662	1.10915	1	0.746949	77.643
AvsG	GOTERM_CC_DIRECT	GO:0043234~protein complex	73	3.21161	0.0929984	66929, 50791, 19384, 360198, 320332, 16909, 14645, 319157, 11771, 319158, 68606, 18226, 20911, 238161, 319156, 218699, 12575, 67006, 12576, 67772, 66449, 97122, 18632, 20238, 97165, 13200, 109042, 17395, 107995, 107747, 52276, 21973, 18399, 257632, 67300, 215653, 238988, 17392, 227753, 110279, 13685, 110379, 66513, 72149, 326619, 17920, 110829, 18035, 79264, 18033, 19164, 15481, 50772, 12506, 690…	1933	628	19662	1.18239	1	0.741125	77.6662
AvsG	GOTERM_BP_DIRECT	GO:0032331~negative regulation of chondrocyte differentiation	5	0.219974	0.0936275	20583, 19411, 14563, 218772, 19227	1780	18	18082	2.82179	1	0.961305	84.5361
AvsG	GOTERM_BP_DIRECT	GO:0042326~negative regulation of phosphorylation	5	0.219974	0.0936275	246103, 12579, 12575, 20238, 12576	1780	18	18082	2.82179	1	0.961305	84.5361
AvsG	GOTERM_BP_DIRECT	GO:0014068~positive regulation of phosphatidylinositol 3-kinase signaling	11	0.483942	0.0943379	216439, 20304, 18806, 17999, 16334, 11600, 13866, 16846, 23900, 107449, 18590	1780	64	18082	1.74598	1	0.961457	84.7646
AvsG	GOTERM_BP_DIRECT	GO:0003007~heart morphogenesis	11	0.483942	0.0943379	56717, 13543, 13590, 71175, 21385, 13846, 66513, 233651, 66993, 21380, 239719	1780	64	18082	1.74598	1	0.961457	84.7646
AvsG	GOTERM_BP_DIRECT	GO:0030968~endoplasmic reticulum unfolded protein response	9	0.395952	0.0947278	226641, 214424, 56424, 109815, 13198, 67819, 15978, 100037258, 12364	1780	48	18082	1.90471	1	0.961161	84.8887
AvsG	GOTERM_BP_DIRECT	GO:0048286~lung alveolus development	9	0.395952	0.0947278	17156, 74777, 18667, 106522, 16011, 74155, 19227, 20238, 18590	1780	48	18082	1.90471	1	0.961161	84.8887
AvsG	GOTERM_BP_DIRECT	GO:0009725~response to hormone	9	0.395952	0.0947278	14629, 20807, 12494, 17436, 11727, 16948, 20646, 11548, 14200	1780	48	18082	1.90471	1	0.961161	84.8887
AvsG	GOTERM_BP_DIRECT	GO:0007059~chromosome segregation	14	0.615926	0.0954251	22680, 11799, 21969, 59126, 30939, 212427, 67139, 18005, 21973, 108912, 76464, 22196, 229841, 320394	1780	89	18082	1.59795	1	0.961295	85.1082
AvsG	GOTERM_MF_DIRECT	GO:0016787~hydrolase activity	166	7.30312	0.096278	17175, 15944, 330723, 19280, 56196, 252864, 11537, 66161, 20905, 11730, 59007, 68606, 26464, 26754, 12091, 13041, 17219, 213550, 16147, 17381, 11944, 235441, 18491, 230857, 12655, 11727, 231912, 93838, 17160, 209558, 93841, 17395, 20174, 77622, 71586, 60440, 67487, 17392, 50933, 68977, 208084, 338371, 14938, 94213, 72047, 17156, 58809, 53357, 14939, 66514, 229898, 77041, 231464, 75764, 18207, 736…	1709	1533	17446	1.1054	1	0.883741	81.37
AvsG	GOTERM_CC_DIRECT	GO:0016323~basolateral plasma membrane	27	1.18786	0.097224	20518, 18441, 213452, 22320, 14251, 15165, 18483, 12305, 11771, 12309, 108114, 11826, 20525, 76113, 108052, 12348, 80979, 54725, 15516, 13866, 17250, 18399, 15203, 257632, 238276, 50934, 11936	1933	203	19662	1.35289	1	0.751437	79.2118
AvsG	GOTERM_CC_DIRECT	GO:0031225~anchored component of membrane	20	0.879894	0.0972916	103978, 12804, 56047, 72585, 79201, 12182, 14451, 57248, 20361, 14588, 58866, 23959, 26464, 14734, 74762, 12506, 379043, 69550, 12509, 23936	1933	141	19662	1.4428	1	0.745858	79.2357
AvsG	GOTERM_BP_DIRECT	GO:0007565~female pregnancy	13	0.571931	0.0979642	18491, 16011, 14281, 20905, 18155, 80884, 12494, 12305, 56448, 16846, 56749, 15216, 15013	1780	81	18082	1.63036	1	0.963881	85.8822
AvsG	GOTERM_MF_DIRECT	GO:0051879~Hsp90 protein binding	7	0.307963	0.0979743	11865, 18126, 12539, 56424, 18226, 13866, 257632	1709	33	17446	2.1654	1	0.88479	81.942
AvsG	KEGG_PATHWAY	mmu04115:p53 signaling pathway	11	0.483942	0.0979755	16009, 140742, 22062, 12447, 12452, 12442, 12028, 12575, 12534, 268697, 23882	732	67	7720	1.73151	1	0.529687	74.3826
AvsG	GOTERM_CC_DIRECT	GO:0005783~endoplasmic reticulum	145	6.37923	0.0983982	11737, 15944, 109815, 20701, 54616, 20431, 20905, 20249, 11671, 56530, 15013, 67006, 15953, 15007, 103694, 12655, 69675, 14827, 26457, 14281, 68292, 107650, 20170, 320183, 12028, 276770, 60440, 19210, 73130, 72736, 234407, 67844, 72144, 17156, 66861, 65945, 76574, 56389, 110379, 66256, 21391, 67902, 214424, 93672, 18667, 13838, 71801, 64339, 56418, 15483, 224092, 71738, 94224, 230801, 74443, 2382…	1933	1323	19662	1.11482	1	0.744249	79.6232
AvsG	KEGG_PATHWAY	mmu05034:Alcoholism	26	1.14386	0.098477	14813, 14814, 360198, 320332, 326619, 382522, 319157, 319158, 64337, 319179, 14710, 319156, 13162, 319172, 14696, 97122, 69389, 79221, 12315, 14709, 12314, 319186, 319188, 14701, 319184, 319166	732	202	7720	1.35746	1	0.522399	74.57
AvsG	GOTERM_BP_DIRECT	GO:0071392~cellular response to estradiol stimulus	7	0.307963	0.0997778	20174, 81601, 56089, 20605, 93692, 12428, 16193	1780	33	18082	2.15482	1	0.965391	86.4115
AvsG	GOTERM_BP_DIRECT	GO:2001240~negative regulation of extrinsic apoptotic signaling pathway in absence of ligand	7	0.307963	0.0997778	216439, 20583, 14573, 12049, 21672, 14451, 107449	1780	33	18082	2.15482	1	0.965391	86.4115
AvsG	GOTERM_BP_DIRECT	GO:0006139~nucleobase-containing compound metabolic process	7	0.307963	0.0997778	22017, 11639, 241624, 23827, 76781, 66588, 229949	1780	33	18082	2.15482	1	0.965391	86.4115
CvsG	GOTERM_CC_DIRECT	GO:0005634~nucleus	804	30.0336	9.27682e-09	27993, 225055, 110253, 241627, 16909, 329934, 13713, 27998, 14884, 246103, 16009, 14281, 71885, 66208, 52609, 20646, 66200, 338371, 84092, 231464, 55927, 78781, 140577, 67991, 78783, 12879, 12608, 218772, 68525, 75565, 78581, 14083, 16918, 100715, 67155, 67980, 20668, 232223, 20667, 14894, 13726, 16647, 434341, 63856, 110809, 70928, 67568, 14645, 14235, 20670, 14240, 28015, 100978, 14632, 68776, …	2240	6019	19662	1.1725	7.83888e-06	7.83888e-06	1.43423e-05
CvsG	GOTERM_CC_DIRECT	GO:0005654~nucleoplasm	285	10.6462	1.96563e-06	83701, 18227, 233826, 12332, 20185, 52348, 22278, 14784, 228913, 13713, 14884, 246103, 67025, 14375, 11865, 15951, 66505, 21428, 243931, 214133, 67010, 22687, 14281, 71885, 170768, 20174, 66208, 52609, 50721, 18538, 233406, 243963, 68188, 21418, 72047, 56389, 84092, 56364, 66515, 66711, 433759, 12455, 66513, 17869, 72149, 17865, 18483, 51796, 245688, 72349, 66310, 20751, 218772, 12608, 58202, 192…	2240	1935	19662	1.29284	0.00165958	0.000830136	0.0030389
CvsG	GOTERM_BP_DIRECT	GO:0006355~regulation of transcription, DNA-templated	329	12.2899	2.23606e-06	83701, 20807, 22775, 18933, 18227, 72611, 20185, 71591, 20186, 22278, 329934, 228913, 13713, 21834, 14884, 56736, 627914, 246103, 14375, 78552, 239719, 433375, 75291, 11865, 11864, 11863, 66505, 214669, 21428, 243931, 474156, 66707, 15432, 434377, 60611, 14281, 22685, 12227, 73916, 74469, 245174, 243272, 20174, 229007, 52609, 66200, 224598, 104383, 243963, 21418, 433759, 12455, 21415, 231464, 619…	2068	2279	18082	1.26226	0.0112662	0.0112662	0.00426123
CvsG	GOTERM_BP_DIRECT	GO:0035458~cellular response to interferon-beta	16	0.597684	2.45874e-05	15953, 432555, 15951, 54396, 15950, 15957, 15944, 226695, 14469, 20846, 26388, 14468, 21822, 60440, 16145, 64704	2068	41	18082	3.41218	0.117138	0.0603925	0.0468465
CvsG	GOTERM_BP_DIRECT	GO:0007049~cell cycle	103	3.84759	6.09912e-05	214552, 209683, 110253, 67922, 66983, 17219, 76302, 235441, 105278, 66977, 214133, 67733, 17691, 12795, 76464, 66156, 77622, 234664, 73139, 28114, 74673, 16475, 233406, 211978, 84092, 12455, 52163, 12236, 17151, 103583, 72149, 17865, 72046, 30939, 67500, 68428, 72927, 218914, 225326, 64707, 215387, 18712, 66131, 231123, 66991, 244879, 109212, 72440, 72124, 67117, 19384, 22367, 76499, 12566, 14235…	2068	614	18082	1.46678	0.265857	0.0978886	0.116168
CvsG	GOTERM_MF_DIRECT	GO:0003676~nucleic acid binding	186	6.94808	8.60016e-05	53379, 70044, 22775, 22774, 13665, 234725, 66983, 72611, 11730, 66277, 83486, 71591, 245368, 72692, 627914, 101604, 75291, 71787, 192651, 11727, 67010, 68092, 474156, 252876, 434377, 100043915, 66704, 22685, 54723, 269800, 209558, 665211, 100043403, 14013, 433804, 245174, 320080, 229007, 227449, 93725, 232875, 20823, 67487, 22701, 320586, 232878, 268564, 434234, 224598, 243963, 230257, 94213, 720…	2009	1237	17446	1.30575	0.12811	0.12811	0.143848
CvsG	GOTERM_BP_DIRECT	GO:0006397~mRNA processing	60	2.24131	0.000162645	53379, 54614, 70044, 19383, 11834, 75956, 110809, 68592, 66078, 54451, 381802, 83486, 72692, 19653, 66070, 72290, 13207, 68092, 67207, 22687, 66549, 54723, 66704, 19826, 14300, 330361, 66637, 231386, 230257, 386612, 68188, 76265, 20624, 70233, 231464, 53607, 68479, 51796, 69305, 15481, 68879, 20222, 101985, 100336, 238831, 68988, 56522, 66899, 231769, 67755, 21681, 217207, 71713, 107817, 56215, 6…	2068	322	18082	1.62926	0.561409	0.186205	0.309501
CvsG	GOTERM_CC_DIRECT	GO:0005737~cytoplasm	830	31.0049	0.000253797	209683, 225055, 80743, 338355, 110253, 193385, 14272, 55944, 20430, 67161, 19341, 329934, 13713, 27998, 246103, 330830, 14281, 14287, 107650, 71885, 52609, 14873, 20646, 17295, 66200, 338371, 16924, 84092, 231464, 78781, 140577, 12879, 12608, 68525, 320256, 545428, 230837, 17475, 20256, 14083, 52840, 67157, 100715, 67980, 68519, 232223, 14894, 19305, 16647, 434341, 15115, 63856, 52666, 110809, 70…	2240	6631	19662	1.0987	0.193044	0.0689992	0.39166
CvsG	GOTERM_CC_DIRECT	GO:0005813~centrosome	75	2.80164	0.000261744	16582, 19878, 214552, 209683, 244585, 17988, 102774, 17131, 68121, 67161, 381802, 19708, 52348, 74019, 22428, 140917, 52184, 74682, 66296, 380711, 245866, 27078, 18024, 232933, 12795, 73916, 56705, 329366, 107995, 80986, 18538, 70466, 12589, 78929, 268697, 259279, 240514, 211978, 21418, 216543, 52028, 66214, 210544, 72140, 76573, 18286, 66515, 68970, 78887, 103583, 237465, 21454, 12442, 116733, 2…	2240	435	19662	1.51339	0.198446	0.0537993	0.403901
CvsG	GOTERM_BP_DIRECT	GO:0008033~tRNA processing	22	0.821815	0.000463211	68260, 76265, 67724, 70359, 66161, 68291, 74467, 66078, 381802, 69372, 68730, 69955, 382137, 66757, 66926, 28114, 20823, 209584, 56361, 66628, 66637, 100929	2068	85	18082	2.26308	0.904405	0.374702	0.87907
CvsG	GOTERM_BP_DIRECT	GO:0008380~RNA splicing	46	1.71834	0.000608523	230257, 386612, 53379, 54614, 19383, 11834, 75956, 20624, 70233, 110809, 68592, 53607, 68479, 51796, 83486, 19653, 66070, 69305, 15481, 68879, 238831, 101985, 100336, 68988, 231769, 67755, 21681, 18139, 217207, 68092, 13207, 67207, 22687, 71713, 54723, 107817, 66704, 19826, 56215, 68278, 14300, 53861, 50783, 231386, 330361, 67465	2068	241	18082	1.66892	0.954239	0.401934	1.15333
CvsG	GOTERM_MF_DIRECT	GO:0003700~transcription factor activity, sequence-specific DNA binding	134	5.0056	0.000612857	20807, 19411, 22775, 12916, 234725, 18227, 72611, 66277, 19009, 71591, 20185, 245368, 20186, 22278, 329934, 13713, 21834, 233490, 101604, 239719, 11865, 11864, 11863, 20997, 21428, 192651, 18024, 434377, 14281, 60611, 245174, 14013, 14011, 229007, 232878, 224598, 104383, 21418, 99982, 433759, 21415, 619331, 17869, 55927, 194655, 66869, 22654, 17865, 68479, 628709, 53970, 14009, 16364, 22259, 1636…	2009	883	17446	1.31783	0.623634	0.386513	1.02084
CvsG	GOTERM_CC_DIRECT	GO:0005730~nucleolus	127	4.74412	0.000740638	70044, 27993, 56095, 225055, 56196, 101700, 18933, 69024, 67922, 72611, 11730, 12332, 70769, 56292, 66164, 21969, 14784, 27998, 246103, 67025, 14375, 83766, 15951, 15950, 11727, 60611, 12927, 22687, 66704, 54723, 12795, 64934, 59014, 14011, 77622, 14300, 28114, 67487, 69723, 101513, 434234, 216439, 73674, 68083, 338371, 94213, 66711, 12455, 76265, 17869, 30946, 59028, 21885, 68479, 68979, 75627, …	2240	842	19662	1.32395	0.465312	0.117692	1.13894
CvsG	GOTERM_MF_DIRECT	GO:0005515~protein binding	529	19.7609	0.000835859	20807, 75599, 50997, 110355, 80743, 193385, 16909, 20430, 20908, 20185, 19341, 14784, 246103, 67025, 14375, 77799, 15951, 21428, 71787, 15957, 27078, 20378, 20170, 20174, 77998, 380924, 13846, 58998, 13844, 71586, 107747, 13841, 104383, 21418, 52028, 16924, 84092, 66515, 21415, 52163, 231464, 66513, 140577, 245688, 13838, 14563, 12879, 14158, 68428, 56382, 12608, 68525, 67784, 225326, 232339, 545…	2009	4092	17446	1.12263	0.736293	0.358731	1.38986
CvsG	GOTERM_BP_DIRECT	GO:0042733~embryonic digit morphogenesis	18	0.672394	0.000944023	73692, 245866, 230857, 242291, 433759, 56873, 27078, 106633, 15432, 16973, 14451, 16974, 66910, 22418, 74019, 140810, 21385, 544696	2068	66	18082	2.38465	0.991651	0.495234	1.7838
CvsG	GOTERM_BP_DIRECT	GO:0000122~negative regulation of transcription from RNA polymerase II promoter	112	4.18379	0.000948278	53379, 19411, 18933, 18227, 13048, 20185, 20186, 228913, 21834, 235441, 77799, 20997, 66505, 21428, 17691, 67933, 12227, 14103, 12795, 14011, 16334, 229007, 14302, 52609, 18538, 16475, 17295, 268564, 14200, 104383, 21418, 99982, 433759, 17869, 55927, 194655, 21885, 22654, 53970, 22259, 245688, 212139, 386655, 218772, 64707, 18999, 81601, 67050, 22661, 21385, 21389, 15228, 216805, 11910, 270110, 1…	2068	729	18082	1.34334	0.991829	0.451682	1.79177
CvsG	GOTERM_CC_DIRECT	GO:0005765~lysosomal membrane	44	1.64363	0.00103282	14547, 71900, 211978, 15944, 22320, 14251, 80743, 52120, 224703, 12492, 56717, 17921, 60455, 65114, 208795, 53599, 11774, 20498, 381629, 13002, 15481, 19164, 66395, 21982, 12870, 22784, 54525, 277854, 14696, 230857, 235567, 71712, 13482, 20170, 26372, 269338, 26373, 108664, 15516, 14466, 56722, 71728, 16784, 11972	2240	234	19662	1.6505	0.582381	0.135437	1.58491
CvsG	GOTERM_CC_DIRECT	GO:0036064~ciliary basal body	25	0.933881	0.00107719	52028, 73873, 244585, 245866, 27078, 106633, 102774, 66994, 73916, 26370, 18764, 74019, 71820, 140810, 208846, 12879, 73739, 59056, 75472, 12589, 74682, 104346, 67046, 14894, 213575	2240	109	19662	2.01323	0.597765	0.121995	1.65247
CvsG	GOTERM_CC_DIRECT	GO:0005681~spliceosomal complex	29	1.0833	0.00131622	53379, 19744, 19383, 11834, 75956, 20624, 110809, 53607, 68592, 68479, 51796, 83486, 66070, 15481, 68879, 117599, 238831, 100336, 68988, 21681, 13207, 217207, 93838, 71713, 54723, 68278, 14300, 50783, 67465	2240	136	19662	1.87171	0.671408	0.129874	2.01568
CvsG	GOTERM_MF_DIRECT	GO:0005102~receptor binding	69	2.57751	0.00136238	16956, 15019, 66437, 12156, 74019, 207911, 22420, 15216, 13142, 14179, 15013, 192656, 11727, 11820, 93732, 13482, 54725, 22418, 13488, 22419, 14302, 223881, 58998, 13844, 16776, 104079, 52028, 102657, 20720, 15039, 13642, 16974, 18209, 18764, 213326, 11303, 99571, 14456, 17117, 14563, 14158, 15481, 16323, 16322, 433667, 69183, 16773, 72780, 64009, 12804, 14166, 14083, 52118, 94175, 26378, 16412, …	2009	412	17446	1.45435	0.886177	0.419158	2.25599
CvsG	GOTERM_BP_DIRECT	GO:0045892~negative regulation of transcription, DNA-templated	91	3.39933	0.00145858	11910, 15184, 12916, 12156, 17840, 13048, 17844, 20185, 83383, 17843, 228913, 12053, 73739, 13713, 21834, 16950, 14235, 14375, 233490, 93759, 100302730, 12576, 11865, 380855, 12753, 21428, 243931, 67772, 54427, 14629, 22418, 14013, 79221, 229007, 56707, 12417, 50721, 14200, 20680, 11819, 104383, 240514, 69601, 21418, 99982, 84653, 433759, 21415, 21848, 21886, 194655, 66869, 103583, 243308, 21885,…	2068	579	18082	1.37423	0.999386	0.560351	2.74334
CvsG	GOTERM_BP_DIRECT	GO:0006351~transcription, DNA-templated	256	9.56294	0.00166296	83701, 20807, 22775, 18227, 20185, 20186, 22278, 329934, 18226, 21834, 13713, 14884, 56736, 246103, 14375, 239719, 75291, 11865, 11864, 11863, 66505, 214669, 21428, 243931, 474156, 66707, 15432, 60611, 22685, 12227, 73916, 74469, 20174, 229007, 232875, 52609, 232878, 100040999, 66200, 104383, 21418, 433759, 12455, 21415, 17869, 231464, 55927, 194655, 17865, 68979, 22259, 245688, 80859, 66310, 690…	2068	1885	18082	1.18748	0.999782	0.569723	3.12202
CvsG	GOTERM_MF_DIRECT	GO:0044822~poly(A) RNA binding	160	5.97684	0.00198739	83701, 53379, 19878, 56095, 67724, 13665, 67922, 55944, 70769, 66164, 83486, 216792, 83485, 21969, 72692, 319157, 319158, 14784, 76793, 67025, 14375, 319156, 15013, 15951, 15950, 71787, 14824, 67010, 68092, 93838, 14827, 67207, 229096, 66481, 66704, 68291, 64934, 59014, 231051, 14300, 76917, 20823, 28114, 67487, 73674, 230257, 94213, 72047, 217342, 66711, 30946, 57808, 326619, 78781, 68479, 68979…	2009	1113	17446	1.24836	0.958041	0.469646	3.27488
CvsG	GOTERM_BP_DIRECT	GO:0021532~neural tube patterning	5	0.186776	0.00211047	66910, 74019, 244585, 68146, 106633	2068	6	18082	7.28643	0.999978	0.622122	3.94624
CvsG	GOTERM_MF_DIRECT	GO:0000976~transcription regulatory region sequence-specific DNA binding	15	0.560329	0.00213071	11865, 11910, 21418, 433759, 18024, 22661, 268515, 226641, 18626, 12417, 20667, 223701, 64707, 18627, 18999	2009	53	17446	2.45771	0.966626	0.432585	3.50711
CvsG	KEGG_PATHWAY	mmu05150:Staphylococcus aureus infection	14	0.522973	0.00245876	246256, 12266, 17175, 50908, 12259, 99571, 14129, 14131, 12260, 15139, 11537, 14130, 15894, 12262	856	50	7720	2.52523	0.498074	0.498074	3.20266
CvsG	GOTERM_MF_DIRECT	GO:0003677~DNA binding	251	9.37617	0.00255135	83701, 20807, 22775, 22774, 18933, 76915, 241627, 18227, 94092, 16909, 233826, 11730, 20185, 20186, 22278, 329934, 21834, 13713, 14375, 78552, 75291, 11865, 11864, 11863, 66505, 21428, 240427, 243931, 233210, 57354, 214133, 11727, 474156, 15432, 434377, 60611, 14281, 22685, 73916, 71885, 229007, 71586, 18538, 104383, 243963, 21418, 338371, 56364, 433759, 12455, 21415, 17869, 55927, 194655, 17865,…	2009	1847	17446	1.18011	0.982958	0.441065	4.18566
CvsG	KEGG_PATHWAY	mmu04142:Lysosome	25	0.933881	0.00346671	54397, 58911, 27426, 13038, 13036, 52120, 17775, 12492, 108664, 14466, 114143, 214505, 53599, 13041, 11774, 11765, 56722, 11881, 27029, 67300, 16784, 106039, 11972, 67489, 16783	856	122	7720	1.84809	0.621812	0.38503	4.48794
CvsG	GOTERM_BP_DIRECT	GO:0032465~regulation of cytokinesis	9	0.336197	0.00391682	26370, 57028, 12315, 12314, 102774, 54673, 225326, 216805, 12795	2068	24	18082	3.27889	1	0.809313	7.2062
CvsG	GOTERM_BP_DIRECT	GO:0002376~immune system process	62	2.31603	0.00458885	26943, 17175, 67664, 434341, 12259, 74414, 15944, 11537, 227525, 16819, 20186, 246728, 12053, 12526, 72699, 192656, 12266, 77799, 15957, 56480, 54725, 218624, 71586, 60440, 12260, 257632, 14728, 81897, 268564, 78929, 12262, 266632, 69601, 229898, 16396, 15139, 78781, 107527, 19260, 13733, 99571, 11793, 21354, 58203, 50908, 210757, 17002, 15930, 217305, 21899, 21897, 12042, 20715, 17874, 17087, 12…	2068	383	18082	1.41543	1	0.833492	8.39206
CvsG	GOTERM_MF_DIRECT	GO:0000213~tRNA-intron endonuclease activity	4	0.149421	0.0055659	76265, 66637, 66078, 381802	2009	4	17446	8.68392	0.999863	0.671134	8.91887
CvsG	GOTERM_MF_DIRECT	GO:0031750~D3 dopamine receptor binding	4	0.149421	0.0055659	13488, 19049, 209195, 18483	2009	4	17446	8.68392	0.999863	0.671134	8.91887
CvsG	GOTERM_BP_DIRECT	GO:0045454~cell redox homeostasis	16	0.597684	0.00572011	66861, 72599, 109815, 18477, 14827, 18024, 14629, 18115, 93692, 79264, 71830, 21672, 232223, 70561, 66958, 16193	2068	65	18082	2.1523	1	0.874596	10.3559
CvsG	KEGG_PATHWAY	mmu04068:FoxO signaling pathway	26	0.971236	0.00593573	216439, 26558, 14816, 13609, 329934, 12442, 14784, 12053, 12566, 12579, 56458, 93759, 12575, 12576, 12581, 19082, 12675, 14103, 12795, 20848, 16334, 66822, 15228, 16193, 23882, 268697	856	134	7720	1.7499	0.811179	0.426302	7.56997
CvsG	GOTERM_BP_DIRECT	GO:0006915~apoptotic process	86	3.21255	0.00603677	66437, 68917, 70928, 59009, 67922, 321008, 107448, 107449, 83486, 16819, 19708, 12050, 69068, 65111, 15978, 14339, 14179, 93759, 13143, 192656, 230857, 11820, 13010, 67733, 73914, 14103, 12795, 73916, 54725, 223775, 14013, 381560, 234664, 80986, 14773, 216965, 64704, 13841, 23882, 66587, 386612, 227753, 14938, 69601, 60599, 14939, 66515, 12236, 194655, 16396, 235041, 18383, 11798, 13871, 67379, 6…	2068	570	18082	1.31923	1	0.870672	10.8984
CvsG	GOTERM_MF_DIRECT	GO:0001078~transcriptional repressor activity, RNA polymerase II core promoter proximal region sequence-specific binding	26	0.971236	0.00609141	11910, 21418, 381319, 13048, 67991, 228913, 212139, 18030, 56458, 22751, 15951, 15950, 243931, 100978, 15364, 56461, 226695, 22661, 381308, 232934, 12227, 226691, 66118, 21385, 229007, 330361	2009	129	17446	1.75025	0.999941	0.661136	9.72113
CvsG	GOTERM_MF_DIRECT	GO:0005518~collagen binding	15	0.560329	0.00610569	17534, 13602, 13038, 16412, 17131, 13482, 12845, 12305, 242608, 320712, 11765, 17754, 11423, 214685, 18590	2009	59	17446	2.20778	0.999942	0.623271	9.74284
CvsG	GOTERM_BP_DIRECT	GO:0002755~MyD88-dependent toll-like receptor signaling pathway	7	0.261487	0.00642083	17874, 57783, 21899, 21897, 19695, 73914, 81897	2068	16	18082	3.82537	1	0.869965	11.5522
CvsG	GOTERM_BP_DIRECT	GO:0031398~positive regulation of protein ubiquitination	15	0.560329	0.00672895	192656, 66245, 66725, 105193, 17131, 12042, 18952, 11798, 56424, 67819, 72345, 75555, 257632, 67046, 56085	2068	60	18082	2.18593	1	0.866333	12.0735
CvsG	GOTERM_BP_DIRECT	GO:0043922~negative regulation by host of viral transcription	6	0.224131	0.00770216	83383, 20304, 20303, 433759, 15364, 20302	2068	12	18082	4.37186	1	0.886568	13.7008
CvsG	GOTERM_BP_DIRECT	GO:2000134~negative regulation of G1/S transition of mitotic cell cycle	10	0.373552	0.00793848	18764, 52679, 19054, 227292, 237886, 276950, 12579, 235041, 72611, 12575	2068	32	18082	2.73241	1	0.880629	14.0917
CvsG	GOTERM_CC_DIRECT	GO:0020005~symbiont-containing vacuole membrane	5	0.186776	0.00803903	14469, 11826, 229900, 14468, 60440	2240	8	19662	5.48605	0.998909	0.531315	11.7317
CvsG	GOTERM_BP_DIRECT	GO:0048102~autophagic cell death	5	0.186776	0.00814987	12581, 60599, 54673, 12576, 16783	2068	8	18082	5.46482	1	0.874221	14.4398
CvsG	KEGG_PATHWAY	mmu05202:Transcriptional misregulation in cancer	30	1.12066	0.0082994	14939, 433759, 12455, 17869, 16909, 14009, 20185, 18124, 80859, 12053, 12608, 56458, 12575, 12576, 18590, 21908, 16009, 11864, 140780, 14083, 15364, 13207, 17395, 14011, 14129, 18612, 18514, 17295, 17392, 16193	856	166	7720	1.62988	0.903047	0.441992	10.4341
CvsG	GOTERM_BP_DIRECT	GO:1900745~positive regulation of p38MAPK cascade	7	0.261487	0.00897678	16846, 22436, 26406, 12156, 17295, 70097, 23882	2068	17	18082	3.60035	1	0.886477	15.7891
CvsG	GOTERM_MF_DIRECT	GO:0046872~metal ion binding	427	15.9507	0.00965904	225055, 94092, 16909, 20249, 71591, 20186, 170753, 17381, 75291, 235441, 66505, 14675, 230857, 69675, 434377, 78754, 245174, 17395, 66208, 232875, 78751, 71586, 50721, 232878, 15203, 17391, 17392, 224598, 338371, 16924, 619331, 231464, 14071, 78781, 69009, 68428, 218772, 12870, 107239, 230837, 15930, 242291, 68695, 244721, 52635, 100715, 271970, 239337, 67664, 218461, 70928, 20286, 112422, 13107,…	2009	3355	17446	1.10523	1	0.754997	14.9945
CvsG	GOTERM_BP_DIRECT	GO:0006974~cellular response to DNA damage stimulus	65	2.42809	0.0100274	214552, 56196, 241627, 227525, 72612, 233826, 18973, 12053, 140917, 14884, 12566, 14235, 14375, 93759, 12575, 235441, 12753, 234736, 12227, 18294, 12795, 74528, 71885, 66634, 68114, 20174, 77622, 18538, 216965, 268564, 208084, 211978, 70681, 53314, 17869, 67236, 59029, 75764, 18207, 17220, 13871, 70024, 665775, 30939, 26447, 74335, 69917, 19164, 27015, 56458, 117599, 110749, 52679, 77065, 66131, …	2068	420	18082	1.35319	1	0.90184	17.4743
CvsG	GOTERM_BP_DIRECT	GO:0040008~regulation of growth	16	0.597684	0.0101175	16009, 433375, 240514, 81601, 69601, 16010, 15364, 52592, 67296, 14734, 14456, 72075, 15978, 72927, 192157, 73247	2068	69	18082	2.02753	1	0.893572	17.6173
CvsG	GOTERM_CC_DIRECT	GO:0005764~lysosome	53	1.97983	0.0101841	54397, 15944, 66881, 22320, 80743, 214639, 69668, 224703, 17748, 13041, 27029, 22784, 54525, 72461, 277854, 13010, 14103, 69071, 320253, 81897, 71900, 74245, 226421, 52120, 78781, 54373, 12492, 56717, 208795, 116733, 53599, 14734, 12490, 15481, 69083, 56382, 21982, 74374, 56089, 17528, 66725, 13038, 71712, 12042, 13036, 269338, 26373, 14466, 100502698, 56722, 11881, 16784, 16783	2240	331	19662	1.40549	0.999825	0.578934	14.6369
CvsG	KEGG_PATHWAY	mmu03040:Spliceosome	25	0.933881	0.010491	54614, 72047, 11834, 76572, 20624, 110809, 100043292, 68592, 53607, 68479, 67958, 66070, 68879, 15481, 20222, 68988, 21681, 13207, 68092, 217207, 71713, 56215, 15512, 50783, 67465	856	133	7720	1.69524	0.947817	0.446005	13.0162
CvsG	GOTERM_BP_DIRECT	GO:0043124~negative regulation of I-kappaB kinase/NF-kappaB signaling	11	0.410908	0.0105165	20186, 20846, 69601, 57783, 66505, 378425, 380924, 433759, 18626, 21885, 93759	2068	39	18082	2.46618	1	0.892693	18.2478
CvsG	GOTERM_CC_DIRECT	GO:0035869~ciliary transition zone	9	0.336197	0.0106979	73692, 71448, 66910, 140810, 74019, 244585, 381259, 27078, 102774	2240	28	19662	2.8214	0.999887	0.5623	15.3195
CvsG	GOTERM_BP_DIRECT	GO:0042384~cilium assembly	25	0.933881	0.0108503	16776, 73692, 52028, 214552, 218630, 72140, 244585, 73873, 27078, 106633, 102774, 58251, 67161, 73916, 66910, 74019, 140810, 105504, 381259, 73739, 68146, 12589, 74682, 11972, 213575	2068	129	18082	1.69452	1	0.890427	18.7718
CvsG	GOTERM_BP_DIRECT	GO:0035108~limb morphogenesis	9	0.336197	0.0109353	22418, 244585, 106522, 106633, 16973, 12824, 16974, 14179, 12167	2068	28	18082	2.81048	1	0.882682	18.9047
CvsG	GOTERM_MF_DIRECT	GO:0000978~RNA polymerase II core promoter proximal region sequence-specific DNA binding	57	2.12925	0.0110139	11910, 20807, 13591, 18227, 68910, 13048, 83383, 20186, 19708, 18124, 228913, 13713, 17342, 11864, 12753, 20997, 15951, 15950, 14632, 60611, 14281, 232934, 66118, 14011, 229007, 56809, 330361, 21418, 53314, 433759, 17869, 381319, 17865, 53970, 17764, 14009, 16364, 67991, 22259, 12879, 212139, 18626, 12608, 18999, 21908, 21685, 56461, 226695, 381308, 22661, 226691, 20848, 20846, 21385, 18612, 2272…	2009	359	17446	1.37878	1	0.770333	16.9201
CvsG	GOTERM_BP_DIRECT	GO:0008285~negative regulation of cell proliferation	60	2.24131	0.0110665	20807, 19411, 13590, 50791, 17988, 12156, 83383, 12305, 18226, 15978, 12053, 210530, 12579, 76089, 64292, 12575, 12576, 16009, 12581, 12227, 20378, 18983, 19054, 242608, 50721, 319166, 20680, 21418, 69601, 60599, 66214, 21784, 20720, 433759, 21848, 22341, 194655, 235041, 94040, 20557, 20556, 67991, 30939, 14734, 16323, 27049, 218772, 320256, 327743, 319172, 107869, 52679, 14367, 94175, 16412, 268…	2068	384	18082	1.36621	1	0.876113	19.1094
CvsG	GOTERM_CC_DIRECT	GO:0071013~catalytic step 2 spliceosome	20	0.747105	0.0111859	238831, 53379, 19383, 11834, 75956, 20624, 110809, 217207, 13207, 71713, 54723, 68592, 68479, 51796, 66070, 14300, 68879, 20646, 67465, 20222	2240	96	19662	1.82868	0.999926	0.547112	15.9629
CvsG	GOTERM_BP_DIRECT	GO:0006281~DNA repair	51	1.90512	0.0121007	214552, 56196, 227525, 233826, 18973, 19704, 140917, 14884, 14235, 235610, 12566, 14375, 235441, 234736, 18294, 74528, 71885, 66634, 20174, 68114, 77622, 11438, 18538, 216965, 69723, 100040999, 268564, 208084, 211978, 338371, 70681, 67236, 59029, 75764, 18207, 17766, 13871, 56717, 665775, 30939, 26447, 69917, 74335, 27015, 110749, 72584, 56210, 26370, 56424, 268395, 100040608	2068	318	18082	1.40229	1	0.889546	20.7065
CvsG	GOTERM_BP_DIRECT	GO:0051964~negative regulation of synapse assembly	4	0.149421	0.0124803	22418, 14083, 74762, 13841	2068	5	18082	6.99497	1	0.888567	21.285
CvsG	GOTERM_BP_DIRECT	GO:1900747~negative regulation of vascular endothelial growth factor signaling pathway	4	0.149421	0.0124803	78560, 69601, 94175, 22436	2068	5	18082	6.99497	1	0.888567	21.285
CvsG	GOTERM_BP_DIRECT	GO:0009615~response to virus	18	0.672394	0.0132309	16639, 15957, 15945, 381319, 73914, 78781, 16819, 17874, 20304, 246728, 15978, 21822, 71586, 19775, 233490, 69550, 81897, 13076	2068	84	18082	1.87365	1	0.89456	22.4174
CvsG	GOTERM_BP_DIRECT	GO:0043068~positive regulation of programmed cell death	5	0.186776	0.0133534	53415, 19411, 66725, 218772, 12575	2068	9	18082	4.85762	1	0.888902	22.6008
CvsG	GOTERM_CC_DIRECT	GO:0005768~endosome	80	2.98842	0.0137381	15944, 22320, 50791, 80743, 338355, 52662, 59289, 70358, 79235, 69668, 224703, 19341, 52348, 65114, 114143, 14784, 12566, 223593, 76089, 100273, 66371, 211556, 12576, 22784, 216831, 77799, 69440, 230857, 11820, 20170, 68299, 320253, 81897, 106039, 23970, 216439, 75767, 71900, 270190, 84092, 50915, 237504, 14251, 226421, 13609, 226971, 54373, 213326, 13838, 116733, 53599, 68428, 56418, 231717, 563…	2240	544	19662	1.29084	0.999992	0.593092	19.2546
CvsG	GOTERM_BP_DIRECT	GO:0030308~negative regulation of cell growth	24	0.896526	0.0141393	107869, 240514, 140742, 12581, 69601, 20720, 229681, 94175, 209212, 14451, 20378, 68567, 67155, 245688, 12061, 76500, 12053, 16323, 77832, 216805, 69550, 93759, 12575, 12576	2068	125	18082	1.67879	1	0.895111	23.7673
CvsG	GOTERM_BP_DIRECT	GO:0030282~bone mineralization	10	0.373552	0.0146102	13871, 14734, 19242, 18675, 66711, 106522, 15891, 12156, 68431, 19227	2068	35	18082	2.4982	1	0.895637	24.4582
CvsG	GOTERM_CC_DIRECT	GO:0043231~intracellular membrane-bounded organelle	106	3.95966	0.0146425	54397, 69024, 67922, 20249, 52348, 19341, 18226, 13713, 64292, 11865, 235441, 14824, 234671, 26457, 93732, 20170, 14013, 77622, 14302, 67488, 71728, 106039, 94281, 228366, 75767, 21418, 50915, 140577, 18483, 17920, 75627, 72345, 218914, 27015, 15483, 21982, 236794, 80914, 12675, 68077, 66725, 66131, 108689, 67155, 320119, 232223, 107767, 226182, 20534, 67664, 70928, 13495, 79235, 14645, 404195, 2…	2240	751	19662	1.23893	0.999996	0.589473	20.3917
CvsG	GOTERM_CC_DIRECT	GO:0015030~Cajal body	12	0.448263	0.0146515	243963, 244879, 68988, 72047, 14300, 20624, 75956, 12812, 12566, 22687, 276919, 70769	2240	47	19662	2.24111	0.999996	0.564594	20.403
CvsG	GOTERM_BP_DIRECT	GO:0045721~negative regulation of gluconeogenesis	8	0.298842	0.0150895	17844, 17843, 68054, 17691, 16847, 17840, 100038948, 16193	2068	24	18082	2.91457	1	0.896266	25.1554
CvsG	KEGG_PATHWAY	mmu05200:Pathways in cancer	59	2.20396	0.015551	19878, 19207, 12156, 240168, 14784, 17342, 14065, 12566, 22420, 12579, 14179, 20850, 12575, 13143, 12576, 11864, 11863, 67673, 19219, 19217, 14632, 14281, 14103, 12829, 15245, 14013, 22418, 13543, 17395, 12061, 22419, 17295, 16776, 110279, 433759, 53978, 21415, 17869, 22341, 11798, 56717, 54124, 218772, 56458, 16773, 18590, 14367, 12675, 14166, 14696, 14083, 13617, 16412, 20848, 20846, 15516, 203…	856	397	7720	1.34031	0.987581	0.518772	18.7172
CvsG	GOTERM_CC_DIRECT	GO:0016607~nuclear speck	35	1.30743	0.0157135	386612, 54614, 70044, 72047, 72102, 75956, 20624, 70233, 70928, 110809, 66983, 68479, 51796, 19653, 69068, 69009, 73739, 68879, 20222, 100336, 15951, 68988, 21681, 18139, 381308, 66549, 54723, 18294, 19826, 56215, 14013, 66118, 328365, 231386, 66587	2240	205	19662	1.49863	0.999998	0.566758	21.719
CvsG	GOTERM_BP_DIRECT	GO:0021756~striatum development	6	0.224131	0.0160235	75420, 66797, 52028, 13488, 102774, 218772	2068	14	18082	3.74731	1	0.90353	26.4964
CvsG	GOTERM_CC_DIRECT	GO:0005794~Golgi apparatus	160	5.97684	0.0163572	240880, 19744, 54396, 15944, 101700, 72297, 107975, 59009, 50797, 53897, 14784, 237898, 73739, 100273, 104346, 211556, 15013, 77031, 230857, 20444, 320655, 12795, 73916, 107650, 78754, 66284, 14013, 68299, 60440, 106039, 17391, 73130, 228366, 21418, 11657, 17156, 65945, 56389, 233781, 50915, 84092, 66515, 229898, 70231, 226421, 18209, 78781, 17920, 13838, 66310, 213760, 56418, 26878, 231717, 5638…	2240	1190	19662	1.18019	0.999999	0.559468	22.5068
CvsG	GOTERM_BP_DIRECT	GO:0042832~defense response to protozoan	9	0.336197	0.0167591	16364, 14469, 54396, 53314, 229900, 14468, 15978, 60440, 16193	2068	30	18082	2.62311	1	0.907342	27.5367
CvsG	GOTERM_BP_DIRECT	GO:1902476~chloride transmembrane transport	11	0.410908	0.0177554	20536, 26372, 13521, 26373, 212989, 56365, 57138, 12724, 216441, 80979, 209195	2068	42	18082	2.29002	1	0.913997	28.9231
CvsG	KEGG_PATHWAY	mmu05152:Tuberculosis	30	1.12066	0.0180637	266632, 17534, 14131, 53970, 14130, 114143, 12325, 15978, 12608, 225326, 192656, 12266, 21899, 70192, 21897, 12042, 12795, 246256, 17874, 20846, 108664, 12315, 12314, 14129, 16784, 257632, 81897, 11972, 16783, 16193	856	176	7720	1.53728	0.993928	0.517683	21.418
CvsG	GOTERM_BP_DIRECT	GO:0043123~positive regulation of I-kappaB kinase/NF-kappaB signaling	27	1.00859	0.0183452	266632, 78781, 22196, 76025, 18226, 75547, 212139, 26406, 192656, 103694, 107869, 17000, 17002, 12675, 21899, 56480, 12042, 14103, 17874, 209588, 56722, 235574, 16475, 257632, 69550, 81897, 67393	2068	149	18082	1.58443	1	0.915322	29.7321
CvsG	GOTERM_CC_DIRECT	GO:0005789~endoplasmic reticulum membrane	100	3.73552	0.0185	19744, 54396, 15944, 54616, 215474, 20249, 224703, 224079, 16145, 103694, 396184, 15953, 432555, 18633, 21822, 60440, 73130, 19210, 65945, 76574, 233781, 66256, 21391, 214424, 13400, 56382, 15483, 236794, 230801, 14229, 70387, 66268, 66269, 68616, 12363, 110784, 66261, 77371, 225010, 79235, 67452, 404195, 18806, 67454, 72054, 102580, 381903, 13107, 13105, 70325, 19259, 23802, 100039795, 66844, 74…	2240	710	19662	1.23629	1	0.583806	25.076
CvsG	GOTERM_BP_DIRECT	GO:0030154~cell differentiation	109	4.07172	0.0194227	11730, 20430, 217039, 83485, 14784, 73739, 13713, 76089, 14179, 330830, 239719, 11863, 69287, 11727, 66707, 22687, 17691, 54723, 20378, 54725, 74469, 14013, 14011, 14302, 71830, 22701, 268564, 230257, 18286, 21784, 243961, 52163, 55927, 70069, 17865, 18071, 381629, 241490, 386655, 53872, 12608, 64707, 70248, 14367, 225207, 66720, 20357, 66725, 107817, 229534, 70956, 53415, 51789, 240058, 56427, 2…	2068	780	18082	1.22188	1	0.921785	31.1876
CvsG	GOTERM_BP_DIRECT	GO:0034613~cellular protein localization	13	0.485618	0.0196453	19384, 107975, 319710, 18759, 66725, 22418, 13543, 71703, 102058, 72927, 16475, 104346, 211556	2068	55	18082	2.0667	1	0.919002	31.4846
CvsG	GOTERM_CC_DIRECT	GO:0097539~ciliary transition fiber	5	0.186776	0.0200064	214552, 72140, 18286, 77832, 67161	2240	10	19662	4.38884	1	0.592933	26.8342
CvsG	GOTERM_BP_DIRECT	GO:0032092~positive regulation of protein binding	15	0.560329	0.0201502	23802, 19384, 14251, 107975, 66725, 12156, 22418, 15516, 226352, 79264, 67819, 14339, 76089, 67784, 15216	2068	68	18082	1.92876	1	0.919193	32.1539
CvsG	GOTERM_BP_DIRECT	GO:0033210~leptin-mediated signaling pathway	5	0.186776	0.0202678	20848, 16846, 102774, 16847, 93759	2068	10	18082	4.37186	1	0.915439	32.3089
CvsG	GOTERM_BP_DIRECT	GO:0034629~cellular protein complex localization	5	0.186776	0.0202678	67991, 72124, 19384, 238161, 17131	2068	10	18082	4.37186	1	0.915439	32.3089
CvsG	GOTERM_BP_DIRECT	GO:0045600~positive regulation of fat cell differentiation	12	0.448263	0.0203641	14747, 22419, 207259, 232430, 16973, 12608, 12156, 20378, 64010, 20860, 50933, 246747	2068	49	18082	2.14132	1	0.91147	32.4356
CvsG	GOTERM_BP_DIRECT	GO:0006730~one-carbon metabolic process	9	0.336197	0.0203845	14711, 56078, 17768, 17769, 107747, 665563, 20425, 14287, 216188	2068	31	18082	2.5385	1	0.90668	32.4625
CvsG	KEGG_PATHWAY	mmu05168:Herpes simplex infection	34	1.27008	0.020686	15019, 13665, 15039, 66513, 110809, 15139, 100043292, 15161, 20304, 246728, 15978, 18626, 12566, 21354, 15013, 18627, 18628, 11865, 12266, 12753, 12675, 15957, 68077, 56480, 21681, 14281, 67933, 14103, 17874, 20846, 71586, 81897, 16193, 226182	856	208	7720	1.47421	0.997128	0.518862	24.148
CvsG	GOTERM_BP_DIRECT	GO:0007346~regulation of mitotic cell cycle	10	0.373552	0.0209114	67117, 18712, 209683, 17869, 15228, 54124, 17691, 93759, 12575, 223775	2068	37	18082	2.36317	1	0.907411	33.1514
CvsG	GOTERM_MF_DIRECT	GO:0004518~nuclease activity	22	0.821815	0.0213824	101985, 338371, 58809, 56196, 11727, 231464, 71151, 227525, 219033, 75764, 54451, 11730, 66078, 74528, 18983, 381802, 77622, 140917, 140546, 66932, 104444, 229504	2009	115	17446	1.66127	1	0.929366	30.3557
CvsG	GOTERM_MF_DIRECT	GO:0004386~helicase activity	24	0.896526	0.0216152	208084, 72047, 94213, 67772, 93761, 67755, 217207, 13207, 93838, 68278, 66634, 17220, 13871, 20174, 67155, 19704, 71981, 17219, 79456, 71586, 67487, 14375, 117599, 78394	2009	129	17446	1.61561	1	0.916927	30.6325
CvsG	GOTERM_BP_DIRECT	GO:0061029~eyelid development in camera-type eye	6	0.224131	0.0218165	20807, 21418, 231051, 433759, 16323, 20897	2068	15	18082	3.49749	1	0.91194	34.3193
CvsG	GOTERM_BP_DIRECT	GO:0006956~complement activation	6	0.224131	0.0218165	12266, 17175, 50908, 66214, 15139, 625018	2068	15	18082	3.49749	1	0.91194	34.3193
CvsG	GOTERM_BP_DIRECT	GO:0000447~endonucleolytic cleavage in ITS1 to separate SSU-rRNA from 5.8S rRNA and LSU-rRNA from tricistronic rRNA transcript (SSU-rRNA, 5.8S rRNA, LSU-rRNA)	4	0.149421	0.0228501	59014, 30946, 59028, 66481	2068	6	18082	5.82914	1	0.917257	35.6294
CvsG	GOTERM_MF_DIRECT	GO:0043141~ATP-dependent 5'-3' DNA helicase activity	4	0.149421	0.0232794	208084, 20174, 100040999, 117599	2009	6	17446	5.78928	1	0.918167	32.5812
CvsG	GOTERM_CC_DIRECT	GO:0005929~cilium	41	1.53157	0.0251281	214552, 244585, 18286, 66279, 240888, 102774, 73293, 212670, 75691, 241950, 18764, 74019, 12879, 56734, 68146, 68525, 18575, 330830, 104346, 74682, 213575, 223601, 105278, 212989, 73873, 16576, 245866, 27078, 58251, 106633, 14632, 225004, 73916, 26370, 381259, 232089, 59056, 12589, 544696, 14894, 227736	2240	257	19662	1.40033	1	0.658781	32.5278
CvsG	GOTERM_BP_DIRECT	GO:0043393~regulation of protein binding	7	0.261487	0.0264383	16334, 19384, 52163, 15184, 11820, 19164, 66993	2068	21	18082	2.91457	1	0.940896	39.9878
CvsG	GOTERM_BP_DIRECT	GO:0030488~tRNA methylation	7	0.261487	0.0264383	72167, 54632, 72181, 66926, 70359, 28114, 68291	2068	21	18082	2.91457	1	0.940896	39.9878
CvsG	GOTERM_CC_DIRECT	GO:0000790~nuclear chromatin	37	1.38214	0.0266097	20807, 19411, 66929, 99982, 93761, 433759, 15184, 70069, 20185, 19708, 67991, 22259, 76383, 100039319, 21834, 14158, 56361, 12608, 27049, 93759, 18999, 225876, 319172, 235441, 110749, 20997, 81601, 114774, 66131, 66993, 20848, 20846, 67155, 52609, 67488, 319166, 226182	2240	228	19662	1.42445	1	0.662176	34.0959
CvsG	GOTERM_MF_DIRECT	GO:0004860~protein kinase inhibitor activity	13	0.485618	0.0268514	396184, 79566, 216028, 18769, 66259, 67296, 242608, 231296, 192157, 192198, 211770, 12575, 12576	2009	57	17446	1.98054	1	0.933572	36.5913
CvsG	GOTERM_BP_DIRECT	GO:0006468~protein phosphorylation	82	3.06313	0.0280917	240880, 19878, 213452, 110355, 22367, 330721, 12156, 238323, 12305, 223649, 12566, 20302, 13143, 192656, 16009, 105278, 56480, 17169, 11820, 17691, 73914, 214230, 245269, 12795, 106504, 12167, 223775, 22418, 27273, 13846, 93843, 14302, 14773, 13844, 216965, 17295, 13841, 211770, 268697, 66587, 266632, 110279, 19092, 270190, 233328, 52163, 12455, 12236, 21848, 11790, 72149, 56717, 83984, 213326, 1…	2068	576	18082	1.24476	1	0.947476	41.9005
CvsG	GOTERM_CC_DIRECT	GO:0005667~transcription factor complex	42	1.56892	0.0287549	104383, 21418, 19411, 99982, 433759, 21415, 12916, 30946, 55927, 16909, 21885, 17131, 15273, 20185, 21678, 18124, 22278, 56361, 12566, 14375, 18999, 433375, 11865, 11864, 12753, 11863, 52679, 81601, 67673, 214742, 15432, 14281, 56787, 234959, 21385, 79221, 54132, 14245, 16475, 75452, 18514, 50496	2240	267	19662	1.38076	1	0.673929	36.3059
CvsG	GOTERM_BP_DIRECT	GO:0043589~skin morphogenesis	5	0.186776	0.0290178	12843, 20807, 14466, 74155, 19164	2068	11	18082	3.97442	1	0.949419	42.9466
CvsG	GOTERM_BP_DIRECT	GO:0045944~positive regulation of transcription from RNA polymerase II promoter	134	5.0056	0.0293182	20807, 19411, 18933, 12916, 16909, 18227, 66277, 20186, 22278, 13713, 21834, 14884, 246103, 14375, 20302, 239719, 11865, 11864, 11863, 20997, 214133, 18024, 14281, 60611, 269800, 319552, 14013, 20174, 14011, 67488, 17295, 216439, 21418, 99982, 433759, 52163, 12455, 17869, 13609, 17865, 14009, 16364, 17920, 22259, 18071, 207259, 12879, 16363, 56361, 218772, 12608, 18999, 21908, 81601, 57810, 14367…	2068	995	18082	1.17755	1	0.947994	43.282
CvsG	GOTERM_BP_DIRECT	GO:0043065~positive regulation of apoptotic process	51	1.90512	0.029377	69601, 14938, 19411, 60599, 19242, 56847, 194655, 16974, 18952, 12156, 21766, 64010, 83486, 83383, 69307, 76500, 15978, 12053, 67500, 19164, 20598, 68428, 218772, 72171, 56458, 93759, 192656, 16009, 11684, 15930, 94175, 15364, 65020, 114774, 171543, 271639, 16412, 12042, 14103, 20378, 19826, 56215, 226641, 17395, 12049, 54651, 64704, 215653, 13841, 23882, 16193	2068	335	18082	1.33113	1	0.945276	43.3474
CvsG	GOTERM_MF_DIRECT	GO:0033558~protein deacetylase activity	5	0.186776	0.0296827	79221, 433759, 15184, 50721, 93759	2009	11	17446	3.94724	1	0.940711	39.6094
CvsG	GOTERM_BP_DIRECT	GO:0048146~positive regulation of fibroblast proliferation	14	0.522973	0.0306345	22418, 11826, 231051, 14456, 20091, 217369, 17869, 328365, 218914, 50721, 14123, 12575, 268697, 18590	2068	65	18082	1.88326	1	0.948931	44.73
CvsG	GOTERM_BP_DIRECT	GO:0006954~inflammatory response	52	1.94247	0.0312529	15945, 15184, 59289, 12156, 21938, 20186, 20305, 20304, 20303, 12053, 20308, 68992, 20302, 19695, 12266, 12655, 19217, 18024, 12167, 14013, 12061, 79221, 55985, 382421, 257632, 81897, 69601, 14290, 257630, 229898, 70747, 15139, 625018, 18383, 107527, 57783, 80859, 26388, 17000, 15930, 21899, 16010, 21897, 20295, 232174, 17874, 17087, 12363, 17084, 17329, 20315, 16193	2068	344	18082	1.32172	1	0.949175	45.398
CvsG	GOTERM_BP_DIRECT	GO:0050680~negative regulation of epithelial cell proliferation	15	0.560329	0.0318157	73732, 69601, 19242, 245866, 14451, 16974, 67866, 64010, 73916, 22418, 110829, 14734, 14563, 12579, 12576	2068	72	18082	1.82161	1	0.949143	45.9993
CvsG	GOTERM_BP_DIRECT	GO:0016525~negative regulation of angiogenesis	15	0.560329	0.0318157	69601, 19878, 66214, 257630, 19242, 94175, 15945, 14103, 15245, 319909, 20846, 79264, 216805, 327743, 12509	2068	72	18082	1.82161	1	0.949143	45.9993
CvsG	GOTERM_BP_DIRECT	GO:0042472~inner ear morphogenesis	15	0.560329	0.0318157	110279, 21418, 18933, 56847, 12824, 20378, 22418, 17921, 17920, 18124, 20204, 13844, 15228, 14179, 231252	2068	72	18082	1.82161	1	0.949143	45.9993
CvsG	GOTERM_MF_DIRECT	GO:0019900~kinase binding	18	0.672394	0.0323573	80915, 69601, 16412, 12042, 72149, 19260, 53310, 214424, 12539, 240168, 15516, 56424, 74155, 18626, 12608, 56085, 18627, 18628	2009	92	17446	1.69903	1	0.945677	42.3359
CvsG	GOTERM_BP_DIRECT	GO:0034644~cellular response to UV	11	0.410908	0.0323797	11826, 20174, 60599, 99982, 19242, 13665, 12530, 18538, 19272, 268564, 72440	2068	46	18082	2.09089	1	0.949119	46.5957
CvsG	KEGG_PATHWAY	mmu05322:Systemic lupus erythematosus	25	0.933881	0.0326102	12259, 15139, 320332, 326619, 382522, 319157, 319158, 76383, 100039319, 15978, 319156, 319172, 12266, 50908, 97122, 69389, 246256, 14129, 319186, 20823, 12260, 319188, 319166, 319184, 12262	856	147	7720	1.53379	0.999907	0.64351	35.4913
CvsG	GOTERM_BP_DIRECT	GO:0051497~negative regulation of stress fiber assembly	7	0.261487	0.0329357	208177, 76499, 233977, 80880, 11856, 235041, 13609	2068	22	18082	2.78209	1	0.94906	47.1774
CvsG	GOTERM_BP_DIRECT	GO:0006112~energy reserve metabolic process	7	0.261487	0.0329357	17844, 56717, 17843, 16846, 224792, 17840, 100038948	2068	22	18082	2.78209	1	0.94906	47.1774
CvsG	GOTERM_BP_DIRECT	GO:0007420~brain development	35	1.30743	0.0331851	110279, 73173, 30785, 244585, 93761, 70747, 104010, 18952, 13609, 110886, 244653, 108124, 56717, 19164, 11639, 14375, 104346, 11864, 67772, 13010, 19270, 14287, 54725, 170768, 226407, 12316, 68519, 53418, 241727, 18111, 17295, 20315, 13841, 11972, 229706	2068	216	18082	1.41681	1	0.947572	47.4365
CvsG	GOTERM_MF_DIRECT	GO:0004003~ATP-dependent DNA helicase activity	7	0.261487	0.0339251	13871, 17220, 20174, 17219, 14375, 100040999, 117599	2009	22	17446	2.76307	1	0.944731	43.88
CvsG	GOTERM_BP_DIRECT	GO:0007067~mitotic nuclear division	43	1.60628	0.0343382	72124, 67117, 214552, 209683, 19384, 67139, 12236, 110253, 22367, 66983, 22196, 76499, 12442, 18226, 30939, 12566, 218914, 215387, 68999, 26951, 66296, 66977, 15364, 71710, 66131, 231123, 67733, 229841, 76464, 26370, 66156, 12316, 213582, 109212, 107995, 73139, 28114, 66616, 71878, 12530, 67300, 268697, 212307	2068	277	18082	1.35733	1	0.950254	48.6184
CvsG	GOTERM_BP_DIRECT	GO:0001975~response to amphetamine	9	0.336197	0.0345278	79221, 13488, 12315, 433759, 12314, 19049, 18227, 11548, 15894	2068	34	18082	2.31451	1	0.948563	48.8103
CvsG	GOTERM_MF_DIRECT	GO:0004672~protein kinase activity	76	2.839	0.0345998	240880, 19878, 213452, 110355, 22367, 330721, 238323, 12305, 223649, 140810, 20304, 14884, 12566, 20302, 13143, 192656, 105278, 56480, 17169, 17691, 73914, 214230, 245269, 12795, 106504, 12167, 223775, 27273, 13846, 93843, 14302, 14773, 13844, 216965, 17295, 215653, 13841, 211770, 66587, 266632, 19092, 270190, 233328, 52163, 12236, 21848, 11790, 72149, 56717, 13871, 83984, 213326, 13838, 245038, …	2009	531	17446	1.2429	1	0.93958	44.5323
CvsG	GOTERM_MF_DIRECT	GO:0016787~hydrolase activity	200	7.47105	0.0353111	54397, 15944, 64296, 252864, 66161, 11730, 110751, 224079, 14375, 17381, 235441, 18491, 230857, 11727, 234671, 209558, 17395, 20174, 71586, 330323, 50721, 17391, 17392, 68977, 338371, 72047, 84092, 433759, 66514, 231464, 14071, 18207, 72349, 57742, 79456, 117599, 51793, 242291, 68695, 68278, 67155, 67980, 12363, 268395, 353130, 271970, 239337, 57757, 13522, 237860, 227292, 218461, 93761, 26942, 2…	2009	1533	17446	1.13293	1	0.934699	45.2124
CvsG	GOTERM_BP_DIRECT	GO:0043434~response to peptide hormone	15	0.560329	0.0353732	233900, 21784, 12967, 21848, 18759, 16973, 16974, 12227, 20715, 20714, 20846, 18806, 20315, 20850, 12576	2068	73	18082	1.79665	1	0.949789	49.6578
CvsG	GOTERM_BP_DIRECT	GO:0000379~tRNA-type intron splice site recognition and cleavage	3	0.112066	0.0362016	76265, 66078, 381802	2068	3	18082	8.74371	1	0.95088	50.4754
CvsG	GOTERM_BP_DIRECT	GO:2000074~regulation of type B pancreatic cell development	3	0.112066	0.0362016	11865, 19744, 12753	2068	3	18082	8.74371	1	0.95088	50.4754
CvsG	GOTERM_BP_DIRECT	GO:2001269~positive regulation of cysteine-type endopeptidase activity involved in apoptotic signaling pathway	3	0.112066	0.0362016	227753, 83383, 64704	2068	3	18082	8.74371	1	0.95088	50.4754
CvsG	GOTERM_BP_DIRECT	GO:0006562~proline catabolic process	3	0.112066	0.0362016	19125, 13142, 56189	2068	3	18082	8.74371	1	0.95088	50.4754
CvsG	GOTERM_CC_DIRECT	GO:0030670~phagocytic vesicle membrane	11	0.410908	0.0362438	67844, 75767, 54525, 15944, 15019, 21899, 21897, 21354, 226421, 56382, 16784	2240	47	19662	2.05435	1	0.742387	43.4898
CvsG	GOTERM_CC_DIRECT	GO:0045180~basal cortex	4	0.149421	0.0362625	18764, 208177, 76499, 102693	2240	7	19662	5.01582	1	0.727595	43.5068
CvsG	GOTERM_CC_DIRECT	GO:0090543~Flemming body	4	0.149421	0.0362625	116733, 18226, 66371, 12332	2240	7	19662	5.01582	1	0.727595	43.5068
CvsG	GOTERM_BP_DIRECT	GO:1904417~positive regulation of xenophagy	4	0.149421	0.0366288	192656, 56480, 227738, 257632	2068	7	18082	4.99641	1	0.950278	50.892
CvsG	GOTERM_BP_DIRECT	GO:0043276~anoikis	4	0.149421	0.0366288	80797, 171543, 17691, 13143	2068	7	18082	4.99641	1	0.950278	50.892
CvsG	GOTERM_MF_DIRECT	GO:0043398~HLH domain binding	3	0.112066	0.0366796	18764, 93759, 22196	2009	3	17446	8.68392	1	0.933301	46.4989
CvsG	GOTERM_BP_DIRECT	GO:0045653~negative regulation of megakaryocyte differentiation	6	0.224131	0.0370803	319157, 319158, 97122, 320332, 326619, 319156	2068	17	18082	3.08602	1	0.949789	51.3288
CvsG	GOTERM_MF_DIRECT	GO:0031730~CCR5 chemokine receptor binding	4	0.149421	0.037294	20848, 20846, 20304, 20303	2009	7	17446	4.96224	1	0.928214	47.0671
CvsG	GOTERM_CC_DIRECT	GO:0055037~recycling endosome	21	0.78446	0.038153	216831, 75767, 69440, 22320, 19384, 237504, 217369, 80743, 240888, 16412, 59289, 14130, 19341, 68299, 11765, 231717, 15216, 99371, 225608, 209478, 236794	2240	116	19662	1.58906	1	0.731477	45.196
CvsG	GOTERM_BP_DIRECT	GO:0009142~nucleoside triphosphate biosynthetic process	5	0.186776	0.0396756	56520, 79059, 11639, 66588, 229949	2068	12	18082	3.64321	1	0.9574	53.7689
CvsG	GOTERM_BP_DIRECT	GO:0010035~response to inorganic substance	5	0.186776	0.0396756	20512, 54140, 11538, 14272, 18227	2068	12	18082	3.64321	1	0.9574	53.7689
CvsG	GOTERM_BP_DIRECT	GO:0006469~negative regulation of protein kinase activity	18	0.672394	0.040188	396184, 19084, 72828, 216028, 16974, 18769, 52840, 67296, 242608, 13488, 231296, 19164, 19049, 192157, 192198, 211770, 23882, 16193	2068	95	18082	1.6567	1	0.957107	54.2367
CvsG	GOTERM_CC_DIRECT	GO:0005741~mitochondrial outer membrane	26	0.971236	0.0402474	67844, 53375, 382793, 66437, 14545, 15277, 229524, 12050, 56717, 67453, 13838, 66169, 13400, 13142, 66427, 83767, 66725, 66196, 107650, 223696, 12049, 66119, 66112, 54673, 14245, 78617	2240	153	19662	1.49163	1	0.736866	47.0122
CvsG	GOTERM_BP_DIRECT	GO:0051453~regulation of intracellular pH	9	0.336197	0.0404293	99237, 20536, 13521, 77031, 240215, 216441, 80979, 269356, 236794	2068	35	18082	2.24838	1	0.95589	54.4554
CvsG	GOTERM_BP_DIRECT	GO:0042127~regulation of cell proliferation	36	1.34479	0.0404667	16776, 17988, 252864, 15945, 16449, 16974, 18383, 21938, 110751, 18764, 15441, 12053, 386655, 17342, 14158, 14235, 76089, 16322, 56458, 93759, 236749, 12576, 17000, 19217, 14083, 72469, 14013, 17874, 66284, 110784, 51789, 14302, 55985, 18514, 17329, 16193	2068	227	18082	1.38667	1	0.953952	54.4892
CvsG	GOTERM_BP_DIRECT	GO:0032496~response to lipopolysaccharide	32	1.19537	0.0406057	110279, 21418, 15945, 18383, 21938, 19260, 21672, 14158, 12608, 64292, 17000, 12675, 19219, 15930, 19217, 13617, 14281, 14103, 73914, 17874, 20846, 12061, 17087, 56722, 211666, 55985, 257632, 211770, 17329, 14701, 13076, 18619	2068	197	18082	1.4203	1	0.952361	54.6147
CvsG	GOTERM_BP_DIRECT	GO:0060999~positive regulation of dendritic spine development	8	0.298842	0.0411161	56717, 329934, 14824, 243961, 52163, 19164, 50772, 18483	2068	29	18082	2.41206	1	0.952124	55.0727
CvsG	GOTERM_BP_DIRECT	GO:0032922~circadian regulation of gene expression	13	0.485618	0.0413234	20185, 11865, 21969, 12753, 19653, 19092, 433759, 12916, 18626, 66704, 93759, 18627, 18628	2068	61	18082	1.86341	1	0.950795	55.2574
CvsG	GOTERM_CC_DIRECT	GO:0005856~cytoskeleton	146	5.45387	0.0430404	66884, 19878, 214552, 209683, 244585, 17988, 110253, 320664, 29856, 67161, 242894, 71820, 18226, 246103, 17318, 74682, 104346, 330830, 192656, 74569, 83767, 329165, 231912, 27078, 12795, 73916, 13543, 57028, 381110, 68734, 223881, 73139, 232089, 28114, 70466, 16475, 233406, 93688, 71302, 68188, 227753, 211978, 72140, 18286, 66515, 66711, 68970, 56223, 66717, 56226, 237465, 17921, 213760, 239839, …	2240	1113	19662	1.15143	1	0.747629	49.3467
CvsG	GOTERM_MF_DIRECT	GO:0001047~core promoter binding	15	0.560329	0.0454816	11865, 15951, 12753, 52679, 15950, 433759, 67500, 15364, 15184, 67488, 226695, 381308, 226691, 18627, 17764	2009	75	17446	1.73678	1	0.95457	54.1183
CvsG	GOTERM_BP_DIRECT	GO:0042981~regulation of apoptotic process	32	1.19537	0.0456364	13590, 66515, 17869, 21848, 16973, 18383, 12156, 12155, 21938, 83486, 12050, 67379, 21672, 17342, 16323, 16322, 192656, 17000, 56520, 192678, 12042, 73914, 56215, 73916, 12164, 12049, 12363, 234664, 79059, 257632, 215653, 16193	2068	199	18082	1.40602	1	0.962644	58.9416
CvsG	GOTERM_BP_DIRECT	GO:0032331~negative regulation of chondrocyte differentiation	6	0.224131	0.0466556	19411, 14563, 214685, 218772, 239337, 19227	2068	18	18082	2.91457	1	0.963716	59.7692
CvsG	GOTERM_BP_DIRECT	GO:0042326~negative regulation of phosphorylation	6	0.224131	0.0466556	12581, 246103, 12579, 93759, 12575, 12576	2068	18	18082	2.91457	1	0.963716	59.7692
CvsG	GOTERM_BP_DIRECT	GO:0016358~dendrite development	9	0.336197	0.0469645	396184, 17920, 52028, 329165, 17755, 11820, 102774, 268980, 93688	2068	36	18082	2.18593	1	0.962886	60.0169
CvsG	GOTERM_BP_DIRECT	GO:0043410~positive regulation of MAPK cascade	19	0.70975	0.0472911	16009, 57810, 17000, 69601, 53978, 16010, 16412, 18383, 12156, 11548, 21938, 69109, 16334, 66208, 16846, 16847, 257632, 18590, 16193	2068	104	18082	1.59741	1	0.962107	60.2772
CvsG	GOTERM_BP_DIRECT	GO:0060271~cilium morphogenesis	28	1.04595	0.0482155	73692, 16776, 227753, 52028, 214552, 218630, 244585, 72140, 102774, 67161, 66910, 140810, 74019, 68146, 73739, 74682, 213575, 73873, 245866, 27078, 58251, 106633, 73916, 218232, 381259, 12589, 544696, 14894	2068	170	18082	1.44014	1	0.962919	61.0053
CvsG	GOTERM_CC_DIRECT	GO:0016020~membrane	834	31.1543	0.0485245	80743, 338355, 193385, 55944, 20249, 57248, 69668, 20908, 19341, 109342, 224792, 237387, 78560, 230857, 20444, 14281, 14287, 231430, 71883, 107650, 78754, 12867, 381259, 66208, 71683, 17295, 230657, 218763, 20265, 14290, 230828, 56389, 84092, 20928, 235135, 13733, 12879, 330814, 56382, 67784, 68525, 17475, 14083, 52635, 338369, 19338, 69655, 19339, 235312, 320802, 667597, 13726, 19305, 16647, 526…	2240	6998	19662	1.0461	1	0.77712	53.6533
CvsG	GOTERM_BP_DIRECT	GO:0006364~rRNA processing	22	0.821815	0.048747	67115, 56095, 27993, 78581, 67755, 66711, 72181, 59028, 57808, 276919, 66161, 66181, 64934, 68979, 66138, 69499, 14300, 227715, 27998, 67025, 93759, 78394	2068	126	18082	1.52668	1	0.962695	61.4183
CvsG	GOTERM_BP_DIRECT	GO:0045893~positive regulation of transcription, DNA-templated	80	2.98842	0.0487482	20807, 13591, 93761, 63856, 94092, 18227, 12156, 12155, 66277, 83383, 22278, 18124, 18226, 15978, 13713, 17342, 12566, 14235, 56736, 232430, 22420, 14375, 239719, 11865, 11864, 11863, 12753, 67772, 13207, 18024, 14632, 14281, 18193, 14013, 22418, 13543, 67488, 223701, 20680, 11819, 108660, 21418, 60599, 433759, 17869, 21848, 16973, 16974, 103583, 68479, 17764, 14009, 16364, 13871, 78783, 12494, 2…	2068	576	18082	1.2144	1	0.961092	61.4191
CvsG	GOTERM_MF_DIRECT	GO:0016597~amino acid binding	8	0.298842	0.0500689	20512, 15930, 19125, 15186, 20425, 216343, 51793, 69219	2009	30	17446	2.31571	1	0.962186	57.6726
CvsG	GOTERM_MF_DIRECT	GO:0071889~14-3-3 protein binding	7	0.261487	0.0502159	69601, 16554, 17691, 381085, 118449, 11298, 107650	2009	24	17446	2.53281	1	0.957515	57.7821
CvsG	GOTERM_BP_DIRECT	GO:0000398~mRNA splicing, via spliceosome	20	0.747105	0.0504887	54614, 53379, 68988, 11834, 68092, 217207, 93838, 71713, 53607, 68592, 68479, 68278, 51796, 66070, 68879, 231386, 117599, 20646, 67465, 20222	2068	112	18082	1.56138	1	0.963953	62.7425
CvsG	GOTERM_CC_DIRECT	GO:0005576~extracellular region	222	8.29287	0.0507322	15945, 71898, 12332, 11730, 56734, 214685, 56635, 57764, 17381, 14179, 433375, 16009, 117158, 18491, 72014, 11727, 69675, 12348, 20444, 69032, 18946, 20378, 209558, 17395, 380924, 66208, 58214, 17391, 17392, 245026, 22402, 65945, 13602, 15139, 14071, 18209, 625018, 18383, 18074, 14563, 19227, 12870, 192201, 327956, 14166, 68797, 20256, 78772, 12363, 235312, 353130, 271970, 239337, 71564, 57757, 7…	2240	1753	19662	1.11161	1	0.780641	55.2883
CvsG	KEGG_PATHWAY	mmu04620:Toll-like receptor signaling pathway	18	0.672394	0.05089	266632, 12675, 56480, 21899, 15945, 21897, 66513, 13038, 14281, 17874, 20846, 20304, 20303, 17087, 20302, 17329, 81897, 16193	856	101	7720	1.60729	1	0.768334	49.8731
CvsG	KEGG_PATHWAY	mmu00670:One carbon pool by folate	6	0.224131	0.0511967	17768, 17769, 107747, 665563, 20425, 216188	856	19	7720	2.84801	1	0.73756	50.0868
CvsG	GOTERM_BP_DIRECT	GO:0050729~positive regulation of inflammatory response	13	0.485618	0.0512819	12753, 19219, 50905, 13617, 22418, 20305, 20304, 57783, 20303, 20308, 20302, 20850, 81897	2068	63	18082	1.80426	1	0.964361	63.3311
CvsG	GOTERM_BP_DIRECT	GO:0006536~glutamate metabolic process	5	0.186776	0.0522637	14598, 14629, 20512, 14287, 14645	2068	13	18082	3.36297	1	0.965192	64.0476
CvsG	GOTERM_BP_DIRECT	GO:0070932~histone H3 deacetylation	5	0.186776	0.0522637	79221, 433759, 18626, 93759, 18627	2068	13	18082	3.36297	1	0.965192	64.0476
CvsG	GOTERM_BP_DIRECT	GO:0046628~positive regulation of insulin receptor signaling pathway	5	0.186776	0.0522637	20186, 16334, 16846, 68054, 93759	2068	13	18082	3.36297	1	0.965192	64.0476
CvsG	GOTERM_CC_DIRECT	GO:0072372~primary cilium	11	0.410908	0.0527401	74019, 245866, 110355, 68146, 240888, 106633, 14632, 225004, 75472, 12589, 73916	2240	50	19662	1.93109	1	0.782623	56.7283
CvsG	GOTERM_BP_DIRECT	GO:0006914~autophagy	24	0.896526	0.0535527	74374, 67841, 15944, 73683, 60599, 22320, 80743, 66725, 105193, 71712, 19260, 19338, 56717, 269338, 11793, 100502698, 19164, 11881, 227738, 225326, 56458, 100502841, 56085, 16783	2068	142	18082	1.47781	1	0.966662	64.9681
CvsG	GOTERM_BP_DIRECT	GO:0051205~protein insertion into membrane	4	0.149421	0.0537161	67775, 52250, 231430, 69089	2068	8	18082	4.37186	1	0.965632	65.0832
CvsG	GOTERM_BP_DIRECT	GO:0060316~positive regulation of ryanodine-sensitive calcium-release channel activity	4	0.149421	0.0537161	12315, 12314, 14873, 238161	2068	8	18082	4.37186	1	0.965632	65.0832
CvsG	GOTERM_BP_DIRECT	GO:2000253~positive regulation of feeding behavior	4	0.149421	0.0537161	18124, 13488, 11604, 14894	2068	8	18082	4.37186	1	0.965632	65.0832
CvsG	GOTERM_BP_DIRECT	GO:0061037~negative regulation of cartilage development	4	0.149421	0.0537161	19411, 16846, 218772, 20378	2068	8	18082	4.37186	1	0.965632	65.0832
CvsG	GOTERM_BP_DIRECT	GO:0010828~positive regulation of glucose transport	4	0.149421	0.0537161	12266, 18124, 74741, 17295	2068	8	18082	4.37186	1	0.965632	65.0832
CvsG	GOTERM_BP_DIRECT	GO:0036465~synaptic vesicle recycling	4	0.149421	0.0537161	18806, 54525, 66725, 19339	2068	8	18082	4.37186	1	0.965632	65.0832
CvsG	GOTERM_CC_DIRECT	GO:0000922~spindle pole	19	0.70975	0.0537485	26951, 18286, 72140, 66711, 66994, 76499, 68617, 12316, 381110, 116733, 12315, 18226, 12314, 107995, 80986, 70466, 233406, 268697, 259279	2240	106	19662	1.57336	1	0.778188	57.435
CvsG	GOTERM_BP_DIRECT	GO:0002053~positive regulation of mesenchymal cell proliferation	9	0.336197	0.0541516	22418, 20846, 20204, 17869, 18933, 16973, 16974, 14451, 18590	2068	37	18082	2.12685	1	0.965205	65.3881
CvsG	GOTERM_BP_DIRECT	GO:0051603~proteolysis involved in cellular protein catabolic process	12	0.448263	0.0557165	74142, 14938, 270166, 26444, 13041, 19166, 26446, 13038, 13036, 239337, 214639, 73677	2068	57	18082	1.84078	1	0.967205	66.4633
CvsG	GOTERM_BP_DIRECT	GO:0032526~response to retinoic acid	12	0.448263	0.0557165	14547, 12581, 12494, 13590, 19411, 214601, 24045, 14545, 14550, 64292, 13036, 18999	2068	57	18082	1.84078	1	0.967205	66.4633
CvsG	GOTERM_MF_DIRECT	GO:0004527~exonuclease activity	11	0.410908	0.0559851	77622, 140917, 71151, 231464, 140546, 227525, 66932, 104444, 74528, 229504, 18983	2009	50	17446	1.91046	1	0.966671	61.8751
CvsG	GOTERM_BP_DIRECT	GO:0031663~lipopolysaccharide-mediated signaling pathway	8	0.298842	0.0567379	192656, 17874, 20846, 20304, 83433, 17087, 20302, 19260	2068	31	18082	2.25644	1	0.967983	67.1479
CvsG	GOTERM_BP_DIRECT	GO:0003007~heart morphogenesis	13	0.485618	0.0568248	13543, 56717, 20997, 21385, 13590, 13846, 66513, 328365, 12824, 233651, 14179, 66993, 239719	2068	64	18082	1.77607	1	0.96687	67.2055
CvsG	GOTERM_BP_DIRECT	GO:0006336~DNA replication-independent nucleosome assembly	7	0.261487	0.058251	319157, 319158, 66929, 97122, 320332, 326619, 319156	2068	25	18082	2.44824	1	0.968435	68.1378
CvsG	GOTERM_BP_DIRECT	GO:0036342~post-anal tail morphogenesis	7	0.261487	0.058251	22418, 20997, 74019, 84653, 16974, 233826, 233651	2068	25	18082	2.44824	1	0.968435	68.1378
CvsG	GOTERM_BP_DIRECT	GO:0030198~extracellular matrix organization	20	0.747105	0.0586353	16776, 268780, 234356, 14083, 229681, 246228, 69675, 11820, 15891, 18383, 54723, 12845, 18074, 14114, 13871, 17395, 320712, 21960, 57764, 16773	2068	114	18082	1.53398	1	0.96794	68.3847
CvsG	GOTERM_MF_DIRECT	GO:0015301~anion:anion antiporter activity	6	0.224131	0.058993	20536, 13521, 240215, 216441, 80979, 269356	2009	19	17446	2.74229	1	0.968618	63.8581
CvsG	GOTERM_BP_DIRECT	GO:0010628~positive regulation of gene expression	57	2.12925	0.0606659	11910, 19411, 19878, 12156, 17840, 13048, 16819, 17844, 20304, 17843, 15978, 17342, 68992, 22420, 15216, 20302, 14179, 225876, 19219, 18024, 22687, 66704, 433809, 16334, 67488, 17295, 81897, 227753, 21418, 60599, 66214, 21848, 21885, 15161, 19260, 18764, 56717, 110829, 14456, 12490, 15481, 18030, 16323, 18999, 19082, 11684, 15364, 114774, 232174, 11705, 13036, 20848, 226407, 18612, 22724, 1000389…	2068	399	18082	1.2491	1	0.970503	69.6593
CvsG	GOTERM_BP_DIRECT	GO:0098609~cell-cell adhesion	30	1.12066	0.0608407	67115, 94184, 84092, 17988, 15161, 12332, 78781, 16978, 17920, 217869, 12442, 212139, 56418, 239719, 67201, 111173, 18477, 98238, 52635, 214230, 106504, 20846, 66616, 54132, 28018, 233651, 17391, 23970, 20315, 13726	2068	189	18082	1.38789	1	0.969655	69.7667
CvsG	KEGG_PATHWAY	mmu05133:Pertussis	14	0.522973	0.0611047	266632, 12266, 50908, 12259, 14281, 16412, 15139, 17874, 17087, 12315, 12314, 12260, 12262, 16193	856	74	7720	1.70624	1	0.770349	56.5555
CvsG	GOTERM_BP_DIRECT	GO:0007623~circadian rhythm	19	0.70975	0.0643835	11865, 12753, 19092, 433759, 13207, 12916, 66704, 11298, 99586, 20185, 246313, 16846, 18626, 11604, 18030, 216343, 93759, 18627, 18628	2068	108	18082	1.53825	1	0.974403	71.8677
CvsG	GOTERM_MF_DIRECT	GO:0000981~RNA polymerase II transcription factor activity, sequence-specific DNA binding	28	1.04595	0.0654552	21418, 56364, 100515, 194655, 16909, 17865, 14009, 219105, 329934, 18071, 13713, 14235, 12608, 20670, 114674, 18999, 14240, 72667, 11864, 20997, 65020, 60611, 72465, 20848, 71970, 232875, 18612, 15228	2009	174	17446	1.39741	1	0.975789	67.7953
CvsG	GOTERM_BP_DIRECT	GO:0048147~negative regulation of fibroblast proliferation	8	0.298842	0.0657552	17395, 69601, 60599, 15978, 17869, 114774, 67279, 13726	2068	32	18082	2.18593	1	0.97542	72.6434
CvsG	GOTERM_BP_DIRECT	GO:0007032~endosome organization	8	0.298842	0.0657552	13429, 84092, 235567, 102058, 14339, 231717, 225326, 99371	2068	32	18082	2.18593	1	0.97542	72.6434
CvsG	GOTERM_CC_DIRECT	GO:0033391~chromatoid body	5	0.186776	0.0659902	11865, 12753, 100121, 28114, 210510	2240	14	19662	3.13489	1	0.835149	65.1966
CvsG	GOTERM_MF_DIRECT	GO:0019904~protein domain specific binding	43	1.60628	0.0662909	227753, 216543, 19384, 237504, 26558, 320332, 12156, 326619, 12332, 53310, 20185, 244310, 56717, 17921, 319157, 319158, 226352, 116733, 14784, 18260, 67784, 319156, 93759, 225207, 97122, 12288, 18024, 18759, 12927, 16412, 268980, 56216, 13543, 22418, 14011, 12315, 12314, 66849, 12417, 16784, 107767, 56085, 16783	2009	289	17446	1.29207	1	0.973864	68.2739
CvsG	GOTERM_CC_DIRECT	GO:0000214~tRNA-intron endonuclease complex	3	0.112066	0.0664776	76265, 66078, 381802	2240	4	19662	6.58326	1	0.828204	65.4763
CvsG	GOTERM_BP_DIRECT	GO:0032516~positive regulation of phosphoprotein phosphatase activity	5	0.186776	0.0667598	15516, 12315, 50791, 12314, 114774	2068	14	18082	3.12275	1	0.975872	73.1986
CvsG	GOTERM_BP_DIRECT	GO:0046685~response to arsenic-containing substance	5	0.186776	0.0667598	14629, 19653, 18383, 12575, 13076	2068	14	18082	3.12275	1	0.975872	73.1986
CvsG	GOTERM_BP_DIRECT	GO:0031076~embryonic camera-type eye development	5	0.186776	0.0667598	74019, 14367, 19411, 106633, 56847	2068	14	18082	3.12275	1	0.975872	73.1986
CvsG	GOTERM_BP_DIRECT	GO:0060259~regulation of feeding behavior	5	0.186776	0.0667598	20848, 207911, 11604, 16847, 232339	2068	14	18082	3.12275	1	0.975872	73.1986
CvsG	GOTERM_BP_DIRECT	GO:0071850~mitotic cell cycle arrest	5	0.186776	0.0667598	102060, 66214, 50791, 12575, 12576	2068	14	18082	3.12275	1	0.975872	73.1986
CvsG	GOTERM_BP_DIRECT	GO:0010976~positive regulation of neuron projection development	23	0.859171	0.0668655	19259, 69601, 99982, 14824, 50791, 20720, 19242, 52163, 11538, 18759, 18024, 16412, 22418, 56717, 69981, 20320, 11881, 76089, 17295, 93759, 101513, 20222, 16193	2068	138	18082	1.45729	1	0.975059	73.2564
CvsG	GOTERM_BP_DIRECT	GO:0044332~Wnt signaling pathway involved in dorsal/ventral axis specification	3	0.112066	0.0669468	14367, 16973, 16974	2068	4	18082	6.55779	1	0.9742	73.3008
CvsG	GOTERM_BP_DIRECT	GO:0010835~regulation of protein ADP-ribosylation	3	0.112066	0.0669468	11538, 52874, 72612	2068	4	18082	6.55779	1	0.9742	73.3008
CvsG	GOTERM_BP_DIRECT	GO:0021943~formation of radial glial scaffolds	3	0.112066	0.0669468	68146, 16412, 16974	2068	4	18082	6.55779	1	0.9742	73.3008
CvsG	GOTERM_BP_DIRECT	GO:0033561~regulation of water loss via skin	3	0.112066	0.0669468	20807, 14466, 20249	2068	4	18082	6.55779	1	0.9742	73.3008
CvsG	GOTERM_BP_DIRECT	GO:0001839~neural plate morphogenesis	3	0.112066	0.0669468	20997, 226352, 14179	2068	4	18082	6.55779	1	0.9742	73.3008
CvsG	GOTERM_BP_DIRECT	GO:0000480~endonucleolytic cleavage in 5'-ETS of tricistronic rRNA transcript (SSU-rRNA, 5.8S rRNA, LSU-rRNA)	3	0.112066	0.0669468	78581, 30946, 59028	2068	4	18082	6.55779	1	0.9742	73.3008
CvsG	GOTERM_BP_DIRECT	GO:0033158~regulation of protein import into nucleus, translocation	3	0.112066	0.0669468	18294, 93759, 12575	2068	4	18082	6.55779	1	0.9742	73.3008
CvsG	GOTERM_BP_DIRECT	GO:0007621~negative regulation of female receptivity	3	0.112066	0.0669468	54140, 21834, 19049	2068	4	18082	6.55779	1	0.9742	73.3008
CvsG	GOTERM_BP_DIRECT	GO:0019732~antifungal humoral response	3	0.112066	0.0669468	17002, 11727, 11820	2068	4	18082	6.55779	1	0.9742	73.3008
CvsG	GOTERM_CC_DIRECT	GO:0005578~proteinaceous extracellular matrix	46	1.71834	0.0674763	16776, 70370, 22402, 246190, 19242, 13602, 18209, 18383, 12837, 12950, 18074, 14114, 14115, 14734, 320712, 21960, 77739, 214685, 22420, 57764, 17381, 71738, 327743, 16773, 12843, 224224, 268780, 246228, 69675, 66548, 16948, 12824, 21859, 54723, 12829, 13516, 12845, 17395, 22418, 76293, 242608, 22419, 239337, 17391, 17392, 245026	2240	316	19662	1.27776	1	0.823819	66.0429
CvsG	GOTERM_CC_DIRECT	GO:0005913~cell-cell adherens junction	46	1.71834	0.0674763	67115, 69601, 94184, 56389, 84092, 19384, 14251, 17988, 17131, 15161, 78781, 12332, 16978, 17920, 12442, 217869, 15481, 212139, 56418, 66395, 229317, 231659, 239719, 67201, 208177, 329165, 111173, 52118, 18477, 98238, 16412, 52635, 214230, 106504, 54725, 18131, 20846, 15516, 58998, 66616, 54132, 28018, 54673, 260299, 23970, 13726	2240	316	19662	1.27776	1	0.823819	66.0429
CvsG	GOTERM_MF_DIRECT	GO:0017162~aryl hydrocarbon receptor binding	3	0.112066	0.0677934	11865, 11864, 11863	2009	4	17446	6.51294	1	0.972939	69.1177
CvsG	GOTERM_MF_DIRECT	GO:0005003~ephrin receptor activity	5	0.186776	0.0681603	13838, 270190, 13846, 13844, 13841	2009	14	17446	3.1014	1	0.970296	69.3205
CvsG	GOTERM_MF_DIRECT	GO:0001671~ATPase activator activity	5	0.186776	0.0681603	208263, 19341, 66861, 240832, 19339	2009	14	17446	3.1014	1	0.970296	69.3205
CvsG	GOTERM_BP_DIRECT	GO:1903955~positive regulation of protein targeting to mitochondrion	15	0.560329	0.0685266	73674, 19259, 215015, 14367, 69297, 67050, 140493, 225655, 13038, 66169, 71981, 76793, 54673, 64704, 27801	2068	80	18082	1.63945	1	0.975478	74.1492
CvsG	GOTERM_BP_DIRECT	GO:0042493~response to drug	49	1.83041	0.0689432	16956, 19242, 217369, 15184, 67866, 16819, 21969, 57138, 15978, 11639, 20302, 14179, 13106, 12575, 19044, 12576, 11826, 237823, 13010, 80979, 14281, 18294, 99586, 17395, 13488, 52609, 17250, 268697, 20512, 218630, 22341, 18383, 15894, 17220, 12494, 17920, 11303, 17769, 226413, 11793, 16323, 12675, 11807, 16948, 11705, 20848, 20846, 13076, 16193	2068	339	18082	1.26384	1	0.975115	74.3686
CvsG	GOTERM_MF_DIRECT	GO:0008083~growth factor activity	24	0.896526	0.0690337	13590, 14166, 21784, 20256, 19242, 209212, 22341, 12156, 14123, 12155, 12164, 14563, 66208, 16846, 16323, 16322, 74840, 14179, 20315, 11692, 327743, 18590, 18050, 16193	2009	145	17446	1.43734	1	0.96842	69.7982
CvsG	GOTERM_BP_DIRECT	GO:0032088~negative regulation of NF-kappaB transcription factor activity	13	0.485618	0.0690783	69601, 434341, 16396, 73914, 20186, 66083, 378425, 14747, 21672, 257632, 93759, 81897, 66200	2068	66	18082	1.72225	1	0.97436	74.4395
CvsG	GOTERM_MF_DIRECT	GO:0050681~androgen receptor binding	7	0.261487	0.0705764	99982, 101700, 13207, 68879, 56736, 18193, 19183	2009	26	17446	2.33798	1	0.967657	70.6251
CvsG	GOTERM_MF_DIRECT	GO:0000977~RNA polymerase II regulatory region sequence-specific DNA binding	34	1.27008	0.0707543	11910, 21418, 19411, 22775, 217082, 22774, 619331, 55927, 18227, 16909, 19009, 13048, 18071, 12053, 16363, 18030, 12608, 27049, 218772, 64707, 101604, 269997, 52679, 21685, 66505, 21428, 100978, 14632, 244721, 56787, 226641, 14011, 22768, 20668	2009	221	17446	1.33599	1	0.964635	70.7191
CvsG	GOTERM_MF_DIRECT	GO:0042802~identical protein binding	85	3.1752	0.0707884	11910, 66989, 67117, 12812, 56863, 381485, 229937, 14645, 68121, 20303, 14784, 224648, 109079, 17219, 73739, 17318, 233490, 93759, 19185, 13143, 66978, 246228, 11820, 13010, 60611, 13482, 226359, 17395, 13543, 20174, 16334, 60440, 18538, 12417, 23970, 14200, 11657, 69601, 233328, 243961, 229898, 16974, 21885, 15161, 67847, 217588, 11798, 18764, 14114, 70024, 208846, 66310, 26444, 14563, 60363, 16…	2009	625	17446	1.18101	1	0.961258	70.737
CvsG	GOTERM_MF_DIRECT	GO:0043021~ribonucleoprotein complex binding	9	0.336197	0.0728341	75420, 68988, 70233, 71586, 68879, 16396, 57808, 276919, 64934	2009	39	17446	2.00398	1	0.961531	71.7969
CvsG	GOTERM_MF_DIRECT	GO:0016740~transferase activity	188	7.02279	0.0733059	19878, 70044, 56095, 72167, 72297, 54616, 110355, 14272, 330721, 11298, 56292, 216792, 14711, 53897, 14584, 13143, 192656, 66979, 105278, 327747, 67011, 17169, 20444, 17691, 73914, 214230, 71883, 68292, 12795, 107650, 229949, 78754, 27273, 231051, 52552, 14302, 93843, 13846, 14773, 28114, 13844, 14873, 17295, 13841, 19210, 66588, 66587, 228366, 56174, 19092, 217342, 233781, 52163, 12236, 214424, …	2009	1472	17446	1.10909	1	0.958973	72.0361
CvsG	GOTERM_BP_DIRECT	GO:0044406~adhesion of symbiont to host	4	0.149421	0.0738975	14469, 229900, 14468, 15894	2068	9	18082	3.88609	1	0.979554	76.8467
CvsG	GOTERM_BP_DIRECT	GO:0009308~amine metabolic process	4	0.149421	0.0738975	243377, 69761, 21743, 13076	2068	9	18082	3.88609	1	0.979554	76.8467
CvsG	GOTERM_BP_DIRECT	GO:0030644~cellular chloride ion homeostasis	4	0.149421	0.0738975	57138, 14083, 14103, 21391	2068	9	18082	3.88609	1	0.979554	76.8467
CvsG	GOTERM_MF_DIRECT	GO:0019901~protein kinase binding	61	2.27867	0.0747976	19744, 15568, 15184, 22367, 11771, 18124, 22278, 14784, 74155, 14235, 76089, 12579, 72699, 19259, 114715, 12581, 19116, 12927, 17691, 114716, 13543, 74673, 71878, 216965, 69171, 71728, 257632, 67300, 233406, 268697, 20964, 216439, 69601, 216543, 66214, 12455, 71405, 66259, 56717, 110829, 72349, 20498, 14158, 50772, 54124, 231659, 19082, 14367, 14083, 16554, 16412, 12042, 19272, 56216, 70097, 2298…	2009	434	17446	1.22055	1	0.95831	72.78
CvsG	GOTERM_BP_DIRECT	GO:0021510~spinal cord development	8	0.298842	0.0755868	18764, 56717, 13871, 83766, 19280, 19242, 22687, 20667	2068	33	18082	2.11969	1	0.980611	77.6384
CvsG	GOTERM_BP_DIRECT	GO:0035116~embryonic hindlimb morphogenesis	8	0.298842	0.0755868	14013, 19411, 14734, 244585, 56873, 218772, 16974, 14179	2068	33	18082	2.11969	1	0.980611	77.6384
CvsG	GOTERM_BP_DIRECT	GO:0006335~DNA replication-dependent nucleosome assembly	8	0.298842	0.0755868	110749, 319157, 319158, 66929, 97122, 320332, 326619, 319156	2068	33	18082	2.11969	1	0.980611	77.6384
CvsG	GOTERM_BP_DIRECT	GO:0006357~regulation of transcription from RNA polymerase II promoter	56	2.09189	0.0756807	11910, 227292, 74195, 17133, 238673, 20185, 20186, 329934, 170753, 12053, 13713, 21834, 17342, 246103, 20850, 72699, 20997, 15951, 21428, 243931, 13207, 67279, 14281, 232934, 56787, 74469, 72465, 20174, 22381, 14245, 223701, 100040999, 11819, 20680, 14200, 73674, 21418, 53314, 99982, 21415, 381319, 30946, 55927, 21885, 17865, 53970, 237052, 14009, 80859, 16323, 56458, 73247, 21685, 381379, 234959…	2068	397	18082	1.23337	1	0.979948	77.6816
CvsG	GOTERM_BP_DIRECT	GO:0009267~cellular response to starvation	12	0.448263	0.0757699	11657, 14466, 58809, 27273, 14456, 11793, 66725, 225326, 56458, 93759, 14645, 17840	2068	60	18082	1.74874	1	0.979271	77.7227
CvsG	GOTERM_CC_DIRECT	GO:0005829~cytosol	223	8.33022	0.0762844	19744, 17988, 20185, 19341, 240168, 14784, 74155, 211556, 11865, 14281, 17691, 107650, 68299, 234664, 58214, 14873, 17392, 21418, 56389, 217342, 72140, 84092, 433759, 72349, 12879, 20166, 231717, 56382, 13400, 225326, 58203, 19082, 15930, 14083, 18477, 66725, 12042, 19339, 17874, 100715, 12049, 68519, 54673, 19305, 67664, 16647, 434341, 17748, 74019, 21672, 223593, 66939, 66124, 20850, 93759, 125…	2240	1784	19662	1.09721	1	0.85277	70.677
CvsG	GOTERM_MF_DIRECT	GO:0047485~protein N-terminus binding	20	0.747105	0.076447	19305, 77799, 69601, 75565, 56389, 14813, 433759, 100121, 66481, 68776, 244879, 13871, 17921, 69009, 12315, 105504, 93692, 12314, 238161, 11690	2009	117	17446	1.48443	1	0.957961	73.5809
CvsG	GOTERM_CC_DIRECT	GO:0005622~intracellular	201	7.5084	0.076585	19744, 22775, 68028, 94092, 20908, 71591, 19341, 627914, 67025, 14179, 69288, 19219, 276950, 434377, 107650, 218624, 245174, 20174, 52552, 21822, 58214, 18538, 15203, 224598, 243963, 19092, 56389, 84092, 66515, 619331, 226421, 22654, 18483, 14563, 330814, 56220, 56382, 225326, 70422, 19227, 66725, 244721, 11844, 56216, 19338, 19339, 53608, 69550, 100041677, 19305, 67664, 243906, 19700, 381485, 11…	2240	1599	19662	1.10339	1	0.845905	70.8241
CvsG	GOTERM_BP_DIRECT	GO:0006886~intracellular protein transport	35	1.30743	0.0770768	109815, 56389, 19384, 77371, 80743, 50797, 226089, 236643, 20908, 108124, 17921, 65114, 11771, 11774, 66687, 20224, 209478, 19894, 56089, 56461, 51801, 238799, 56216, 223696, 269338, 13488, 24045, 11765, 72183, 66616, 19428, 67300, 381085, 106039, 67489	2068	232	18082	1.31909	1	0.979917	78.3154
CvsG	GOTERM_CC_DIRECT	GO:0005814~centriole	19	0.70975	0.0774809	214552, 230872, 19384, 18286, 72140, 245866, 71710, 78887, 102774, 58251, 66994, 12332, 67161, 26370, 71820, 140810, 56427, 14894, 259279	2240	111	19662	1.50249	1	0.841469	71.2587
CvsG	GOTERM_BP_DIRECT	GO:0000226~microtubule cytoskeleton organization	17	0.635039	0.0778425	208177, 52028, 14083, 66515, 17169, 102774, 22687, 76499, 68519, 17755, 11765, 17754, 14158, 246103, 233406, 245877, 259279	2068	96	18082	1.54837	1	0.979974	78.6557
CvsG	GOTERM_CC_DIRECT	GO:0060170~ciliary membrane	9	0.336197	0.078352	18764, 207911, 13488, 12879, 68146, 240888, 102774, 59056, 68525	2240	40	19662	1.97498	1	0.837056	71.6755
CvsG	GOTERM_MF_DIRECT	GO:0000979~RNA polymerase II core promoter sequence-specific DNA binding	13	0.485618	0.0789268	21418, 434341, 17869, 14281, 18193, 18227, 17764, 20846, 20174, 17342, 18030, 12608, 20850	2009	67	17446	1.68494	1	0.95909	74.7435
CvsG	GOTERM_MF_DIRECT	GO:0016491~oxidoreductase activity	82	3.06313	0.0790716	66885, 66881, 209212, 70358, 20249, 404195, 104776, 72054, 210530, 21672, 16950, 13142, 13107, 13106, 225876, 13105, 19044, 433375, 68631, 214133, 58911, 98314, 69675, 93732, 68291, 99586, 68730, 320183, 74777, 18115, 107747, 66112, 14873, 66948, 15203, 216188, 77974, 66861, 99982, 432720, 17436, 56847, 233065, 665563, 21391, 12642, 20321, 17768, 74134, 320635, 17769, 68428, 20751, 15483, 19125, …	2009	604	17446	1.17894	1	0.956118	74.8099
CvsG	GOTERM_BP_DIRECT	GO:0043507~positive regulation of JUN kinase activity	9	0.336197	0.0797384	13543, 22418, 69601, 14367, 13838, 21899, 81897, 24136, 70097	2068	40	18082	1.96734	1	0.981168	79.4766
CvsG	GOTERM_BP_DIRECT	GO:0034198~cellular response to amino acid starvation	7	0.261487	0.0801571	11910, 72124, 277854, 13665, 231659, 54673, 12575	2068	27	18082	2.26689	1	0.980873	79.6538
CvsG	GOTERM_CC_DIRECT	GO:0031965~nuclear membrane	34	1.27008	0.0805274	19092, 241447, 68121, 17766, 17920, 18226, 109079, 19164, 13400, 15483, 238161, 18141, 70422, 211577, 11690, 64009, 445007, 11826, 19219, 380711, 13617, 13010, 30934, 238799, 11548, 228829, 12049, 14773, 60440, 69071, 14245, 14873, 76843, 13726	2240	226	19662	1.32054	1	0.837816	72.6916
CvsG	GOTERM_CC_DIRECT	GO:0005604~basement membrane	17	0.635039	0.0816436	16776, 11657, 268780, 19242, 246228, 13010, 16412, 12824, 21859, 12829, 12837, 18074, 14114, 210530, 14873, 57764, 16773	2240	97	19662	1.53836	1	0.834571	73.1997
CvsG	GOTERM_BP_DIRECT	GO:0006165~nucleoside diphosphate phosphorylation	5	0.186776	0.0831028	56520, 79059, 11639, 66588, 229949	2068	15	18082	2.91457	1	0.982931	80.8603
CvsG	GOTERM_BP_DIRECT	GO:0071396~cellular response to lipid	5	0.186776	0.0831028	17844, 17843, 11684, 17840, 100038948	2068	15	18082	2.91457	1	0.982931	80.8603
CvsG	GOTERM_BP_DIRECT	GO:0071360~cellular response to exogenous dsRNA	5	0.186776	0.0831028	140792, 15957, 14251, 19368, 78781	2068	15	18082	2.91457	1	0.982931	80.8603
CvsG	GOTERM_BP_DIRECT	GO:0071425~hematopoietic stem cell proliferation	5	0.186776	0.0831028	14013, 22418, 14011, 67050, 12490	2068	15	18082	2.91457	1	0.982931	80.8603
CvsG	GOTERM_BP_DIRECT	GO:1904874~positive regulation of telomerase RNA localization to Cajal body	5	0.186776	0.0831028	21454, 20174, 12468, 72171, 66181	2068	15	18082	2.91457	1	0.982931	80.8603
CvsG	GOTERM_CC_DIRECT	GO:0000784~nuclear chromosome, telomeric region	21	0.78446	0.0832691	386612, 208084, 99982, 97122, 108689, 320332, 227525, 326619, 54723, 17220, 319157, 319158, 19704, 69917, 140917, 17219, 20823, 18538, 12417, 14375, 319156	2240	127	19662	1.45143	1	0.833347	73.9238
CvsG	GOTERM_BP_DIRECT	GO:0042147~retrograde transport, endosome to Golgi	12	0.448263	0.0833481	65114, 111173, 245944, 217342, 56389, 68299, 72183, 56418, 231717, 56382, 226089, 67300	2068	61	18082	1.72007	1	0.9825	80.9577
CvsG	GOTERM_BP_DIRECT	GO:0051412~response to corticosterone	6	0.224131	0.0833483	12315, 54140, 12314, 14281, 11298, 12575	2068	21	18082	2.4982	1	0.981845	80.9577
CvsG	GOTERM_MF_DIRECT	GO:0008022~protein C-terminus binding	32	1.19537	0.0833649	19305, 243961, 12812, 26558, 22196, 67161, 53310, 14114, 13871, 207911, 11771, 116733, 68041, 14375, 19124, 93759, 17475, 57278, 56461, 18633, 12042, 70097, 19339, 209195, 244879, 12539, 66118, 13429, 11765, 107995, 67488, 67300	2009	209	17446	1.3296	1	0.960314	76.705
CvsG	GOTERM_CC_DIRECT	GO:0031410~cytoplasmic vesicle	86	3.21255	0.0845505	16582, 15944, 54140, 74741, 80743, 69024, 50797, 219033, 11730, 69668, 224703, 217039, 170757, 11774, 18260, 224792, 15216, 225608, 13143, 396184, 22784, 77799, 54525, 229900, 12655, 230857, 11727, 11820, 26457, 12659, 14103, 114716, 319552, 100213, 22317, 13543, 11765, 320253, 67300, 81897, 23970, 229706, 78928, 67844, 75767, 60599, 14251, 229898, 226421, 16396, 16974, 54373, 17766, 213326, 1792…	2240	646	19662	1.16855	1	0.830909	74.4816
CvsG	GOTERM_MF_DIRECT	GO:0046965~retinoid X receptor binding	6	0.224131	0.0853131	20185, 20186, 22259, 19411, 218772, 18193	2009	21	17446	2.48112	1	0.960463	77.5199
CvsG	GOTERM_MF_DIRECT	GO:0008375~acetylglucosaminyltransferase activity	6	0.224131	0.0853131	14537, 215494, 233781, 54616, 227327, 14043	2009	21	17446	2.48112	1	0.960463	77.5199
CvsG	GOTERM_CC_DIRECT	GO:0005581~collagen trimer	15	0.560329	0.0854655	12843, 12259, 16948, 12824, 12829, 226359, 12817, 12837, 140792, 235312, 237759, 12260, 69183, 12262, 245026	2240	83	19662	1.58633	1	0.827203	74.8731
CvsG	GOTERM_CC_DIRECT	GO:0005635~nuclear envelope	25	0.933881	0.0867579	208263, 64009, 28015, 19384, 12655, 30934, 98238, 52123, 80860, 16511, 240832, 22196, 214424, 67812, 53415, 117591, 18226, 381629, 11423, 211666, 12417, 238161, 93759, 13726, 11690	2240	158	19662	1.38887	1	0.824987	75.4165
CvsG	GOTERM_CC_DIRECT	GO:0032391~photoreceptor connecting cilium	9	0.336197	0.0880975	26370, 17921, 73873, 244585, 245866, 106633, 102774, 72726, 73916	2240	41	19662	1.92681	1	0.823022	75.9681
CvsG	KEGG_PATHWAY	mmu04110:Cell cycle	20	0.747105	0.0886048	12581, 433759, 17869, 12236, 66156, 17220, 12442, 30939, 107995, 17219, 12566, 12530, 56452, 18538, 12579, 12575, 268697, 23882, 12576, 68999	856	124	7720	1.45463	1	0.864436	70.6757
CvsG	GOTERM_MF_DIRECT	GO:0003723~RNA binding	103	3.84759	0.0890737	53379, 54614, 70044, 72167, 27993, 13665, 55944, 66161, 66164, 83486, 72692, 27998, 67025, 72290, 71787, 15957, 67010, 11727, 68092, 67207, 229096, 22685, 66704, 74467, 64934, 14300, 52609, 28114, 20823, 71586, 20646, 66587, 230257, 338371, 94213, 72047, 66711, 30946, 59028, 53607, 78781, 51796, 245688, 677044, 241490, 15481, 56361, 53872, 58203, 70248, 68988, 75420, 21681, 107817, 66991, 71952, …	2009	780	17446	1.14672	1	0.963288	79.0178
CvsG	GOTERM_BP_DIRECT	GO:0009725~response to hormone	10	0.373552	0.0912667	14629, 74142, 20807, 12494, 17436, 11727, 16948, 20646, 11548, 14200	2068	48	18082	1.82161	1	0.987333	83.8596
CvsG	GOTERM_BP_DIRECT	GO:0001947~heart looping	12	0.448263	0.0913782	18764, 20807, 22418, 21385, 245866, 68146, 19164, 16974, 73293, 14179, 73916, 225876	2068	62	18082	1.69233	1	0.986902	83.8973
CvsG	GOTERM_CC_DIRECT	GO:0005930~axoneme	15	0.560329	0.0923393	237806, 52028, 244585, 106633, 14632, 13036, 73916, 74019, 71820, 12879, 11793, 68146, 104346, 74682, 213575	2240	84	19662	1.56744	1	0.831316	77.6395
CvsG	GOTERM_MF_DIRECT	GO:0008009~chemokine activity	10	0.373552	0.0943238	20305, 20304, 20303, 20308, 15945, 20295, 55985, 20302, 17329, 20315	2009	48	17446	1.80915	1	0.967714	80.9526
CvsG	GOTERM_MF_DIRECT	GO:0030170~pyridoxal phosphate binding	11	0.410908	0.0949992	70789, 107869, 11657, 94184, 229905, 232078, 66112, 15186, 20425, 68591, 26912	2009	55	17446	1.73678	1	0.966135	81.189
CvsG	GOTERM_CC_DIRECT	GO:0001520~outer dense fiber	4	0.149421	0.0960067	18286, 69287, 13036, 22092	2240	10	19662	3.51107	1	0.837106	78.9962
CvsG	GOTERM_CC_DIRECT	GO:0044754~autolysosome	4	0.149421	0.0960067	66725, 16784, 225326, 16783	2240	10	19662	3.51107	1	0.837106	78.9962
CvsG	GOTERM_CC_DIRECT	GO:0031514~motile cilium	16	0.597684	0.0968739	52028, 72140, 102774, 106633, 58251, 271639, 73293, 18952, 212670, 73916, 22092, 18764, 208846, 68146, 330830, 104346	2240	92	19662	1.52655	1	0.833663	79.3056
CvsG	GOTERM_BP_DIRECT	GO:0006750~glutathione biosynthetic process	4	0.149421	0.0968816	14598, 14629, 14651, 211666	2068	10	18082	3.49749	1	0.989635	85.6578
CvsG	GOTERM_BP_DIRECT	GO:0045806~negative regulation of endocytosis	4	0.149421	0.0968816	241727, 100502698, 227738, 23970	2068	10	18082	3.49749	1	0.989635	85.6578
CvsG	GOTERM_BP_DIRECT	GO:0010996~response to auditory stimulus	4	0.149421	0.0968816	15945, 99526, 80979, 16193	2068	10	18082	3.49749	1	0.989635	85.6578
CvsG	GOTERM_BP_DIRECT	GO:0034501~protein localization to kinetochore	4	0.149421	0.0968816	26951, 67139, 12236, 76464	2068	10	18082	3.49749	1	0.989635	85.6578
CvsG	GOTERM_BP_DIRECT	GO:0044321~response to leptin	4	0.149421	0.0968816	20848, 102774, 16847, 93759	2068	10	18082	3.49749	1	0.989635	85.6578
CvsG	GOTERM_BP_DIRECT	GO:0002098~tRNA wobble uridine modification	4	0.149421	0.0968816	69372, 74195, 70359, 68291	2068	10	18082	3.49749	1	0.989635	85.6578
CvsG	GOTERM_BP_DIRECT	GO:0045843~negative regulation of striated muscle tissue development	4	0.149421	0.0968816	66978, 79221, 15184, 20670	2068	10	18082	3.49749	1	0.989635	85.6578
CvsG	GOTERM_BP_DIRECT	GO:0046850~regulation of bone remodeling	4	0.149421	0.0968816	54525, 16846, 16973, 16847	2068	10	18082	3.49749	1	0.989635	85.6578
CvsG	GOTERM_BP_DIRECT	GO:0090557~establishment of endothelial intestinal barrier	4	0.149421	0.0968816	17874, 19280, 76089, 15894	2068	10	18082	3.49749	1	0.989635	85.6578
CvsG	GOTERM_BP_DIRECT	GO:0006388~tRNA splicing, via endonucleolytic cleavage and ligation	4	0.149421	0.0968816	76265, 66637, 66078, 381802	2068	10	18082	3.49749	1	0.989635	85.6578
CvsG	GOTERM_CC_DIRECT	GO:0031307~integral component of mitochondrial outer membrane	6	0.224131	0.0969394	66169, 71703, 14545, 66437, 13400, 223696	2240	22	19662	2.39391	1	0.827677	79.3288
CvsG	GOTERM_BP_DIRECT	GO:0007155~cell adhesion	66	2.46545	0.0970602	73173, 69524, 19280, 320664, 104010, 12817, 12950, 11423, 21960, 16640, 396184, 16639, 11820, 12927, 66549, 13482, 54366, 54725, 380924, 13846, 58998, 16475, 17391, 12552, 245026, 16776, 68188, 70370, 22402, 65945, 270190, 13642, 15891, 15894, 12837, 18074, 68567, 60455, 13838, 219257, 53599, 83964, 20320, 12490, 14158, 19164, 72927, 327743, 16773, 99237, 57810, 17475, 13511, 57278, 14083, 241639…	2068	485	18082	1.18987	1	0.989306	85.7118
CvsG	GOTERM_BP_DIRECT	GO:0050718~positive regulation of interleukin-1 beta secretion	6	0.224131	0.0981756	22418, 12363, 15978, 94092, 257632, 20302	2068	22	18082	2.38465	1	0.989465	86.0444
CvsG	GOTERM_BP_DIRECT	GO:0060828~regulation of canonical Wnt signaling pathway	6	0.224131	0.0981756	14367, 72345, 66725, 16973, 13726, 20680	2068	22	18082	2.38465	1	0.989465	86.0444
CvsG	GOTERM_BP_DIRECT	GO:0034599~cellular response to oxidative stress	12	0.448263	0.09986	20853, 74142, 74777, 109815, 69568, 433759, 21672, 66725, 18024, 18227, 56458, 18619	2068	63	18082	1.66547	1	0.989902	86.5329
BvsC	GOTERM_BP_DIRECT	GO:0007186~G-protein coupled receptor signaling pathway	27	13.3663	0.000593606	258784, 14686, 226278, 258762, 258763, 93746, 83770, 258503, 16995, 113846, 77596, 259112, 258656, 217302, 258739, 18241, 258292, 12773, 18312, 259033, 258666, 257888, 258743, 258390, 258708, 257913, 57271	141	1706	18082	2.02961	0.269562	0.269562	0.858144
BvsC	GOTERM_MF_DIRECT	GO:0004930~G-protein coupled receptor activity	27	13.3663	0.00178378	258784, 226278, 258762, 258763, 93746, 83770, 258503, 16995, 113846, 77596, 259112, 258656, 217302, 258739, 18241, 22310, 258292, 12773, 18312, 259033, 258666, 257888, 258743, 258390, 258708, 257913, 57271	143	1749	17446	1.88336	0.367985	0.367985	2.30253
BvsC	KEGG_PATHWAY	mmu04740:Olfactory transduction	17	8.41584	0.00400163	258784, 258762, 258763, 258292, 18312, 259033, 258503, 258666, 259112, 258656, 257888, 258743, 258390, 258708, 257913, 57271, 258739	58	1080	7720	2.09515	0.3195	0.3195	4.32013
BvsC	GOTERM_BP_DIRECT	GO:0007608~sensory perception of smell	17	8.41584	0.0155362	258784, 258762, 258763, 258292, 18312, 259033, 258503, 258666, 259112, 258656, 257888, 258743, 258390, 258708, 257913, 57271, 258739	141	1143	18082	1.90735	0.999747	0.984102	20.3295
BvsC	GOTERM_MF_DIRECT	GO:0004871~signal transducer activity	12	5.94059	0.0169208	14686, 226278, 93746, 208650, 12773, 18312, 83770, 217302, 113846, 16995, 18241, 77596	143	648	17446	2.25926	0.987548	0.888411	19.9614
BvsC	GOTERM_MF_DIRECT	GO:0004984~olfactory receptor activity	17	8.41584	0.0255906	258784, 258762, 258763, 258292, 18312, 259033, 258503, 258666, 259112, 258656, 257888, 258743, 258390, 258708, 257913, 57271, 258739	143	1154	17446	1.79723	0.998722	0.891478	28.6974
BvsC	GOTERM_CC_DIRECT	GO:0005576~extracellular region	23	11.3861	0.0347138	20731, 11657, 192201, 117158, 216616, 16011, 16625, 12654, 14915, 625018, 226359, 14275, 12931, 20714, 17183, 319909, 215257, 353320, 170458, 214685, 109821, 20390, 327743	165	1753	19662	1.56347	0.992635	0.992635	34.0546
BvsC	GOTERM_BP_DIRECT	GO:0045087~innate immune response	8	3.9604	0.0362408	15974, 215257, 15968, 56501, 71586, 20811, 20390, 18602	141	400	18082	2.56482	1	0.99851	41.4791
BvsC	GOTERM_BP_DIRECT	GO:0031223~auditory behavior	2	0.990099	0.0381218	239250, 20512	141	5	18082	51.2965	1	0.994144	43.1153
BvsC	GOTERM_CC_DIRECT	GO:0031514~motile cilium	4	1.9802	0.0417454	14447, 71840, 73293, 330830	165	92	19662	5.18103	0.997334	0.948367	39.4982
BvsC	GOTERM_BP_DIRECT	GO:0048286~lung alveolus development	3	1.48515	0.0532682	16011, 237500, 20390	141	48	18082	8.01507	1	0.996946	54.8201
BvsC	GOTERM_BP_DIRECT	GO:0007165~signal transduction	16	7.92079	0.0617522	216831, 14686, 226278, 94190, 93746, 83770, 18312, 12773, 113846, 16995, 77596, 208650, 258743, 217302, 327743, 18241	141	1255	18082	1.63495	1	0.996375	60.3537
BvsC	GOTERM_CC_DIRECT	GO:0005929~cilium	6	2.9703	0.0641339	14447, 71840, 73293, 68525, 231214, 330830	165	257	19662	2.78203	0.9999	0.95363	54.2093
BvsC	GOTERM_CC_DIRECT	GO:0005886~plasma membrane	50	24.7525	0.0790765	258784, 14686, 83770, 14275, 113846, 16995, 259112, 72267, 258739, 12565, 239250, 22310, 258292, 18312, 57255, 258666, 259033, 208650, 258390, 93882, 257913, 22599, 216643, 23934, 269513, 226278, 258762, 20512, 14525, 258763, 93746, 15039, 258503, 22066, 77596, 258656, 68525, 217302, 20698, 18241, 12773, 20352, 72373, 257888, 20981, 66261, 215095, 258743, 258708, 57271	165	4874	19662	1.22244	0.999989	0.942882	62.1205
BvsC	GOTERM_MF_DIRECT	GO:0030414~peptidase inhibitor activity	4	1.9802	0.079103	20731, 192201, 16625, 20714	143	123	17446	3.96748	1	0.994982	65.877
BvsC	GOTERM_MF_DIRECT	GO:0001227~transcriptional repressor activity, RNA polymerase II transcription regulatory region sequence-specific binding	3	1.48515	0.0809575	16468, 64379, 208968	143	58	17446	6.31034	1	0.986955	66.7627
BvsC	GOTERM_MF_DIRECT	GO:0016503~pheromone receptor activity	5	2.47525	0.0819333	252909, 171258, 100312477, 171251, 113846	143	201	17446	3.03483	1	0.974309	67.2202
BvsC	GOTERM_BP_DIRECT	GO:0001947~heart looping	3	1.48515	0.0833376	239122, 73293, 14275	141	62	18082	6.20522	1	0.998606	71.7195
BvsC	KEGG_PATHWAY	mmu04622:RIG-I-like receptor signaling pathway	3	1.48515	0.0895857	15974, 15968, 71586	58	68	7720	5.87221	0.999878	0.988947	64.4319
BvsC	KEGG_PATHWAY	mmu05320:Autoimmune thyroid disease	3	1.48515	0.0963888	15974, 15968, 15039	58	71	7720	5.62409	0.999941	0.960969	67.2521
CvsD	GOTERM_BP_DIRECT	GO:0070932~histone H3 deacetylation	3	2.0979	0.00236013	13990, 18626, 18627	103	13	18082	40.5123	0.693894	0.693894	3.34639
CvsD	GOTERM_CC_DIRECT	GO:0005730~nucleolus	13	9.09091	0.00381143	13406, 68083, 97961, 15951, 67755, 107071, 30946, 68533, 235497, 226695, 59028, 276919, 226691	116	842	19662	2.61698	0.377194	0.377194	4.31383
CvsD	GOTERM_MF_DIRECT	GO:0001047~core promoter binding	4	2.7972	0.010455	15951, 226695, 226691, 18627	106	75	17446	8.77786	0.887645	0.887645	12.4166
CvsD	GOTERM_BP_DIRECT	GO:0009615~response to virus	4	2.7972	0.0119368	246728, 17858, 243764, 73914	103	84	18082	8.35969	0.997561	0.950618	15.8844
CvsD	GOTERM_BP_DIRECT	GO:0016485~protein processing	4	2.7972	0.0127177	17228, 17227, 69617, 545055	103	86	18082	8.16527	0.998359	0.882049	16.837
CvsD	GOTERM_CC_DIRECT	GO:0005576~extracellular region	19	13.2867	0.0131295	26970, 396184, 13590, 58809, 208936, 243084, 16625, 17228, 66549, 239114, 20717, 14130, 13406, 380780, 57263, 20390, 71690, 23893, 224065	116	1753	19662	1.83714	0.805796	0.559314	14.1541
CvsD	GOTERM_BP_DIRECT	GO:0000480~endonucleolytic cleavage in 5'-ETS of tricistronic rRNA transcript (SSU-rRNA, 5.8S rRNA, LSU-rRNA)	2	1.3986	0.0223755	30946, 59028	103	4	18082	87.7767	0.999988	0.941244	27.8172
CvsD	GOTERM_BP_DIRECT	GO:0097167~circadian regulation of translation	2	1.3986	0.0278915	18626, 18627	103	5	18082	70.2214	0.999999	0.941249	33.4669
CvsD	GOTERM_BP_DIRECT	GO:0000447~endonucleolytic cleavage in ITS1 to separate SSU-rRNA from 5.8S rRNA and LSU-rRNA from tricistronic rRNA transcript (SSU-rRNA, 5.8S rRNA, LSU-rRNA)	2	1.3986	0.0333766	30946, 59028	103	6	18082	58.5178	1	0.941253	38.6748
CvsD	GOTERM_BP_DIRECT	GO:0006364~rRNA processing	4	2.7972	0.0344537	67755, 68533, 59028, 276919	103	126	18082	5.57312	1	0.918681	39.6517
CvsD	GOTERM_MF_DIRECT	GO:0004252~serine-type endopeptidase activity	5	3.4965	0.0392152	71753, 243084, 17228, 17227, 545055	106	212	17446	3.88172	0.999757	0.9844	39.6276
CvsD	GOTERM_MF_DIRECT	GO:0000976~transcription regulatory region sequence-specific DNA binding	3	2.0979	0.0405275	208677, 18626, 18627	106	53	17446	9.31613	0.999817	0.943212	40.6596
CvsD	KEGG_PATHWAY	mmu05162:Measles	4	2.7972	0.0575431	246728, 17858, 54123, 14130	51	136	7720	4.45213	0.995452	0.995452	47.5916
CvsD	GOTERM_BP_DIRECT	GO:0016070~RNA metabolic process	2	1.3986	0.060346	107071, 53873	103	11	18082	31.9188	1	0.979718	59.204
CvsD	KEGG_PATHWAY	mmu00982:Drug metabolism - cytochrome P450	3	2.0979	0.0678463	14858, 14263, 13106	51	66	7720	6.88057	0.998328	0.959104	53.5104
CvsD	GOTERM_BP_DIRECT	GO:0006955~immune response	5	3.4965	0.0680422	246728, 17228, 17227, 545055, 14130	103	272	18082	3.22708	1	0.980212	63.7616
CvsD	GOTERM_CC_DIRECT	GO:0005634~nucleus	44	30.7692	0.0711577	68083, 52717, 218440, 74360, 30946, 195208, 235497, 59028, 276919, 13406, 97961, 319695, 246728, 13990, 69852, 107071, 76793, 18626, 54123, 18627, 114671, 21908, 101985, 15951, 14229, 114479, 66722, 20231, 80732, 67755, 50883, 226695, 18218, 73914, 20918, 226691, 97243, 208677, 13193, 17858, 75710, 68533, 55982, 56488	116	6019	19662	1.23908	0.999894	0.952692	57.3605
CvsD	KEGG_PATHWAY	mmu04918:Thyroid hormone synthesis	3	2.0979	0.0751638	14725, 208677, 114479	51	70	7720	6.48739	0.999184	0.906539	57.338
CvsD	GOTERM_MF_DIRECT	GO:0008236~serine-type peptidase activity	4	2.7972	0.0754204	71753, 243084, 17228, 17227	106	163	17446	4.03889	1	0.983053	62.8116
CvsD	GOTERM_BP_DIRECT	GO:0050765~negative regulation of phagocytosis	2	1.3986	0.0761686	20390, 14130	103	14	18082	25.0791	1	0.981112	68.0566
CvsD	GOTERM_BP_DIRECT	GO:0017144~drug metabolic process	2	1.3986	0.0968557	14263, 13106	103	18	18082	19.5059	1	0.990341	76.9482
CvsD	GOTERM_BP_DIRECT	GO:0015012~heparan sulfate proteoglycan biosynthetic process	2	1.3986	0.0968557	117592, 83398	103	18	18082	19.5059	1	0.990341	76.9482
CvsD	KEGG_PATHWAY	mmu03013:RNA transport	4	2.7972	0.0971532	20918, 276919, 56488, 114671	51	170	7720	3.56171	0.999909	0.902227	67.1823
CvsD	GOTERM_MF_DIRECT	GO:0000989~transcription factor activity, transcription factor binding	2	1.3986	0.0975772	18626, 18627	106	17	17446	19.3629	1	0.986034	72.6143
CvsD	GOTERM_BP_DIRECT	GO:0007186~G-protein coupled receptor signaling pathway	15	10.4895	0.0982119	113849, 258326, 110511, 226255, 243764, 383243, 18332, 258379, 259035, 258284, 233079, 259092, 259110, 258732, 11608	103	1706	18082	1.54355	1	0.986646	77.4418
CvsD	KEGG_PATHWAY	mmu05164:Influenza A	4	2.7972	0.0984545	246728, 17858, 54123, 56488	51	171	7720	3.54088	0.99992	0.848374	67.6943
CvsE	GOTERM_BP_DIRECT	GO:0007608~sensory perception of smell	70	7.34523	0.000105025	259125, 258838, 258875, 110511, 259061, 259110, 257926, 258636, 257899, 258331, 259116, 258922, 258339, 258772, 668035, 259078, 258290, 258484, 258730, 258665, 258296, 259034, 258666, 258379, 258825, 258826, 29849, 258543, 258479, 258086, 258396, 258629, 257913, 258439, 258246, 258305, 258303, 258898, 258403, 259041, 258494, 258552, 257666, 258351, 258658, 259084, 258656, 258489, 258257, 258756, …	692	1143	18082	1.60027	0.228587	0.228587	0.184868
CvsE	GOTERM_MF_DIRECT	GO:0004984~olfactory receptor activity	71	7.45016	0.000264973	259125, 258838, 258875, 110511, 259061, 259110, 257926, 258636, 257899, 258331, 259116, 258922, 258236, 258339, 258772, 668035, 259078, 258290, 258484, 258730, 258665, 258296, 259034, 258666, 258379, 258825, 258826, 29849, 258543, 258479, 258086, 258396, 258629, 257913, 258439, 258246, 258305, 258303, 258898, 258403, 259041, 258494, 258552, 257666, 258351, 258658, 259084, 258656, 258489, 258257, …	695	1154	17446	1.54441	0.19425	0.19425	0.406951
CvsE	GOTERM_CC_DIRECT	GO:0005634~nucleus	275	28.8562	0.000265716	72754, 70103, 52348, 193796, 14884, 72554, 52808, 17285, 239083, 21428, 20588, 57354, 17691, 71889, 20918, 73914, 226432, 74469, 233208, 12029, 68533, 18538, 22123, 78656, 17463, 21915, 217342, 212528, 232449, 53607, 18207, 68979, 11750, 13406, 69640, 218100, 12877, 212139, 75826, 74178, 320271, 67053, 75565, 71096, 75560, 14083, 231452, 72135, 15937, 269639, 53417, 74187, 20669, 20761, 70415, 26…	752	6019	19662	1.19459	0.122563	0.122563	0.381097
CvsE	GOTERM_CC_DIRECT	GO:0000812~Swr1 complex	5	0.524659	0.000368759	70103, 75560, 66471, 100040999, 78656	752	10	19662	13.0731	0.165951	0.086737	0.52852
CvsE	GOTERM_BP_DIRECT	GO:0042254~ribosome biogenesis	12	1.25918	0.000569425	101592, 195434, 68327, 68147, 231452, 230737, 13205, 72554, 245474, 229937, 226432, 69237	692	89	18082	3.52315	0.755233	0.505261	0.998459
CvsE	KEGG_PATHWAY	mmu04740:Olfactory transduction	70	7.34523	0.000689877	259125, 258838, 258875, 110511, 259061, 259110, 257926, 258636, 258331, 259116, 258922, 258339, 258772, 668035, 259078, 258290, 258484, 258730, 258665, 258296, 259034, 258666, 258379, 258825, 258826, 29849, 258543, 258479, 258086, 258396, 258629, 257913, 258439, 258246, 258305, 258303, 258898, 258403, 259041, 258494, 258552, 257666, 258351, 258658, 259084, 258656, 258489, 258257, 258756, 258903, …	341	1080	7720	1.46736	0.153223	0.153223	0.887391
CvsE	GOTERM_BP_DIRECT	GO:0007186~G-protein coupled receptor signaling pathway	90	9.44386	0.00147295	259125, 258838, 22045, 258875, 110511, 382045, 259061, 259110, 257926, 258636, 257899, 258331, 19204, 15563, 259116, 54598, 258922, 258339, 258772, 668035, 259078, 387512, 258290, 19217, 107515, 258484, 258730, 259034, 258665, 258296, 258666, 258379, 113856, 58991, 258825, 258826, 29849, 258543, 258479, 12062, 12061, 258086, 258396, 258629, 257913, 100129, 258439, 258246, 258305, 258303, 65086, 2…	692	1706	18082	1.37849	0.973809	0.703026	2.56347
CvsE	GOTERM_BP_DIRECT	GO:0007275~multicellular organism development	59	6.19098	0.00201413	101809, 54612, 20539, 63856, 244448, 17173, 66983, 321008, 217039, 83485, 20204, 18506, 17240, 14179, 17285, 20997, 233752, 107515, 66549, 18193, 17691, 18292, 74469, 12164, 13388, 13543, 16869, 13844, 19119, 386612, 11694, 18181, 99982, 15375, 13642, 16973, 244667, 195434, 18693, 11924, 18591, 57746, 67122, 20562, 210757, 14083, 73835, 22337, 107817, 13796, 20353, 110957, 53417, 22767, 54631, 22…	692	1029	18082	1.49822	0.993139	0.712199	3.48966
CvsE	KEGG_PATHWAY	mmu03040:Spliceosome	15	1.57398	0.00208188	54614, 74351, 67229, 68092, 217207, 100043292, 53607, 68592, 20227, 15511, 57905, 15481, 56070, 545091, 66101	341	133	7720	2.5533	0.394836	0.222077	2.65586
CvsE	GOTERM_BP_DIRECT	GO:0030490~maturation of SSU-rRNA	5	0.524659	0.00266457	195434, 68327, 72554, 68979, 20044	692	16	18082	8.16564	0.99863	0.732487	4.59184
CvsE	GOTERM_MF_DIRECT	GO:0004930~G-protein coupled receptor activity	92	9.65373	0.00456932	259125, 258838, 22045, 258875, 54612, 110511, 628444, 382045, 259061, 259110, 257926, 258636, 257899, 258331, 19204, 15563, 259116, 54598, 258922, 258236, 258339, 258772, 22312, 668035, 259078, 387512, 258290, 19217, 107515, 258484, 258730, 259034, 258665, 258296, 258666, 258379, 113856, 258825, 258826, 29849, 258543, 258479, 12062, 12061, 258086, 258396, 258629, 257913, 100129, 258439, 258246, 2…	695	1749	17446	1.32041	0.976068	0.8453	6.80458
CvsE	GOTERM_CC_DIRECT	GO:0005654~nucleoplasm	97	10.1784	0.00465961	29856, 67219, 66983, 23856, 11670, 52348, 14884, 19204, 208727, 26972, 21428, 20588, 68092, 71889, 234736, 18294, 18538, 13840, 22123, 78656, 17463, 13685, 18181, 99982, 208908, 23989, 56698, 224903, 21399, 12877, 20751, 27015, 224902, 74178, 107817, 80509, 53861, 50911, 319188, 52535, 13170, 20534, 227292, 63856, 26940, 15184, 72459, 235497, 17131, 107503, 13495, 319190, 17749, 18506, 20344, 119…	752	1935	19662	1.31069	0.899529	0.535114	6.49026
CvsE	GOTERM_CC_DIRECT	GO:0016607~nuclear speck	17	1.78384	0.00552505	386612, 54614, 75560, 67229, 18139, 66549, 13205, 22218, 66983, 18294, 19826, 24067, 53417, 73739, 237859, 231386, 66101	752	205	19662	2.16823	0.93451	0.494125	7.65168
CvsE	GOTERM_BP_DIRECT	GO:0050767~regulation of neurogenesis	6	0.629591	0.00598118	13388, 99982, 12029, 17173, 18016, 18627	692	31	18082	5.05743	1	0.91547	10.0297
CvsE	GOTERM_BP_DIRECT	GO:0006997~nucleus organization	5	0.524659	0.00893077	116733, 15078, 12649, 19119, 380664	692	22	18082	5.93865	1	0.957858	14.6189
CvsE	GOTERM_MF_DIRECT	GO:0001104~RNA polymerase II transcription cofactor activity	6	0.629591	0.00924916	234959, 80509, 23989, 67219, 381379, 21665	695	33	17446	4.56403	0.999486	0.919892	13.3232
CvsE	GOTERM_BP_DIRECT	GO:0051457~maintenance of protein location in nucleus	4	0.419727	0.00944091	209361, 63856, 107566, 72195	692	12	18082	8.71002	1	0.946598	15.3899
CvsE	GOTERM_BP_DIRECT	GO:0008380~RNA splicing	18	1.88877	0.0115036	386612, 54614, 67229, 18139, 68092, 217207, 53607, 68592, 107817, 19826, 233208, 20227, 57905, 15481, 53861, 237859, 231386, 66101	692	241	18082	1.95162	1	0.958276	18.4408
CvsE	GOTERM_MF_DIRECT	GO:0003723~RNA binding	45	4.72193	0.0122297	386612, 54614, 67842, 56347, 212528, 72459, 30947, 53607, 56698, 97961, 19060, 353242, 224903, 677044, 68147, 12877, 237859, 15481, 53872, 13434, 245474, 23874, 57746, 224902, 20044, 18569, 68035, 18139, 68092, 381305, 66368, 13205, 66549, 107817, 19826, 110957, 319211, 233208, 227715, 433864, 53861, 68533, 19899, 50911, 231386	695	780	17446	1.4482	0.999956	0.9185	17.2498
CvsE	GOTERM_BP_DIRECT	GO:0050907~detection of chemical stimulus involved in sensory perception	16	1.67891	0.0129341	258313, 258339, 258316, 258177, 258898, 258512, 258379, 258275, 258658, 258656, 258396, 258903, 258257, 258616, 258893, 258439	692	206	18082	2.02952	1	0.95992	20.4954
CvsE	GOTERM_BP_DIRECT	GO:0048742~regulation of skeletal muscle fiber development	3	0.314795	0.0135033	71999, 15184, 208727	692	5	18082	15.678	1	0.95283	21.2992
CvsE	GOTERM_BP_DIRECT	GO:0015804~neutral amino acid transport	4	0.419727	0.0147577	20539, 53896, 229706, 50934	692	14	18082	7.46573	1	0.953183	23.0438
CvsE	GOTERM_BP_DIRECT	GO:2000060~positive regulation of protein ubiquitination involved in ubiquitin-dependent protein catabolic process	4	0.419727	0.0147577	244667, 71999, 14083, 12005	692	14	18082	7.46573	1	0.953183	23.0438
CvsE	GOTERM_BP_DIRECT	GO:0034122~negative regulation of toll-like receptor signaling pathway	4	0.419727	0.0147577	18038, 107515, 73914, 81897	692	14	18082	7.46573	1	0.953183	23.0438
CvsE	GOTERM_BP_DIRECT	GO:0006310~DNA recombination	9	0.944386	0.0158764	208084, 19360, 75033, 68501, 24128, 100040999, 70020, 55982, 19183	692	85	18082	2.76671	1	0.952258	24.5687
CvsE	GOTERM_CC_DIRECT	GO:0005813~centrosome	27	2.83316	0.0167949	219072, 216543, 12649, 75786, 235497, 107503, 17131, 56698, 244667, 52348, 74019, 218100, 116733, 16569, 12877, 19164, 52808, 232339, 380711, 214444, 12315, 74187, 18538, 70415, 71955, 107566, 217335	752	435	19662	1.62287	0.99976	0.811121	21.6006
CvsE	GOTERM_BP_DIRECT	GO:0010976~positive regulation of neuron projection development	12	1.25918	0.0168742	244667, 99982, 69981, 11516, 21648, 12877, 11908, 74187, 225849, 12396, 71461, 11567	692	138	18082	2.27218	1	0.950397	25.9048
CvsE	GOTERM_BP_DIRECT	GO:0016055~Wnt signaling pathway	16	1.67891	0.0170664	54612, 107515, 235497, 13205, 16973, 56297, 268980, 72135, 71461, 13543, 244667, 27412, 67488, 12005, 75826, 76246	692	213	18082	1.96282	1	0.941321	26.1596
CvsE	GOTERM_BP_DIRECT	GO:0006357~regulation of transcription from RNA polymerase II promoter	25	2.62329	0.0186846	209361, 20997, 18181, 227292, 21428, 99982, 15375, 26940, 99730, 67219, 107503, 17173, 381379, 74469, 234959, 224903, 80509, 21399, 15500, 11908, 19204, 100040999, 224902, 13170, 260298	692	397	18082	1.64547	1	0.945682	28.2723
CvsE	GOTERM_CC_DIRECT	GO:0005886~plasma membrane	212	22.2455	0.0194521	258875, 109342, 257926, 258331, 19204, 57764, 52808, 54598, 258339, 15006, 668035, 19217, 57257, 60613, 258730, 258484, 113856, 258479, 258086, 71687, 13844, 237397, 257913, 230751, 269513, 258305, 258303, 230828, 258898, 70417, 258494, 11750, 259084, 117591, 258489, 258616, 12877, 22157, 258313, 258316, 14083, 20353, 67157, 53413, 66139, 258701, 258990, 74187, 258893, 56374, 259099, 110855, 2053…	752	4874	19662	1.13726	0.999937	0.80027	24.5905
CvsE	GOTERM_BP_DIRECT	GO:0015807~L-amino acid transport	3	0.314795	0.0197453	17962, 20539, 50934	692	6	18082	13.065	1	0.944908	29.626
CvsE	GOTERM_BP_DIRECT	GO:0010830~regulation of myotube differentiation	3	0.314795	0.0197453	71999, 15184, 17691	692	6	18082	13.065	1	0.944908	29.626
CvsE	GOTERM_BP_DIRECT	GO:0060070~canonical Wnt signaling pathway	9	0.944386	0.020434	244667, 13543, 20997, 54612, 19164, 16973, 12005, 14179, 71461	692	89	18082	2.64237	1	0.941234	30.492
CvsE	GOTERM_BP_DIRECT	GO:0006351~transcription, DNA-templated	90	9.44386	0.0206686	73703, 56309, 63856, 15184, 72459, 67219, 235497, 17131, 107503, 17173, 23856, 17749, 18506, 193796, 14884, 11908, 55994, 52808, 72195, 208727, 17285, 76246, 20997, 21428, 20588, 13205, 18193, 17259, 18292, 74469, 74123, 16869, 20687, 67488, 100040999, 21665, 55982, 78656, 66556, 11694, 18181, 99982, 217082, 15375, 23989, 238693, 67371, 68979, 13871, 224903, 218100, 75627, 21399, 58180, 15500, 30…	692	1885	18082	1.24759	1	0.933873	30.7846
CvsE	GOTERM_BP_DIRECT	GO:0006281~DNA repair	21	2.20357	0.0207601	208084, 19360, 12649, 68501, 72584, 234736, 24128, 18294, 18207, 219022, 74528, 13871, 230484, 14884, 27015, 18538, 100040999, 70020, 21665, 55982, 22589	692	318	18082	1.72557	1	0.925123	30.8985
CvsE	GOTERM_CC_DIRECT	GO:0031410~cytoplasmic vesicle	36	3.77754	0.0242996	66471, 78124, 217039, 18260, 235633, 19164, 20508, 231717, 75826, 93739, 67046, 27028, 13143, 56315, 100504663, 320571, 75734, 71889, 20353, 13518, 52639, 69226, 13388, 13543, 234857, 69981, 20981, 235604, 12005, 54673, 71955, 67300, 81897, 11975, 229706, 233204	752	646	19662	1.45707	0.999994	0.82254	29.7734
CvsE	GOTERM_MF_DIRECT	GO:0030331~estrogen receptor binding	6	0.629591	0.0271513	208908, 18538, 18193, 268980, 52639, 19183	695	43	17446	3.50263	1	0.988744	34.5293
CvsE	GOTERM_BP_DIRECT	GO:0000398~mRNA splicing, via spliceosome	10	1.04932	0.0277414	54614, 20227, 66177, 72459, 217207, 68092, 53607, 68592, 231386, 100042786	692	112	18082	2.33304	1	0.963498	39.0822
CvsE	GOTERM_MF_DIRECT	GO:0004888~transmembrane signaling receptor activity	21	2.20357	0.028167	258313, 258339, 258316, 258177, 258898, 21898, 107515, 258512, 258379, 382045, 258275, 258658, 258656, 258396, 258903, 258257, 258616, 258893, 258439, 81897, 54598	695	316	17446	1.66818	1	0.979368	35.5732
CvsE	GOTERM_BP_DIRECT	GO:0051321~meiotic cell cycle	9	0.944386	0.0289039	239083, 195434, 70956, 671564, 19360, 75033, 57746, 26972, 19183	692	95	18082	2.47548	1	0.962905	40.3527
CvsE	GOTERM_MF_DIRECT	GO:0019104~DNA N-glycosylase activity	3	0.314795	0.0290497	18294, 18207, 21665	695	7	17446	10.7581	1	0.967688	36.4678
CvsE	GOTERM_BP_DIRECT	GO:0006913~nucleocytoplasmic transport	5	0.524659	0.0293421	71999, 21428, 237859, 66471, 12005	692	31	18082	4.21453	1	0.959219	40.8252
CvsE	GOTERM_BP_DIRECT	GO:0043552~positive regulation of phosphatidylinositol 3-kinase activity	5	0.524659	0.0293421	18048, 100504663, 57257, 54673, 18591	692	31	18082	4.21453	1	0.959219	40.8252
CvsE	GOTERM_BP_DIRECT	GO:0007601~visual perception	11	1.15425	0.0314802	54652, 239250, 67378, 19023, 245650, 100038570, 20669, 104871, 12824, 22157, 110855	692	133	18082	2.16113	1	0.962867	43.08
CvsE	GOTERM_BP_DIRECT	GO:0008156~negative regulation of DNA replication	4	0.419727	0.0341205	16332, 52808, 69237, 18016	692	19	18082	5.50106	1	0.967657	45.7527
CvsE	GOTERM_BP_DIRECT	GO:0006446~regulation of translational initiation	5	0.524659	0.0359599	13685, 56347, 68092, 20918, 78655	692	33	18082	3.9591	1	0.969209	47.5442
CvsE	GOTERM_BP_DIRECT	GO:0006139~nucleobase-containing compound metabolic process	5	0.524659	0.0359599	13871, 18950, 24128, 23827, 19122	692	33	18082	3.9591	1	0.969209	47.5442
CvsE	GOTERM_BP_DIRECT	GO:0032436~positive regulation of proteasomal ubiquitin-dependent protein catabolic process	7	0.734523	0.0374724	71999, 105418, 19164, 22218, 12005, 17131, 56468	692	65	18082	2.81401	1	0.969661	48.9754
CvsE	GOTERM_CC_DIRECT	GO:0016592~mediator complex	5	0.524659	0.039516	234959, 80509, 23989, 67219, 381379	752	34	19662	3.84504	1	0.916219	43.9698
CvsE	GOTERM_BP_DIRECT	GO:0048477~oogenesis	5	0.524659	0.0395655	75033, 15078, 57746, 18292, 26972	692	34	18082	3.84266	1	0.971635	50.8953
CvsE	GOTERM_BP_DIRECT	GO:0006397~mRNA processing	20	2.09864	0.0413926	386612, 54614, 67229, 68092, 217207, 66549, 53607, 24128, 68592, 107817, 19826, 233208, 20227, 57905, 12877, 15481, 53861, 237859, 231386, 66101	692	322	18082	1.62298	1	0.972731	52.5153
CvsE	GOTERM_BP_DIRECT	GO:0060041~retina development in camera-type eye	8	0.839454	0.041538	54652, 13388, 16869, 18506, 22157, 24128, 107817, 18591	692	84	18082	2.48858	1	0.969634	52.642
CvsE	KEGG_PATHWAY	mmu03022:Basal transcription factors	6	0.629591	0.0428156	209361, 13871, 63856, 14884, 99730, 74469	341	44	7720	3.08718	0.999974	0.970262	43.175
CvsE	GOTERM_CC_DIRECT	GO:0031618~nuclear pericentric heterochromatin	3	0.314795	0.0438866	71988, 193796, 22589	752	9	19662	8.71543	1	0.913997	47.5236
CvsE	GOTERM_BP_DIRECT	GO:0043433~negative regulation of sequence-specific DNA binding transcription factor activity	7	0.734523	0.0479663	209361, 54612, 99982, 22218, 17131, 208727, 19122	692	69	18082	2.65088	1	0.980121	57.9366
CvsE	GOTERM_CC_DIRECT	GO:0016323~basolateral plasma membrane	14	1.46905	0.0482957	192113, 237831, 20518, 12733, 20526, 14083, 70417, 140475, 56315, 20493, 240215, 18591, 81897, 50934	752	203	19662	1.80319	1	0.912441	50.8954
CvsE	GOTERM_MF_DIRECT	GO:0008013~beta-catenin binding	8	0.839454	0.0496565	73739, 67488, 19164, 12005, 17131, 12562, 18016, 19303	695	84	17446	2.39068	1	0.994421	54.3293
CvsE	GOTERM_BP_DIRECT	GO:0016569~covalent chromatin modification	17	1.78384	0.0497396	75565, 99982, 20588, 15375, 75560, 15184, 66471, 18193, 107817, 15161, 193796, 52808, 74026, 21665, 208727, 78656, 22589	692	266	18082	1.66997	1	0.980545	59.2957
CvsE	GOTERM_CC_DIRECT	GO:0005669~transcription factor TFIID complex	4	0.419727	0.0498118	209361, 63856, 99730, 74469	752	22	19662	4.75387	1	0.898262	52.0074
CvsE	GOTERM_BP_DIRECT	GO:0002687~positive regulation of leukocyte migration	4	0.419727	0.0498653	12061, 20344, 17123, 338366	692	22	18082	4.75092	1	0.978294	59.3905
CvsE	GOTERM_BP_DIRECT	GO:0006364~rRNA processing	10	1.04932	0.0524725	67115, 195434, 68327, 68147, 227715, 68533, 50911, 72554, 245474, 68979	692	126	18082	2.07381	1	0.980103	61.3095
CvsE	GOTERM_BP_DIRECT	GO:0051091~positive regulation of sequence-specific DNA binding transcription factor activity	9	0.944386	0.0524869	13543, 99982, 15375, 21898, 15184, 16973, 11924, 225849, 208727	692	107	18082	2.19786	1	0.977771	61.32
CvsE	GOTERM_MF_DIRECT	GO:0070330~aromatase activity	5	0.524659	0.0534831	76279, 13086, 13087, 13097, 53973	695	36	17446	3.48641	1	0.993109	57.0784
CvsE	GOTERM_BP_DIRECT	GO:0055001~muscle cell development	3	0.314795	0.0535417	99982, 70417, 12005	692	10	18082	7.83902	1	0.977111	62.0716
CvsE	GOTERM_BP_DIRECT	GO:0046007~negative regulation of activated T cell proliferation	3	0.314795	0.0535417	12231, 381305, 19122	692	10	18082	7.83902	1	0.977111	62.0716
CvsE	GOTERM_MF_DIRECT	GO:0004003~ATP-dependent DNA helicase activity	4	0.419727	0.0550232	13871, 19360, 13205, 100040999	695	22	17446	4.56403	1	0.990073	58.1406
CvsE	GOTERM_MF_DIRECT	GO:0008017~microtubule binding	14	1.46905	0.0567952	66884, 231912, 75786, 14453, 66140, 13518, 214444, 18294, 19060, 74019, 16569, 75811, 74187, 19122	695	200	17446	1.75715	1	0.986862	59.3323
CvsE	GOTERM_BP_DIRECT	GO:0042472~inner ear morphogenesis	7	0.734523	0.0569158	13388, 239250, 20204, 60613, 13844, 12824, 14179	692	72	18082	2.54042	1	0.98003	64.3845
CvsE	GOTERM_CC_DIRECT	GO:0036064~ciliary basal body	9	0.944386	0.0572566	244667, 67378, 74019, 72421, 73739, 75811, 104871, 67046, 100972	752	109	19662	2.15887	1	0.910847	57.1361
CvsE	GOTERM_MF_DIRECT	GO:0031386~protein tag	3	0.314795	0.0575356	66177, 22218, 100042786	695	10	17446	7.53065	1	0.982128	59.8207
CvsE	GOTERM_CC_DIRECT	GO:0043234~protein complex	33	3.46275	0.0599027	13648, 13685, 99982, 140475, 66437, 114606, 75786, 15184, 17131, 18016, 72368, 227231, 19060, 20970, 18693, 15481, 19164, 208727, 20588, 23802, 15078, 67774, 268980, 18294, 67425, 18048, 14725, 54631, 16869, 11434, 12005, 54673, 67300	752	628	19662	1.37393	1	0.903463	58.8326
CvsE	GOTERM_CC_DIRECT	GO:0046540~U4/U6 x U5 tri-snRNP complex	4	0.419727	0.0619282	20227, 74351, 67229, 66101	752	24	19662	4.35771	1	0.894246	60.0888
CvsE	GOTERM_BP_DIRECT	GO:0050771~negative regulation of axonogenesis	3	0.314795	0.0638209	14083, 13844, 19164	692	11	18082	7.12638	1	0.986273	68.7095
CvsE	GOTERM_BP_DIRECT	GO:0007179~transforming growth factor beta receptor signaling pathway	7	0.734523	0.0668025	12164, 14083, 55994, 17131, 18591, 12562, 19303	692	75	18082	2.43881	1	0.987481	70.4195
CvsE	GOTERM_CC_DIRECT	GO:0031090~organelle membrane	8	0.839454	0.0681597	14263, 76279, 13086, 13087, 13097, 329065, 20905, 53973	752	94	19662	2.22522	1	0.901281	63.7335
CvsE	GOTERM_BP_DIRECT	GO:0000132~establishment of mitotic spindle orientation	4	0.419727	0.0685233	233752, 70385, 21648, 214444	692	25	18082	4.18081	1	0.987538	71.3659
CvsE	GOTERM_BP_DIRECT	GO:0036342~post-anal tail morphogenesis	4	0.419727	0.0685233	20997, 74019, 54612, 12005	692	25	18082	4.18081	1	0.987538	71.3659
CvsE	GOTERM_CC_DIRECT	GO:0043231~intracellular membrane-bounded organelle	38	3.98741	0.0693822	20534, 54397, 192113, 67080, 20539, 12649, 13495, 20905, 53973, 56698, 13406, 11670, 52348, 19060, 238323, 75627, 27015, 19204, 21355, 224902, 14263, 76279, 74180, 18139, 234671, 66482, 16987, 71889, 329065, 22337, 76899, 338366, 20170, 212392, 67488, 13097, 67300, 11975	752	751	19662	1.32298	1	0.890423	64.4111
CvsE	GOTERM_BP_DIRECT	GO:0031397~negative regulation of protein ubiquitination	5	0.524659	0.0703203	17131, 75826, 69237, 69216, 18627	692	41	18082	3.18659	1	0.987655	72.3236
CvsE	KEGG_PATHWAY	mmu03008:Ribosome biogenesis in eukaryotes	8	0.839454	0.072332	101592, 195434, 68147, 230737, 72554, 245474, 24128, 69237	341	83	7720	2.1821	1	0.989151	62.0823
CvsE	GOTERM_BP_DIRECT	GO:0043162~ubiquitin-dependent protein catabolic process via the multivesicular body sorting pathway	3	0.314795	0.0746969	52348, 67123, 116733	692	12	18082	6.53251	1	0.989616	74.5315
CvsE	GOTERM_BP_DIRECT	GO:0071276~cellular response to cadmium ion	3	0.314795	0.0746969	19060, 13087, 18294	692	12	18082	6.53251	1	0.989616	74.5315
CvsE	GOTERM_BP_DIRECT	GO:0006285~base-excision repair, AP site formation	2	0.209864	0.0749713	18207, 21665	692	2	18082	26.1301	1	0.988647	74.6642
CvsE	GOTERM_BP_DIRECT	GO:0072224~metanephric glomerulus development	2	0.209864	0.0749713	16869, 107515	692	2	18082	26.1301	1	0.988647	74.6642
CvsE	GOTERM_BP_DIRECT	GO:0006408~snRNA export from nucleus	2	0.209864	0.0749713	68092, 56698	692	2	18082	26.1301	1	0.988647	74.6642
CvsE	GOTERM_CC_DIRECT	GO:0000421~autophagosome membrane	4	0.419727	0.0752712	100504663, 54673, 93739, 52639	752	26	19662	4.0225	1	0.896148	67.5135
CvsE	GOTERM_BP_DIRECT	GO:0050768~negative regulation of neurogenesis	4	0.419727	0.07535	227292, 99982, 21648, 107503	692	26	18082	4.02001	1	0.987717	74.8463
CvsE	GOTERM_MF_DIRECT	GO:0046966~thyroid hormone receptor binding	4	0.419727	0.0753624	234959, 23989, 18193, 19183	695	25	17446	4.01635	1	0.992643	70.0507
CvsE	GOTERM_MF_DIRECT	GO:0008441~3'(2'),5'-bisphosphate nucleotidase activity	2	0.209864	0.0779795	242291, 23827	695	2	17446	25.1022	1	0.991141	71.3288
CvsE	GOTERM_MF_DIRECT	GO:0008389~coumarin 7-hydroxylase activity	2	0.209864	0.0779795	13086, 13087	695	2	17446	25.1022	1	0.991141	71.3288
CvsE	GOTERM_MF_DIRECT	GO:0001025~RNA polymerase III transcription factor binding	2	0.209864	0.0779795	15184, 208727	695	2	17446	25.1022	1	0.991141	71.3288
CvsE	GOTERM_MF_DIRECT	GO:0005185~neurohypophyseal hormone activity	2	0.209864	0.0779795	18429, 11998	695	2	17446	25.1022	1	0.991141	71.3288
CvsE	GOTERM_MF_DIRECT	GO:0004947~bradykinin receptor activity	2	0.209864	0.0779795	12062, 12061	695	2	17446	25.1022	1	0.991141	71.3288
CvsE	GOTERM_BP_DIRECT	GO:0031398~positive regulation of protein ubiquitination	6	0.629591	0.0786997	12005, 18952, 17131, 75826, 67046, 55982	692	60	18082	2.61301	1	0.988902	76.4042
CvsE	GOTERM_BP_DIRECT	GO:0048013~ephrin receptor signaling pathway	5	0.524659	0.0808341	270190, 14083, 13844, 13642, 13840	692	43	18082	3.03838	1	0.989195	77.349
CvsE	GOTERM_BP_DIRECT	GO:0008104~protein localization	7	0.734523	0.0814423	244667, 67378, 56149, 235633, 73739, 71955, 57295	692	79	18082	2.31532	1	0.988509	77.6116
CvsE	GOTERM_BP_DIRECT	GO:0032689~negative regulation of interferon-gamma production	4	0.419727	0.0824639	26904, 21898, 213208, 19122	692	27	18082	3.87112	1	0.988091	78.0462
CvsE	GOTERM_BP_DIRECT	GO:0006366~transcription from RNA polymerase II promoter	10	1.04932	0.082595	209361, 13543, 13871, 17749, 233208, 53417, 16869, 14884, 23989, 99730	692	138	18082	1.89348	1	0.987058	78.1015
CvsE	GOTERM_MF_DIRECT	GO:0050681~androgen receptor binding	4	0.419727	0.0827805	99982, 18193, 52639, 19183	695	26	17446	3.86187	1	0.990858	73.542
CvsE	GOTERM_BP_DIRECT	GO:0014070~response to organic cyclic compound	7	0.734523	0.0853605	18429, 192113, 11670, 18806, 11908, 14179, 11750	692	80	18082	2.28638	1	0.987839	79.2358
CvsE	GOTERM_BP_DIRECT	GO:0006974~cellular response to DNA damage stimulus	23	2.41343	0.0854616	208084, 19360, 12649, 68501, 57257, 72584, 234736, 18294, 18207, 219022, 74528, 13871, 230484, 13197, 237877, 14884, 19164, 27015, 18538, 70020, 21665, 55982, 22589	692	420	18082	1.43093	1	0.986811	79.2761
CvsE	GOTERM_BP_DIRECT	GO:0090179~planar cell polarity pathway involved in neural tube closure	3	0.314795	0.0861093	13543, 54612, 71461	692	13	18082	6.03001	1	0.986141	79.5332
CvsE	GOTERM_BP_DIRECT	GO:0009950~dorsal/ventral axis specification	3	0.314795	0.0861093	17240, 12005, 75826	692	13	18082	6.03001	1	0.986141	79.5332
CvsE	GOTERM_BP_DIRECT	GO:0001932~regulation of protein phosphorylation	6	0.629591	0.0877822	14083, 11516, 100504663, 12005, 225849, 81897	692	62	18082	2.52872	1	0.986206	80.1833
CvsE	GOTERM_BP_DIRECT	GO:0007399~nervous system development	21	2.20357	0.0885862	233752, 20562, 270190, 20588, 20539, 15184, 195208, 13642, 20353, 17173, 228662, 11567, 13388, 83485, 244667, 16869, 11516, 13844, 11924, 234847, 260298	692	377	18082	1.45552	1	0.985658	80.4888
CvsE	GOTERM_BP_DIRECT	GO:0007131~reciprocal meiotic recombination	4	0.419727	0.089854	239083, 671564, 19360, 26972	692	28	18082	3.73287	1	0.985446	80.9615
CvsE	GOTERM_MF_DIRECT	GO:0070016~armadillo repeat domain binding	3	0.314795	0.0922547	67488, 12005, 268980	695	13	17446	5.79281	1	0.992776	77.4487
CvsE	GOTERM_MF_DIRECT	GO:0000030~mannosyltransferase activity	3	0.314795	0.0922547	381510, 55981, 67556	695	13	17446	5.79281	1	0.992776	77.4487
CvsE	GOTERM_MF_DIRECT	GO:0015179~L-amino acid transmembrane transporter activity	3	0.314795	0.0922547	17962, 20539, 50934	695	13	17446	5.79281	1	0.992776	77.4487
CvsE	GOTERM_CC_DIRECT	GO:0000176~nuclear exosome (RNase complex)	3	0.314795	0.097922	227715, 68533, 50911	752	14	19662	5.60277	1	0.940204	77.2512
CvsE	GOTERM_CC_DIRECT	GO:0000974~Prp19 complex	3	0.314795	0.097922	57905, 15481, 68592	752	14	19662	5.60277	1	0.940204	77.2512
CvsF	GOTERM_CC_DIRECT	GO:0005634~nucleus	217	32.8788	5.51107e-07	72754, 20807, 22774, 17681, 66164, 70103, 52348, 193796, 72554, 17285, 76719, 239083, 11864, 14184, 15432, 17691, 20174, 12029, 68533, 18538, 50721, 19211, 22123, 17463, 66515, 52163, 231464, 55927, 53607, 17865, 108797, 80987, 69009, 72345, 212139, 19724, 75826, 74178, 232236, 21908, 75565, 67053, 71096, 14088, 114479, 75560, 56215, 53417, 51789, 20761, 231861, 72739, 20534, 227292, 56200, 11080…	534	6019	19662	1.32746	0.000240254	0.000240254	0.000778319
CvsF	GOTERM_CC_DIRECT	GO:0005654~nucleoplasm	83	12.5758	2.91908e-05	20534, 227292, 80288, 56200, 19384, 17681, 15184, 101706, 72459, 110809, 67255, 67219, 235497, 29856, 13496, 13495, 21869, 18974, 94230, 52348, 11776, 16549, 67776, 12581, 15382, 14632, 77134, 19826, 84505, 20174, 231051, 116870, 21975, 56809, 93686, 209446, 18538, 50721, 231386, 13840, 19211, 22123, 17463, 386612, 233900, 18181, 67080, 19360, 66515, 70233, 56324, 22190, 23989, 18952, 17865, 1516…	534	1935	19662	1.57937	0.0126467	0.00634348	0.041218
CvsF	GOTERM_BP_DIRECT	GO:0006351~transcription, DNA-templated	78	11.8182	0.000179709	73703, 20807, 80288, 56200, 17681, 15184, 50796, 72459, 67255, 67219, 235497, 13496, 21869, 208968, 19009, 266692, 26424, 16549, 193796, 68992, 233490, 76246, 17285, 14240, 72667, 11864, 67673, 19291, 14632, 18024, 15432, 13205, 18193, 84505, 19645, 224656, 20174, 231051, 116870, 56809, 67488, 209446, 66556, 240514, 18181, 23989, 231464, 55927, 12785, 21886, 17865, 13871, 224903, 75627, 69009, 30…	493	1885	18082	1.51769	0.317325	0.317325	0.310692
CvsF	GOTERM_BP_DIRECT	GO:0006397~mRNA processing	22	3.33333	0.000211887	386612, 54614, 66899, 15382, 70233, 110809, 231464, 217207, 53607, 24128, 68592, 19826, 56215, 94230, 20227, 56009, 16549, 69305, 93686, 53861, 231386, 66101	493	322	18082	2.50592	0.362433	0.201522	0.366227
CvsF	GOTERM_BP_DIRECT	GO:0008380~RNA splicing	18	2.72727	0.000339402	386612, 54614, 70233, 15382, 217207, 110809, 53607, 68592, 19826, 56215, 20227, 56009, 16549, 69305, 93686, 53861, 231386, 66101	493	241	18082	2.7394	0.51374	0.213637	0.586015
CvsF	GOTERM_BP_DIRECT	GO:0006355~regulation of transcription, DNA-templated	89	13.4848	0.000392805	73703, 20807, 80288, 17681, 67255, 15184, 50796, 72459, 67219, 235497, 13496, 21869, 208968, 13394, 19009, 266692, 26424, 16549, 20204, 193796, 68992, 233490, 78552, 76246, 17285, 14240, 11864, 67673, 19291, 14632, 18024, 15432, 13205, 18193, 381813, 76373, 22746, 84505, 19645, 224656, 20174, 231051, 116870, 56809, 67488, 209446, 66556, 240514, 18181, 23989, 231464, 55927, 12785, 21886, 17865, 15…	493	2279	18082	1.43234	0.5659	0.188297	0.677926
CvsF	GOTERM_BP_DIRECT	GO:0045944~positive regulation of transcription from RNA polymerase II promoter	46	6.9697	0.000585496	20807, 13649, 18181, 80288, 257630, 52163, 50796, 15184, 235497, 16973, 12785, 13496, 21869, 17865, 83383, 13871, 57783, 224903, 26424, 109889, 16147, 75826, 54123, 17285, 21908, 76246, 11864, 52679, 67673, 21770, 13179, 75871, 14632, 18024, 13205, 83430, 226075, 13388, 20174, 19645, 53417, 13199, 56809, 67488, 209446, 81897	493	995	18082	1.69564	0.711759	0.220257	1.0089
CvsF	KEGG_PATHWAY	mmu03040:Spliceosome	13	1.9697	0.000760869	54614, 74351, 15382, 110809, 217207, 68592, 53607, 56215, 67958, 20227, 56009, 66101, 64340	238	133	7720	3.17053	0.147723	0.147723	0.957042
CvsF	GOTERM_BP_DIRECT	GO:0031398~positive regulation of protein ubiquitination	8	1.21212	0.00117513	192656, 66245, 14184, 72345, 14225, 12005, 18952, 75826	493	60	18082	4.89033	0.917705	0.340479	2.01523
CvsF	GOTERM_MF_DIRECT	GO:0003677~DNA binding	76	11.5152	0.00183683	20807, 22774, 17681, 50796, 67255, 13496, 21869, 208968, 13394, 21769, 19009, 18974, 83383, 26424, 16549, 20204, 106021, 68992, 78552, 76246, 17285, 14240, 11864, 233210, 19291, 18024, 14632, 15432, 13205, 380664, 19826, 84505, 19645, 224656, 231051, 12029, 116870, 21975, 56809, 209446, 18538, 19119, 66556, 208084, 18181, 19360, 55927, 12785, 17865, 27140, 13871, 224903, 75627, 69009, 212139, 270…	509	1847	17446	1.41034	0.69395	0.69395	2.70441
CvsF	GOTERM_MF_DIRECT	GO:0003714~transcription corepressor activity	13	1.9697	0.0021839	66556, 52679, 23957, 53417, 116870, 269881, 30937, 93686, 15184, 21886, 50721, 18193, 12848	509	157	17446	2.83806	0.75536	0.505389	3.20767
CvsF	GOTERM_BP_DIRECT	GO:0043393~regulation of protein binding	5	0.757576	0.00224263	16334, 19384, 52163, 15184, 19164	493	21	18082	8.73273	0.991509	0.494012	3.81266
CvsF	GOTERM_BP_DIRECT	GO:0060070~canonical Wnt signaling pathway	9	1.36364	0.00291779	13543, 80288, 16334, 19164, 14632, 16973, 12005, 19211, 14179	493	89	18082	3.70896	0.997984	0.539668	4.93339
CvsF	GOTERM_BP_DIRECT	GO:0000398~mRNA splicing, via spliceosome	10	1.51515	0.00351125	209003, 54614, 20227, 66177, 72459, 217207, 53607, 68592, 231386, 64340	493	112	18082	3.27478	0.999431	0.564	5.90833
CvsF	GOTERM_CC_DIRECT	GO:0016607~nuclear speck	14	2.12121	0.00398118	386612, 54614, 53417, 69009, 75560, 70233, 110809, 106021, 20747, 13205, 231386, 19826, 56215, 66101	534	205	19662	2.51455	0.82435	0.439964	5.47805
CvsF	GOTERM_BP_DIRECT	GO:0060348~bone development	7	1.06061	0.00404201	84505, 14184, 72345, 72055, 16973, 14179, 18590	493	56	18082	4.58469	0.999816	0.576949	6.77228
CvsF	GOTERM_MF_DIRECT	GO:0044822~poly(A) RNA binding	49	7.42424	0.00414591	67115, 56347, 56200, 19384, 72459, 110809, 68592, 66164, 16549, 72554, 76246, 74351, 15382, 19291, 77134, 13205, 19826, 18114, 231051, 93686, 231386, 67842, 22190, 12785, 69237, 108797, 209003, 224903, 353242, 67958, 20227, 219257, 70579, 69956, 53872, 330474, 224902, 68035, 66899, 68077, 13179, 217207, 12181, 24128, 56215, 213773, 53861, 73212, 64340	509	1113	17446	1.50896	0.931129	0.590099	6.00733
CvsF	GOTERM_BP_DIRECT	GO:0009755~hormone-mediated signaling pathway	5	0.757576	0.00435017	26424, 12919, 11604, 58991, 22094	493	25	18082	7.3355	0.999905	0.569071	7.27045
CvsF	GOTERM_MF_DIRECT	GO:0001047~core promoter binding	8	1.21212	0.00613534	52679, 19645, 224903, 116870, 67488, 15184, 21869, 76719	509	75	17446	3.65601	0.981	0.628733	8.76883
CvsF	GOTERM_BP_DIRECT	GO:0032880~regulation of protein localization	7	1.06061	0.00901748	116733, 16334, 14225, 52163, 69582, 56382, 19122	493	66	18082	3.89004	1	0.798775	14.5156
CvsF	GOTERM_MF_DIRECT	GO:0000978~RNA polymerase II core promoter proximal region sequence-specific DNA binding	20	3.0303	0.00931184	20807, 11864, 18181, 14632, 17865, 226075, 13394, 76373, 21386, 83383, 26424, 109889, 13199, 56809, 212139, 209446, 19724, 72739, 17285, 21908	509	359	17446	1.90947	0.997582	0.700303	13.0217
CvsF	GOTERM_BP_DIRECT	GO:0000122~negative regulation of transcription from RNA polymerase II promoter	32	4.84848	0.0096394	66556, 15184, 17681, 50796, 20747, 55927, 21869, 15161, 13394, 70103, 109889, 30937, 19164, 212139, 76246, 52679, 14184, 19291, 17691, 13560, 18193, 226075, 12848, 21386, 84505, 19645, 23957, 16334, 12029, 18538, 72739, 67393	493	729	18082	1.60999	1	0.794553	15.4397
CvsF	GOTERM_MF_DIRECT	GO:0003682~chromatin binding	24	3.63636	0.0100448	73703, 20807, 13649, 75560, 15184, 50796, 14632, 13496, 83797, 18193, 15161, 268515, 84505, 70103, 224903, 26424, 116870, 67488, 18538, 50721, 231861, 244349, 72739, 17285	509	466	17446	1.76524	0.998499	0.661622	13.9763
CvsF	GOTERM_CC_DIRECT	GO:0034774~secretory granule lumen	3	0.454545	0.0102339	14607, 16333, 16334	534	6	19662	18.4101	0.988723	0.674124	13.5217
CvsF	GOTERM_CC_DIRECT	GO:0031410~cytoplasmic vesicle	29	4.39394	0.0103668	68166, 170743, 66712, 140919, 217039, 18260, 19164, 231717, 56382, 75826, 75669, 396184, 22784, 11806, 14184, 434204, 320571, 242669, 100213, 277978, 13388, 13543, 20981, 51789, 235604, 66616, 12005, 81897, 233204	534	646	19662	1.65292	0.989364	0.596952	13.6855
CvsF	GOTERM_BP_DIRECT	GO:0050907~detection of chemical stimulus involved in sensory perception	13	1.9697	0.0111405	258313, 258316, 258656, 258353, 258904, 258676, 258616, 258893, 18359, 258379, 258439, 258910, 259011	493	206	18082	2.3146	1	0.817253	17.6316
CvsF	GOTERM_MF_DIRECT	GO:0004888~transmembrane signaling receptor activity	18	2.72727	0.0115232	258313, 13649, 258316, 170743, 258676, 237175, 258379, 259011, 258656, 258353, 258904, 258616, 258893, 93896, 258439, 18359, 81897, 258910	509	316	17446	1.95238	0.999427	0.655717	15.8723
CvsF	GOTERM_MF_DIRECT	GO:0003676~nucleic acid binding	51	7.72727	0.0116539	56200, 22774, 67255, 110809, 72459, 266692, 94230, 16549, 56009, 68992, 72667, 15382, 14632, 13205, 77134, 19826, 76373, 22746, 224656, 12029, 67966, 93686, 58809, 12785, 633093, 53607, 108797, 210135, 209003, 13871, 77519, 224903, 67958, 69009, 230162, 224902, 319535, 68035, 232785, 193736, 75871, 217207, 234413, 13560, 67710, 24128, 226075, 54678, 22768, 100090, 72739	509	1237	17446	1.41312	0.999473	0.610796	16.0381
CvsF	GOTERM_BP_DIRECT	GO:0006139~nucleobase-containing compound metabolic process	5	0.757576	0.0118644	13871, 18950, 24128, 66588, 19122	493	33	18082	5.55719	1	0.815488	18.6694
CvsF	GOTERM_BP_DIRECT	GO:2000648~positive regulation of stem cell proliferation	4	0.606061	0.0120516	73703, 21386, 15184, 50721	493	18	18082	8.15055	1	0.800026	18.9358
CvsF	GOTERM_MF_DIRECT	GO:0003723~RNA binding	35	5.30303	0.0129604	386612, 54614, 67842, 56347, 56200, 110809, 72459, 53607, 108797, 66164, 209003, 94230, 353242, 224903, 67958, 56009, 69956, 16549, 53872, 224902, 18569, 68035, 66899, 19291, 15382, 77134, 13205, 66446, 67710, 19826, 227715, 53861, 68533, 93686, 231386	509	780	17446	1.53798	0.999775	0.606806	17.6781
CvsF	GOTERM_BP_DIRECT	GO:0007275~multicellular organism development	41	6.21212	0.0151894	101809, 386612, 20807, 13649, 18181, 52163, 50796, 55927, 66712, 13642, 16973, 13394, 27140, 244653, 217039, 76858, 20204, 16147, 23796, 23893, 14179, 17285, 18590, 396184, 233752, 69287, 14632, 15432, 18193, 17691, 21386, 12164, 13388, 13543, 53417, 22768, 74229, 12005, 317755, 19119, 544696	493	1029	18082	1.4614	1	0.852265	23.2799
CvsF	GOTERM_CC_DIRECT	GO:0071013~catalytic step 2 spliceosome	8	1.21212	0.0155306	209003, 20227, 74351, 15382, 110809, 217207, 68592, 64340	534	96	19662	3.06835	0.998913	0.679352	19.833
CvsF	KEGG_PATHWAY	mmu03460:Fanconi anemia pathway	6	0.909091	0.019481	14088, 21975, 230484, 27015, 235610, 71718	238	51	7720	3.81611	0.983939	0.873269	22.0071
CvsF	GOTERM_BP_DIRECT	GO:0006364~rRNA processing	9	1.36364	0.0219097	18114, 67115, 227715, 213773, 56200, 68533, 12181, 66446, 72554	493	126	18082	2.61982	1	0.926766	31.857
CvsF	GOTERM_BP_DIRECT	GO:0007267~cell-cell signaling	8	1.21212	0.0223829	14616, 13388, 14184, 19064, 16147, 21948, 11548, 22094	493	103	18082	2.84874	1	0.920389	32.4255
CvsF	GOTERM_BP_DIRECT	GO:0043507~positive regulation of JUN kinase activity	5	0.757576	0.0228491	13543, 16179, 269881, 12005, 81897	493	40	18082	4.58469	1	0.914113	32.9812
CvsF	GOTERM_MF_DIRECT	GO:0004003~ATP-dependent DNA helicase activity	4	0.606061	0.0250506	13871, 20174, 19360, 13205	509	22	17446	6.23183	1	0.804816	31.4988
CvsF	GOTERM_BP_DIRECT	GO:0045893~positive regulation of transcription, DNA-templated	25	3.78788	0.0262835	20807, 11864, 23989, 18024, 14632, 16973, 12785, 18193, 214444, 21869, 21386, 83383, 13871, 13543, 26424, 233532, 106021, 19164, 67488, 209446, 14601, 12005, 244349, 54123, 72739	493	576	18082	1.5919	1	0.932387	36.9448
CvsF	GOTERM_BP_DIRECT	GO:0001947~heart looping	6	0.909091	0.0265782	13388, 21386, 20807, 19164, 16147, 14179	493	62	18082	3.54943	1	0.92578	37.2744
CvsF	GOTERM_CC_DIRECT	GO:0005737~cytoplasm	202	30.6061	0.0277344	72754, 20807, 56347, 68166, 110355, 66164, 12012, 52348, 16404, 237898, 193796, 330830, 17285, 22784, 11864, 20818, 14184, 69287, 269881, 60613, 11471, 17691, 58991, 20170, 12340, 20174, 58214, 68533, 18538, 75985, 50721, 19211, 22123, 66515, 52163, 231464, 66140, 108797, 235631, 72345, 212139, 20751, 26406, 75826, 74178, 67053, 71096, 14088, 216616, 434204, 242291, 56215, 53413, 17872, 53417, 51…	534	6631	19662	1.12165	0.999995	0.82655	32.7817
CvsF	GOTERM_BP_DIRECT	GO:0007626~locomotory behavior	8	1.21212	0.0281115	14708, 15452, 14816, 268980, 21869, 19211, 11548, 13508	493	108	18082	2.71685	1	0.928154	38.9632
CvsF	GOTERM_CC_DIRECT	GO:0000812~Swr1 complex	3	0.454545	0.0285756	70103, 20174, 75560	534	10	19662	11.0461	0.999997	0.794036	33.5983
CvsF	GOTERM_BP_DIRECT	GO:0046850~regulation of bone remodeling	3	0.454545	0.0287708	14184, 94111, 16973	493	10	18082	11.0032	1	0.924495	39.6761
CvsF	GOTERM_MF_DIRECT	GO:0000977~RNA polymerase II regulatory region sequence-specific DNA binding	13	1.9697	0.0288665	52679, 22774, 12029, 22768, 19291, 50796, 14632, 55927, 13496, 13560, 21869, 226075, 19009	509	221	17446	2.01618	1	0.820014	35.3899
CvsF	GOTERM_BP_DIRECT	GO:0045740~positive regulation of DNA replication	5	0.757576	0.0289664	13649, 16334, 14632, 18538, 18590	493	43	18082	4.26482	1	0.917696	39.8862
CvsF	GOTERM_BP_DIRECT	GO:0046426~negative regulation of JAK-STAT cascade	5	0.757576	0.0289664	396184, 67296, 13179, 272381, 192157	493	43	18082	4.26482	1	0.917696	39.8862
CvsF	GOTERM_BP_DIRECT	GO:0000132~establishment of mitotic spindle orientation	4	0.606061	0.0295362	233752, 21648, 101706, 214444	493	25	18082	5.8684	1	0.91364	40.494
CvsF	GOTERM_BP_DIRECT	GO:0016569~covalent chromatin modification	14	2.12121	0.0307559	75565, 233900, 75560, 15184, 18193, 83797, 15161, 84505, 20174, 19645, 231051, 193796, 244349, 76719	493	266	18082	1.93039	1	0.914347	41.7757
CvsF	GOTERM_BP_DIRECT	GO:0022008~neurogenesis	6	0.909091	0.0317811	270190, 100764, 16897, 19164, 214444, 12848	493	65	18082	3.38561	1	0.913703	42.8328
CvsF	GOTERM_BP_DIRECT	GO:0016055~Wnt signaling pathway	12	1.81818	0.031887	13543, 27412, 72345, 67488, 235497, 16973, 13205, 21886, 12005, 75826, 268980, 76246	493	213	18082	2.06634	1	0.906845	42.941
CvsF	GOTERM_CC_DIRECT	GO:0005681~spliceosomal complex	9	1.36364	0.0320385	20227, 56009, 15382, 110809, 217207, 53607, 68592, 64340, 66101	534	136	19662	2.43663	0.999999	0.793508	36.8642
CvsF	GOTERM_BP_DIRECT	GO:0051028~mRNA transport	7	1.06061	0.032834	386612, 70579, 56009, 16549, 15382, 110809, 75826	493	88	18082	2.91753	1	0.905926	43.8997
CvsF	GOTERM_BP_DIRECT	GO:0042733~embryonic digit morphogenesis	6	0.909091	0.033647	21386, 242291, 16147, 16973, 15432, 544696	493	66	18082	3.33432	1	0.904156	44.7106
CvsF	GOTERM_BP_DIRECT	GO:0040008~regulation of growth	6	0.909091	0.0396465	13388, 240514, 67296, 16147, 13560, 192157	493	69	18082	3.18935	1	0.931787	50.3621
CvsF	GOTERM_CC_DIRECT	GO:0031461~cullin-RING ubiquitin ligase complex	3	0.454545	0.0404439	66515, 78309, 72584	534	12	19662	9.20506	1	0.834702	44.181
CvsF	GOTERM_BP_DIRECT	GO:0045840~positive regulation of mitotic nuclear division	4	0.606061	0.0433496	16334, 50796, 16973, 14179	493	29	18082	5.05896	1	0.942296	53.5739
CvsF	GOTERM_MF_DIRECT	GO:0032947~protein complex scaffold	5	0.757576	0.0443288	56692, 12005, 83797, 66383, 71718	509	46	17446	3.72555	1	0.912255	49.1424
CvsF	GOTERM_CC_DIRECT	GO:0030659~cytoplasmic vesicle membrane	8	1.21212	0.0449998	66884, 396184, 68166, 434204, 51789, 235604, 66616, 56382	534	120	19662	2.45468	1	0.838783	47.8095
CvsF	GOTERM_BP_DIRECT	GO:0006469~negative regulation of protein kinase activity	7	1.06061	0.0450738	396184, 67296, 19645, 13179, 19164, 272381, 192157	493	95	18082	2.70255	1	0.943934	55.0015
CvsF	GOTERM_MF_DIRECT	GO:0005179~hormone activity	8	1.21212	0.0453105	14607, 16333, 19064, 16334, 18776, 14601, 58991, 22094	509	112	17446	2.44822	1	0.899446	49.916
CvsF	GOTERM_BP_DIRECT	GO:0019221~cytokine-mediated signaling pathway	9	1.36364	0.0463936	396184, 67296, 16179, 230828, 13179, 14225, 272381, 192157, 23893	493	146	18082	2.26094	1	0.944024	56.0662
CvsF	GOTERM_BP_DIRECT	GO:0021795~cerebral cortex cell migration	3	0.454545	0.0472686	13649, 19164, 21869	493	13	18082	8.46403	1	0.942554	56.759
CvsF	GOTERM_BP_DIRECT	GO:0000186~activation of MAPKK activity	4	0.606061	0.0512651	13649, 56692, 19164, 14816	493	31	18082	4.73258	1	0.951248	59.7943
CvsF	GOTERM_MF_DIRECT	GO:0001077~transcriptional activator activity, RNA polymerase II core promoter proximal region sequence-specific binding	14	2.12121	0.0531357	50907, 11864, 20807, 18181, 15184, 17865, 226075, 83383, 26424, 109889, 56809, 209446, 17285, 21908	509	270	17446	1.77722	1	0.91886	55.7007
CvsF	GOTERM_MF_DIRECT	GO:0070016~armadillo repeat domain binding	3	0.454545	0.0533908	67488, 12005, 268980	509	13	17446	7.90963	1	0.905174	55.8783
CvsF	GOTERM_BP_DIRECT	GO:0045818~negative regulation of glycogen catabolic process	2	0.30303	0.0536799	16334, 11548	493	2	18082	36.6775	1	0.954222	61.5298
CvsF	GOTERM_CC_DIRECT	GO:0000176~nuclear exosome (RNase complex)	3	0.454545	0.053821	227715, 68533, 66446	534	14	19662	7.89005	1	0.866023	54.2202
CvsF	GOTERM_BP_DIRECT	GO:2000134~negative regulation of G1/S transition of mitotic cell cycle	4	0.606061	0.0554666	52679, 19645, 227292, 19211	493	32	18082	4.58469	1	0.955301	62.7683
CvsF	GOTERM_MF_DIRECT	GO:0016608~growth hormone-releasing hormone activity	2	0.30303	0.0573906	14601, 58991	509	2	17446	34.275	1	0.907348	58.5782
CvsF	GOTERM_BP_DIRECT	GO:0006511~ubiquitin-dependent protein catabolic process	9	1.36364	0.0598326	233900, 76800, 66515, 237898, 230484, 106021, 78309, 72584, 22123	493	154	18082	2.14349	1	0.962226	65.6382
CvsF	GOTERM_CC_DIRECT	GO:0000178~exosome (RNase complex)	3	0.454545	0.0610138	227715, 68533, 66446	534	15	19662	7.36404	1	0.878931	58.8975
CvsF	GOTERM_BP_DIRECT	GO:0060997~dendritic spine morphogenesis	3	0.454545	0.061412	235072, 270190, 19211	493	15	18082	7.3355	1	0.962497	66.6241
CvsF	GOTERM_BP_DIRECT	GO:0061029~eyelid development in camera-type eye	3	0.454545	0.061412	13649, 20807, 231051	493	15	18082	7.3355	1	0.962497	66.6241
CvsF	GOTERM_CC_DIRECT	GO:0005912~adherens junction	5	0.757576	0.0616585	13388, 69524, 319352, 51789, 12562	534	55	19662	3.34729	1	0.862203	59.2942
CvsF	GOTERM_BP_DIRECT	GO:0002755~MyD88-dependent toll-like receptor signaling pathway	3	0.454545	0.0689552	57783, 170743, 81897	493	16	18082	6.87703	1	0.973035	70.976
CvsF	GOTERM_BP_DIRECT	GO:0006893~Golgi to plasma membrane transport	3	0.454545	0.0689552	66482, 16897, 57437	493	16	18082	6.87703	1	0.973035	70.976
CvsF	GOTERM_MF_DIRECT	GO:0042802~identical protein binding	26	3.93939	0.0690964	56173, 66556, 13649, 381485, 15161, 170756, 79263, 233490, 224902, 19122, 66978, 52679, 235072, 11806, 217207, 381813, 13543, 19645, 20174, 16334, 51789, 15452, 21648, 12005, 18538, 19211	509	625	17446	1.42584	1	0.93362	65.6205
CvsF	GOTERM_BP_DIRECT	GO:0007565~female pregnancy	6	0.909091	0.0697926	26439, 545925, 14607, 12919, 20905, 20860	493	81	18082	2.71685	1	0.971946	71.4246
CvsF	KEGG_PATHWAY	mmu03015:mRNA surveillance pathway	7	1.06061	0.0743179	94230, 66899, 19053, 56009, 21770, 19826, 56215	238	96	7720	2.3652	1	0.995509	62.3055
CvsF	GOTERM_BP_DIRECT	GO:0016337~single organismal cell-cell adhesion	7	1.06061	0.0745062	13649, 20807, 69524, 19164, 170643, 12562, 16774	493	108	18082	2.37724	1	0.97619	73.8307
CvsF	GOTERM_BP_DIRECT	GO:0002053~positive regulation of mesenchymal cell proliferation	4	0.606061	0.0787894	20204, 16147, 16973, 18590	493	37	18082	3.96513	1	0.979215	75.8503
CvsF	GOTERM_BP_DIRECT	GO:0001933~negative regulation of protein phosphorylation	6	0.909091	0.0788659	227292, 14225, 19164, 170643, 19211, 19122	493	84	18082	2.61982	1	0.977476	75.885
CvsF	GOTERM_BP_DIRECT	GO:0009615~response to virus	6	0.909091	0.0788659	16639, 56200, 17858, 13205, 233490, 81897	493	84	18082	2.61982	1	0.977476	75.885
CvsF	GOTERM_CC_DIRECT	GO:0097227~sperm annulus	2	0.30303	0.0791437	71089, 18952	534	3	19662	24.5468	1	0.908972	68.7906
CvsF	GOTERM_BP_DIRECT	GO:0035282~segmentation	2	0.30303	0.0794315	13543, 19164	493	3	18082	24.4517	1	0.976251	76.1401
CvsF	GOTERM_BP_DIRECT	GO:0071930~negative regulation of transcription involved in G1/S transition of mitotic cell cycle	2	0.30303	0.0794315	52679, 19645	493	3	18082	24.4517	1	0.976251	76.1401
CvsF	GOTERM_BP_DIRECT	GO:0070673~response to interleukin-18	2	0.30303	0.0794315	192656, 18260	493	3	18082	24.4517	1	0.976251	76.1401
CvsF	GOTERM_MF_DIRECT	GO:0004386~helicase activity	8	1.21212	0.083066	13871, 208084, 20174, 56200, 75560, 217207, 13205, 64340	509	129	17446	2.12558	1	0.95507	72.5605
CvsF	GOTERM_BP_DIRECT	GO:0006366~transcription from RNA polymerase II promoter	8	1.21212	0.083118	20807, 13543, 13871, 53417, 56200, 23989, 67710, 226075	493	138	18082	2.12623	1	0.978503	77.7415
CvsF	GOTERM_MF_DIRECT	GO:0004860~protein kinase inhibitor activity	5	0.757576	0.0840487	396184, 67296, 13179, 272381, 192157	509	57	17446	3.00658	1	0.948988	72.9958
CvsF	GOTERM_CC_DIRECT	GO:0000159~protein phosphatase type 2A complex	3	0.454545	0.0843391	19053, 21770, 268980	534	18	19662	6.1367	1	0.90937	71.1874
CvsF	GOTERM_MF_DIRECT	GO:0005006~epidermal growth factor-activated receptor activity	2	0.30303	0.084841	13649, 216616	509	3	17446	22.85	1	0.942431	73.342
CvsF	GOTERM_MF_DIRECT	GO:1990269~RNA polymerase II C-terminal domain phosphoserine binding	2	0.30303	0.084841	235497, 76246	509	3	17446	22.85	1	0.942431	73.342
CvsF	GOTERM_BP_DIRECT	GO:0015012~heparan sulfate proteoglycan biosynthetic process	3	0.454545	0.0848744	117592, 54616, 83398	493	18	18082	6.11291	1	0.978605	78.4683
CvsF	GOTERM_BP_DIRECT	GO:0001932~regulation of protein phosphorylation	5	0.757576	0.0882116	11806, 21770, 170743, 12005, 81897	493	62	18082	2.95786	1	0.980217	79.7881
CvsF	GOTERM_MF_DIRECT	GO:0001227~transcriptional repressor activity, RNA polymerase II transcription regulatory region sequence-specific binding	5	0.757576	0.0883071	52679, 12029, 19291, 55927, 208968	509	58	17446	2.95475	1	0.941293	74.8086
CvsF	GOTERM_MF_DIRECT	GO:0042803~protein homodimerization activity	31	4.69697	0.0912135	17463, 20807, 241327, 233900, 18181, 257630, 71089, 50796, 55927, 13496, 266692, 83383, 170756, 109889, 20751, 231717, 23893, 21355, 18590, 237958, 192656, 14225, 381813, 20174, 106565, 23957, 16179, 20981, 15452, 66616, 12005	509	798	17446	1.33149	1	0.939177	75.98
CvsF	GOTERM_CC_DIRECT	GO:0005685~U1 snRNP	3	0.454545	0.092627	66978, 54614, 53607	534	19	19662	5.81372	1	0.917333	74.6595
CvsF	GOTERM_CC_DIRECT	GO:0000145~exocyst	3	0.454545	0.092627	277978, 53413, 66482	534	19	19662	5.81372	1	0.917333	74.6595
CvsF	GOTERM_BP_DIRECT	GO:0001916~positive regulation of T cell mediated cytotoxicity	3	0.454545	0.0932094	18950, 83430, 21355	493	19	18082	5.79118	1	0.983006	81.6228
CvsF	GOTERM_MF_DIRECT	GO:0003697~single-stranded DNA binding	6	0.909091	0.0945229	56009, 19291, 15382, 12785, 67710, 76246	509	83	17446	2.47771	1	0.937975	77.2518
CvsF	GOTERM_BP_DIRECT	GO:0003007~heart morphogenesis	5	0.757576	0.09643	21386, 13543, 14225, 244349, 14179	493	64	18082	2.86543	1	0.984107	82.7208
CvsF	GOTERM_MF_DIRECT	GO:0000166~nucleotide binding	67	10.1515	0.0966946	192113, 56200, 19384, 110355, 19700, 72459, 110809, 13495, 266692, 60530, 76858, 56009, 192656, 20818, 235072, 319555, 14184, 269881, 15382, 13205, 77134, 17691, 100210, 19826, 380664, 80981, 20174, 16179, 17858, 93686, 75985, 13840, 66588, 208084, 13649, 19360, 270190, 246710, 52163, 12747, 18952, 53607, 69237, 12789, 209003, 13871, 224903, 67958, 245038, 116733, 26406, 56382, 75669, 21355, 2249…	509	1936	17446	1.18617	1	0.934703	78.052
CvsF	GOTERM_MF_DIRECT	GO:0008013~beta-catenin binding	6	0.909091	0.0982421	80288, 72345, 67488, 19164, 12005, 12562	509	84	17446	2.44822	1	0.930319	78.6061
