# Supplementary material for: Comparison of efficacy of SHENQI compound and rosiglitazone in the treatment of diabetic vasculopathy analyzing multi-factor mediated disease-causing modules
Source: PLoS One. 2018 Dec 6;13(12):e0207683. doi: 10.1371/journal.pone.0207683 (PMC6283585; doi:10.1371/journal.pone.0207683)
Supplement: S4 Table — (XLS) [file pone.0207683.s004.xls]

## Sheet: Sheet1
Table S4.Modular genes involved in the function and pathway
BP:Biological process. CC:cellular component. MF: molecular function.
Module	Category	Term	Count	X.	PValue	Genes	List.Total	Pop.Hits	Pop.Total	Fold.Enrichment	Bonferroni	Benjamini	FDR
Module1	GOTERM_BP_DIRECT	GO:0000122~negative regulation of transcription from RNA polymerase II promoter	47	5.78106	0.000166077	104383, 21418, 69601, 19411, 15399, 15184, 17681, 235041, 24136, 20185, 74019, 13875, 15978, 108961, 21834, 494448, 212139, 14313, 14235, 18030, 23872, 27049, 64707, 18627, 18628, 20583, 235441, 81601, 71175, 17999, 56461, 114774, 13207, 14103, 232934, 70673, 18131, 21349, 21385, 14302, 16846, 15228, 18538, 16475, 75580, 14200, 11819	652	729	18082	1.78801	0.365924	0.140894	0.295654
Module1	GOTERM_BP_DIRECT	GO:0000226~microtubule cytoskeleton organization	11	1.35301	0.00238049	208177, 22390, 52028, 68519, 72205, 66515, 11765, 17755, 17754, 14158, 70430	652	96	18082	3.17775	0.998552	0.44806	4.15979
Module1	GOTERM_CC_DIRECT	GO:0000790~nuclear chromatin	16	1.96802	0.0191935	235441, 20583, 81601, 19411, 114774, 15184, 66131, 20185, 67991, 21349, 21834, 14158, 56361, 27049, 225876, 226182	713	228	19662	1.93519	0.999951	0.317258	24.4225
Module1	GOTERM_MF_DIRECT	GO:0000976~transcription regulatory region sequence-specific DNA binding	6	0.738007	0.0422892	11865, 21418, 21349, 64707, 18627, 268515	633	53	17446	3.12009	1	0.874962	48.5832
Module1	GOTERM_MF_DIRECT	GO:0000981~RNA polymerase II transcription factor activity, sequence-specific DNA binding	13	1.59902	0.0247623	14240, 71970, 21418, 21349, 219105, 13875, 100515, 14235, 15228, 23872, 114674, 14009, 72465	633	174	17446	2.05914	1	0.793558	32.0238
Module1	GOTERM_MF_DIRECT	GO:0001078~transcriptional repressor activity, RNA polymerase II core promoter proximal region sequence-specific binding	13	1.59902	0.00253971	67991, 20583, 15951, 21418, 15399, 21385, 243931, 108961, 56461, 212139, 18030, 23872, 232934	633	129	17446	2.77745	0.875085	0.340336	3.83919
Module1	GOTERM_BP_DIRECT	GO:0001525~angiogenesis	16	1.96802	0.0266624	69601, 78560, 14173, 66549, 13642, 72469, 104709, 22375, 107449, 12837, 21349, 16846, 15368, 67784, 17268, 18590	652	239	18082	1.85661	1	0.872432	38.2308
Module1	GOTERM_BP_DIRECT	GO:0001649~osteoblast differentiation	9	1.10701	0.051394	20583, 17534, 235567, 16147, 14632, 74511, 15891, 20361, 14200	652	113	18082	2.20883	1	0.928021	60.9603
Module1	GOTERM_BP_DIRECT	GO:0001658~branching involved in ureteric bud morphogenesis	5	0.615006	0.0935778	18764, 16776, 14734, 14173, 18514	652	48	18082	2.88887	1	0.958021	82.6489
Module1	GOTERM_BP_DIRECT	GO:0001701~in utero embryonic development	19	2.33702	0.0236034	77097, 243931, 67204, 13207, 110809, 214253, 13617, 11790, 15139, 106298, 13796, 14013, 72349, 13875, 11784, 16147, 57295, 225876, 11819	652	299	18082	1.76231	1	0.879193	34.677
Module1	GOTERM_BP_DIRECT	GO:0001843~neural tube closure	9	1.10701	0.0236837	19335, 207304, 21418, 19411, 19878, 12042, 24136, 73916, 225876	652	97	18082	2.57318	1	0.871851	34.7727
Module1	GOTERM_BP_DIRECT	GO:0001890~placenta development	6	0.738007	0.0333059	66515, 108961, 16846, 214253, 16157, 12576	652	50	18082	3.32798	1	0.884766	45.3303
Module1	GOTERM_BP_DIRECT	GO:0001947~heart looping	6	0.738007	0.0720704	18764, 21385, 68146, 16147, 73916, 225876	652	62	18082	2.68385	1	0.944412	73.6436
Module1	GOTERM_BP_DIRECT	GO:0002479~antigen processing and presentation of exogenous peptide antigen via MHC class I, TAP-dependent	4	0.492005	0.0920529	19167, 19166, 26446, 26440	652	30	18082	3.69775	1	0.957295	82.1211
Module1	GOTERM_BP_DIRECT	GO:0003094~glomerular filtration	3	0.369004	0.0393889	11826, 12490, 13617	652	9	18082	9.24438	1	0.908945	51.149
Module1	GOTERM_BP_DIRECT	GO:0003406~retinal pigment epithelium development	3	0.369004	0.0176292	19411, 16147, 544696	652	6	18082	13.8666	1	0.857944	27.1729
Module1	GOTERM_MF_DIRECT	GO:0003677~DNA binding	79	9.7171	0.0849546	19411, 15399, 100515, 17681, 11538, 12916, 24136, 20185, 21678, 108961, 21834, 68992, 14235, 232430, 114674, 225876, 26972, 11865, 14240, 20583, 15193, 21429, 243931, 14632, 232934, 54723, 73916, 68776, 72465, 71970, 66634, 14013, 224656, 18538, 75580, 20680, 11819, 104383, 320213, 70239, 338371, 21418, 217082, 21848, 18207, 68479, 16978, 14009, 17764, 51796, 268469, 18667, 219105, 75627, 665775,…	633	1847	17446	1.17883	1	0.896634	74.5074
Module1	GOTERM_MF_DIRECT	GO:0003700~transcription factor activity, sequence-specific DNA binding	48	5.90406	0.0053497	104383, 21418, 19411, 15399, 217082, 100515, 12916, 68479, 17764, 14009, 20185, 245368, 21678, 18667, 13875, 108961, 21834, 16363, 14235, 628308, 18030, 232430, 27049, 23872, 233490, 77832, 14240, 218314, 11865, 434179, 244721, 232934, 72465, 14013, 245174, 21349, 21385, 110784, 56707, 15228, 232878, 18514, 78619, 226182, 224598, 11819, 20680, 13170	633	883	17446	1.49821	0.987572	0.465716	7.92615
Module1	GOTERM_MF_DIRECT	GO:0004298~threonine-type endopeptidase activity	4	0.492005	0.048916	19167, 19166, 26446, 26440	633	23	17446	4.79319	1	0.884584	53.7958
Module1	GOTERM_MF_DIRECT	GO:0004713~protein tyrosine kinase activity	9	1.10701	0.0728779	20779, 22390, 13838, 13866, 14302, 51789, 14158, 13617, 18004	633	121	17446	2.04998	1	0.89037	68.8056
Module1	GOTERM_MF_DIRECT	GO:0004715~non-membrane spanning protein tyrosine kinase activity	5	0.615006	0.0791671	20779, 22390, 14302, 51789, 14158	633	45	17446	3.06231	1	0.894481	71.909
Module1	GOTERM_MF_DIRECT	GO:0005055~laminin receptor activity	2	0.246002	0.0711418	57278, 16785	633	2	17446	27.5608	1	0.901907	67.8941
Module1	GOTERM_MF_DIRECT	GO:0005080~protein kinase C binding	6	0.738007	0.0516105	109042, 20779, 17118, 114774, 15184, 67451	633	56	17446	2.95295	1	0.885513	55.7704
Module1	GOTERM_MF_DIRECT	GO:0005102~receptor binding	26	3.19803	0.00851558	16776, 52028, 72205, 14173, 20720, 15039, 13642, 16803, 18764, 51798, 74019, 20779, 14456, 14563, 14158, 20203, 16323, 69183, 93732, 13482, 16419, 14302, 51789, 16846, 22230, 11604	633	412	17446	1.73928	0.999084	0.503195	12.3359
Module1	GOTERM_MF_DIRECT	GO:0005201~extracellular matrix structural constituent	5	0.615006	0.0601117	12843, 14114, 69675, 12829, 12950	633	41	17446	3.36108	1	0.889732	61.4955
Module1	GOTERM_MF_DIRECT	GO:0005509~calcium ion binding	39	4.79705	0.00845147	70370, 227753, 65945, 210622, 319508, 13602, 16449, 236643, 68567, 18764, 14114, 14115, 75600, 14456, 93891, 14314, 20203, 16147, 381598, 93878, 17381, 12309, 76795, 54525, 19894, 50908, 74443, 56461, 52635, 18131, 19054, 74777, 17064, 73647, 80752, 70445, 93882, 245578, 17391	633	699	17446	1.53773	0.999034	0.537639	12.2486
Module1	GOTERM_MF_DIRECT	GO:0005515~protein binding	207	25.4613	6.21737e-08	14173, 20185, 20779, 21834, 11865, 223601, 20583, 15951, 17999, 21429, 69288, 243931, 73914, 73916, 20170, 18538, 104383, 21418, 52028, 66515, 52163, 231464, 11858, 18667, 13838, 12879, 14563, 246317, 14158, 56361, 67784, 68525, 17268, 75420, 545428, 19084, 17475, 15930, 13617, 66131, 12042, 72136, 19338, 93790, 269152, 110784, 51789, 243548, 15228, 232223, 18514, 245578, 107767, 544696, 208263, …	633	4092	17446	1.39421	5.08568e-05	5.08568e-05	9.57157e-05
Module1	GOTERM_MF_DIRECT	GO:0005516~calmodulin binding	12	1.47601	0.0674625	107869, 22249, 17920, 54525, 12316, 17118, 12288, 93843, 52163, 13207, 18575, 13143	633	182	17446	1.8172	1	0.907503	65.8795
Module1	GOTERM_MF_DIRECT	GO:0005518~collagen binding	9	1.10701	0.00123224	69538, 17534, 18542, 11765, 13602, 17754, 13482, 76477, 18590	633	59	17446	4.20419	0.63527	0.285519	1.8803
Module1	GOTERM_MF_DIRECT	GO:0005544~calcium-dependent phospholipid binding	5	0.615006	0.0896908	54525, 19894, 319508, 52635, 236643	633	47	17446	2.932	1	0.895736	76.4648
Module1	GOTERM_CC_DIRECT	GO:0005576~extracellular region	91	11.1931	0.000445389	210622, 18542, 19242, 14173, 74511, 20284, 16803, 67866, 12818, 14588, 12950, 15978, 66687, 20203, 16147, 56635, 57764, 17381, 74116, 19695, 433375, 66294, 246228, 327747, 12348, 69675, 69032, 13010, 66549, 13482, 20379, 12829, 14103, 17160, 15245, 209558, 319552, 50766, 66208, 17391, 16776, 70370, 227753, 22402, 14938, 71939, 65945, 26968, 20720, 13602, 15139, 16068, 15891, 18383, 76477, 12931, …	713	1753	19662	1.43152	0.203947	0.0281086	0.641593
Module1	GOTERM_CC_DIRECT	GO:0005578~proteinaceous extracellular matrix	24	2.95203	0.00124095	12843, 16776, 70370, 22402, 19242, 246228, 13602, 69675, 21859, 12829, 54723, 18383, 13516, 12818, 12950, 12837, 14114, 14115, 76293, 14734, 16147, 17381, 57764, 17391	713	316	19662	2.09441	0.470467	0.0615972	1.77809
Module1	GOTERM_CC_DIRECT	GO:0005581~collagen trimer	9	1.10701	0.0103087	12843, 140792, 235312, 18542, 72709, 12829, 69183, 12818, 12837	713	83	19662	2.99022	0.995035	0.233002	13.9048
Module1	GOTERM_CC_DIRECT	GO:0005604~basement membrane	10	1.23001	0.00855122	16776, 14114, 19242, 246228, 13010, 21859, 12829, 57764, 16785, 12837	713	97	19662	2.84293	0.987686	0.206597	11.6693
Module1	GOTERM_CC_DIRECT	GO:0005634~nucleus	268	32.9643	3.92998e-05	56095, 27993, 17988, 14173, 17681, 66164, 20185, 20779, 170753, 21834, 11865, 235441, 20583, 15951, 71175, 17999, 21429, 14871, 243931, 276950, 69032, 20379, 73914, 22680, 66156, 66208, 276770, 245555, 18538, 232878, 75580, 104383, 21418, 338371, 65945, 12452, 110379, 66515, 66514, 52163, 231464, 18207, 18483, 51796, 67991, 18667, 72349, 69009, 12879, 14158, 212139, 56361, 224092, 68525, 17268, 1…	713	6019	19662	1.22786	0.0199208	0.00501784	0.056767
Module1	GOTERM_CC_DIRECT	GO:0005654~nucleoplasm	90	11.0701	0.0111168	19411, 210925, 15399, 16647, 19384, 17681, 66538, 15184, 110809, 67922, 22367, 235497, 29856, 240263, 70769, 67451, 83486, 20185, 16993, 26754, 14235, 114674, 225876, 26972, 11865, 67480, 66296, 15951, 243931, 13207, 14632, 68776, 71970, 14013, 66208, 18538, 73447, 16475, 231386, 23970, 229504, 17356, 108660, 386612, 21418, 110379, 66515, 26440, 68479, 18483, 17764, 51796, 17920, 219105, 72349, 2…	713	1935	19662	1.28263	0.996732	0.23857	14.9151
Module1	GOTERM_CC_DIRECT	GO:0005667~transcription factor complex	18	2.21402	0.0177797	11865, 433375, 104383, 81601, 21418, 19411, 12916, 20185, 21678, 21349, 21385, 26754, 108961, 56361, 54132, 16475, 17268, 18514	713	267	19662	1.85909	0.999897	0.30747	22.8331
Module1	GOTERM_CC_DIRECT	GO:0005681~spliceosomal complex	10	1.23001	0.0591215	68278, 51796, 83486, 110809, 13207, 50783, 28035, 54723, 117599, 68479	713	136	19662	2.02768	1	0.560054	58.5427
Module1	GOTERM_CC_DIRECT	GO:0005730~nucleolus	47	5.78106	0.00370323	320213, 338371, 27993, 56095, 56196, 19384, 101700, 19933, 70928, 66538, 67922, 235497, 22367, 21848, 66180, 66078, 68479, 70769, 66164, 22390, 75627, 14000, 56361, 225876, 67053, 81601, 15951, 21429, 78581, 68631, 18477, 67936, 13207, 338523, 12927, 54723, 106298, 30932, 22680, 59014, 66138, 71952, 67487, 15368, 78394, 101513, 229504	713	842	19662	1.5393	0.850368	0.135947	5.21938
Module1	GOTERM_CC_DIRECT	GO:0005737~cytoplasm	294	36.1624	1.46574e-05	209683, 17988, 14173, 320664, 66164, 20185, 20779, 74682, 11865, 235441, 20583, 15951, 74569, 17999, 14871, 78267, 20379, 73914, 73916, 20170, 22680, 66156, 276770, 18538, 22402, 338371, 21418, 12452, 66515, 66514, 52163, 231464, 18483, 18667, 13838, 72349, 12879, 73910, 14158, 212139, 20751, 224092, 68525, 117599, 51793, 58202, 215387, 242297, 208177, 67053, 545428, 76113, 19084, 15930, 17475, 2…	713	6631	19662	1.22266	0.00747654	0.00374528	0.0211755
Module1	GOTERM_CC_DIRECT	GO:0005768~endosome	29	3.56704	0.0400065	50791, 14251, 192663, 52662, 59289, 70358, 79235, 69668, 225912, 13838, 114143, 71801, 330914, 56418, 66371, 12576, 216831, 17237, 20170, 93790, 26372, 19335, 51789, 72183, 66616, 16784, 23970, 107767, 16783	713	544	19662	1.47007	1	0.459268	44.5623
Module1	GOTERM_CC_DIRECT	GO:0005813~centrosome	30	3.69004	0.00123847	240514, 16582, 21418, 52028, 19878, 209683, 66515, 17988, 26440, 235497, 21454, 22428, 74019, 17118, 77832, 74682, 51793, 66296, 545428, 230872, 380711, 73873, 106633, 66994, 18004, 232933, 73916, 18538, 74270, 12589	713	435	19662	1.90182	0.469795	0.0680713	1.77457
Module1	GOTERM_CC_DIRECT	GO:0005839~proteasome core complex	4	0.492005	0.0340657	19167, 19166, 26446, 26440	713	20	19662	5.51529	1	0.446515	39.3939
Module1	GOTERM_CC_DIRECT	GO:0005856~cytoskeleton	65	7.99508	0.000170225	16581, 16582, 19878, 67117, 209683, 17988, 22367, 29856, 320664, 71820, 22428, 74019, 20779, 109676, 17318, 104346, 74682, 67971, 66296, 74569, 83767, 329165, 54366, 73916, 22680, 17755, 17754, 54132, 16475, 23970, 260409, 99512, 212307, 227753, 240514, 72205, 66515, 19679, 216860, 21454, 17118, 12879, 212139, 14158, 68525, 77832, 242297, 70430, 26951, 230872, 73873, 241638, 319710, 66994, 18004,…	713	1113	19662	1.61048	0.083472	0.0172815	0.245667
Module1	GOTERM_CC_DIRECT	GO:0005874~microtubule	22	2.70603	0.00833003	66296, 16581, 16582, 67117, 72205, 17988, 229534, 22680, 21454, 13429, 269152, 12316, 68519, 17755, 17754, 17318, 104346, 67971, 14894, 269713, 99512, 212307	713	327	19662	1.8553	0.986197	0.211747	11.3842
Module1	GOTERM_CC_DIRECT	GO:0005901~caveola	8	0.98401	0.0362894	109042, 11826, 20779, 14251, 26457, 15368, 14103, 23970	713	86	19662	2.56525	1	0.456924	41.3788
Module1	GOTERM_CC_DIRECT	GO:0005912~adherens junction	6	0.738007	0.0483454	69524, 51789, 16449, 240185, 67451, 17356	713	55	19662	3.00834	1	0.505771	51.128
Module1	GOTERM_CC_DIRECT	GO:0005913~cell-cell adherens junction	26	3.19803	0.000226892	67115, 69601, 19384, 14251, 17988, 56320, 67451, 16978, 17920, 20779, 217869, 73910, 212139, 56418, 229317, 66395, 208177, 329165, 18477, 52635, 18131, 54132, 66616, 28018, 23970, 17356	713	316	19662	2.26895	0.109687	0.0164604	0.327323
Module1	GOTERM_CC_DIRECT	GO:0005925~focal adhesion	21	2.58303	0.0767843	70370, 208177, 227753, 17534, 83767, 14251, 320664, 12927, 13642, 21886, 13482, 16419, 68481, 17118, 16363, 54132, 66395, 16475, 118449, 23970, 14200	713	391	19662	1.48109	1	0.631266	68.4728
Module1	GOTERM_CC_DIRECT	GO:0005929~cilium	19	2.33702	0.00597722	223601, 212989, 73873, 66279, 106633, 14632, 73916, 18764, 74019, 381259, 12879, 68146, 12589, 68525, 18575, 74682, 104346, 544696, 14894	713	257	19662	2.03872	0.953557	0.165197	8.2975
Module1	GOTERM_CC_DIRECT	GO:0005930~axoneme	12	1.47601	0.000217859	51875, 71820, 74019, 52028, 12879, 11793, 68146, 106633, 14632, 74682, 104346, 73916	713	84	19662	3.93949	0.105559	0.0184209	0.314311
Module1	GOTERM_BP_DIRECT	GO:0006351~transcription, DNA-templated	91	11.1931	0.00316119	19411, 15399, 100515, 17681, 11538, 15184, 12916, 235497, 24136, 20185, 21678, 108961, 21834, 68992, 14235, 232430, 233490, 114674, 225876, 11865, 14240, 20583, 15193, 21429, 243931, 13207, 14632, 232934, 14103, 73916, 68776, 72465, 14013, 224656, 232878, 16475, 78619, 75580, 14200, 20680, 11819, 104383, 240514, 70239, 21418, 217082, 231464, 21848, 21886, 235041, 68479, 16978, 14009, 17764, 26846…	652	1885	18082	1.33884	0.999831	0.462243	5.48808
Module1	GOTERM_BP_DIRECT	GO:0006355~regulation of transcription, DNA-templated	108	13.2841	0.00220407	19411, 192663, 12916, 11538, 17681, 20185, 245368, 26754, 108961, 21834, 627914, 233490, 433375, 11865, 434179, 20583, 21429, 243931, 100043915, 14103, 54723, 73916, 245174, 14013, 16475, 75580, 224598, 14200, 104383, 21418, 231464, 21886, 68479, 14009, 18667, 75627, 219105, 69009, 16363, 212139, 17268, 64707, 58202, 81601, 100043381, 244721, 13796, 66138, 21385, 15417, 110784, 18007, 20668, 7195…	652	2279	18082	1.31425	0.997648	0.454058	3.85719
Module1	GOTERM_BP_DIRECT	GO:0006397~mRNA processing	20	2.46002	0.0245704	386612, 14266, 54614, 231464, 13207, 110809, 66549, 67207, 28035, 54723, 68479, 66078, 73666, 68278, 83486, 51796, 72692, 50783, 237221, 231386	652	322	18082	1.72255	1	0.865611	35.8208
Module1	GOTERM_BP_DIRECT	GO:0006468~protein phosphorylation	29	3.56704	0.0675641	110279, 19878, 52163, 22367, 21848, 11790, 223649, 20779, 13838, 22390, 14456, 14158, 229317, 13143, 230103, 237300, 12675, 19084, 18004, 73914, 245269, 234854, 12537, 13866, 14302, 93843, 51789, 80752, 244859	652	576	18082	1.39629	1	0.950124	71.2662
Module1	GOTERM_BP_DIRECT	GO:0006508~proteolysis	29	3.56704	0.0740479	320213, 68047, 14938, 210622, 14939, 18542, 66514, 26440, 59029, 110751, 16993, 24110, 26754, 19167, 19166, 26446, 16147, 56453, 17381, 235441, 50908, 13482, 22019, 14598, 93841, 28075, 73647, 74270, 17391	652	582	18082	1.38189	1	0.944467	74.6271
Module1	GOTERM_BP_DIRECT	GO:0006915~apoptotic process	28	3.44403	0.0900674	386612, 227753, 69601, 14938, 14939, 66515, 70928, 59009, 67922, 235041, 18383, 107449, 83486, 15978, 11793, 21981, 77832, 13143, 56461, 114774, 13010, 12042, 14103, 73914, 73916, 14013, 276770, 15368	652	570	18082	1.36233	1	0.955809	81.4111
Module1	GOTERM_BP_DIRECT	GO:0007049~cell cycle	37	4.55105	0.00291904	320213, 69601, 67117, 12452, 209683, 19384, 52163, 67922, 22367, 14451, 68567, 22390, 20779, 108961, 14235, 218914, 64707, 215387, 12576, 26951, 66296, 235441, 71175, 66977, 230872, 66131, 18004, 28035, 22680, 66634, 66156, 12537, 12316, 66616, 12530, 16475, 212307	652	614	18082	1.67121	0.999671	0.460341	5.07794
Module1	GOTERM_BP_DIRECT	GO:0007067~mitotic nuclear division	19	2.33702	0.01189	66296, 26951, 67117, 66977, 12452, 209683, 19384, 22367, 66131, 18004, 22680, 66156, 22390, 12316, 66616, 218914, 12530, 215387, 212307	652	277	18082	1.90227	1	0.806113	19.2033
Module1	GOTERM_BP_DIRECT	GO:0007155~cell adhesion	33	4.05904	0.000766242	16776, 70370, 22402, 65945, 69524, 26968, 320664, 13642, 15891, 12818, 12950, 12837, 68567, 13838, 20779, 20320, 12490, 14158, 57810, 17475, 57278, 12927, 66549, 13482, 240185, 54366, 16419, 76293, 17064, 18007, 16475, 17391, 17356	652	485	18082	1.887	0.877862	0.40883	1.35722
Module1	GOTERM_BP_DIRECT	GO:0007169~transmembrane receptor protein tyrosine kinase signaling pathway	8	0.98401	0.0691139	13838, 20320, 13866, 14302, 51789, 114255, 545812, 14588	652	100	18082	2.21865	1	0.944366	72.1057
Module1	GOTERM_BP_DIRECT	GO:0007224~smoothened signaling pathway	10	1.23001	0.000976241	140810, 57810, 218232, 68146, 16147, 14632, 68525, 15245, 73916, 544696	652	71	18082	3.90607	0.931378	0.284585	1.72613
Module1	GOTERM_BP_DIRECT	GO:0007266~Rho protein signal transduction	7	0.861009	0.00585312	12843, 19878, 12675, 330914, 13617, 54366, 260409	652	46	18082	4.22026	1	0.591217	9.93611
Module1	GOTERM_BP_DIRECT	GO:0007399~nervous system development	22	2.70603	0.0322528	21418, 17999, 50791, 20720, 52163, 15184, 114255, 338523, 13642, 56320, 20361, 110876, 53310, 223649, 19335, 13838, 13866, 20320, 14709, 17755, 18007, 245555	652	377	18082	1.61838	1	0.888458	44.2588
Module1	GOTERM_BP_DIRECT	GO:0007623~circadian rhythm	10	1.23001	0.0159672	20185, 11865, 13207, 16846, 12916, 11604, 18030, 18627, 18628, 13170	652	108	18082	2.56788	1	0.853339	24.9448
Module1	GOTERM_MF_DIRECT	GO:0008017~microtubule binding	16	1.96802	0.00630397	16581, 16582, 72205, 17988, 14632, 22680, 13429, 74019, 269152, 68519, 17755, 17754, 17318, 104346, 269713, 212307	633	200	17446	2.20487	0.994332	0.476187	9.27672
Module1	GOTERM_MF_DIRECT	GO:0008022~protein C-terminus binding	13	1.59902	0.0784229	71175, 17999, 72205, 17475, 57278, 56461, 12042, 53310, 14114, 13429, 20779, 13866, 11765	633	209	17446	1.71431	1	0.900104	71.5574
Module1	GOTERM_BP_DIRECT	GO:0008033~tRNA processing	7	0.861009	0.0858848	67053, 68730, 382137, 66926, 56361, 74467, 66078	652	85	18082	2.2839	1	0.955752	79.8275
Module1	GOTERM_MF_DIRECT	GO:0008201~heparin binding	10	1.23001	0.0982833	22680, 70370, 22402, 18542, 20720, 19242, 14173, 14314, 13516, 76477	633	151	17446	1.82522	1	0.91089	79.662
Module1	GOTERM_BP_DIRECT	GO:0008217~regulation of blood pressure	7	0.861009	0.0237709	12843, 18162, 12490, 12288, 16846, 13617, 15368	652	62	18082	3.13116	1	0.864628	34.8765
Module1	GOTERM_MF_DIRECT	GO:0008233~peptidase activity	27	3.32103	0.0568873	320213, 68047, 14938, 14939, 66514, 26440, 59029, 110751, 16993, 24110, 26754, 19167, 19166, 26446, 16147, 56453, 17381, 235441, 50908, 13482, 22019, 14598, 93841, 28075, 73647, 74270, 17391	633	516	17446	1.44214	1	0.886701	59.411
Module1	GOTERM_BP_DIRECT	GO:0008284~positive regulation of cell proliferation	33	4.05904	0.00437592	19411, 19242, 14173, 231464, 13642, 14451, 12931, 20185, 18667, 15978, 21834, 14158, 14235, 20203, 16147, 18590, 12576, 20256, 14632, 13617, 13010, 66131, 13482, 14103, 21385, 13866, 276770, 16846, 70445, 18514, 57295, 16157, 108660	652	542	18082	1.68855	0.999994	0.507183	7.52032
Module1	GOTERM_BP_DIRECT	GO:0008285~negative regulation of cell proliferation	21	2.58303	0.063909	107869, 69601, 21418, 19411, 50791, 20720, 14173, 17988, 21848, 235041, 20379, 67451, 67991, 19054, 14734, 15978, 16323, 27049, 15368, 12576, 20680	652	384	18082	1.51666	1	0.948684	69.1906
Module1	GOTERM_BP_DIRECT	GO:0008380~RNA splicing	16	1.96802	0.0285909	386612, 14266, 54614, 13207, 110809, 67207, 28035, 54723, 68479, 73666, 68278, 83486, 51796, 50783, 237221, 231386	652	241	18082	1.8412	1	0.876793	40.3766
Module1	GOTERM_BP_DIRECT	GO:0008589~regulation of smoothened signaling pathway	4	0.492005	0.0430089	19335, 140810, 106633, 14451	652	22	18082	5.04239	1	0.914644	54.3287
Module1	GOTERM_BP_DIRECT	GO:0009887~organ morphogenesis	9	1.10701	0.0431024	16776, 19084, 14734, 21834, 16449, 13642, 18514, 15245, 18590	652	109	18082	2.28989	1	0.910818	54.4083
Module1	GOTERM_CC_DIRECT	GO:0009925~basal plasma membrane	5	0.615006	0.0645723	18764, 11826, 13866, 12490, 108116	713	42	19662	3.28291	1	0.583691	61.8808
Module1	GOTERM_BP_DIRECT	GO:0009953~dorsal/ventral pattern formation	6	0.738007	0.0308554	15399, 68146, 14632, 15228, 14451, 15245	652	49	18082	3.39589	1	0.889678	42.8064
Module1	GOTERM_BP_DIRECT	GO:0010595~positive regulation of endothelial cell migration	5	0.615006	0.0590272	78560, 19878, 14173, 68992, 12927	652	41	18082	3.38209	1	0.938051	66.197
Module1	GOTERM_BP_DIRECT	GO:0010976~positive regulation of neuron projection development	11	1.35301	0.0276065	69601, 20320, 50791, 20720, 19242, 21770, 52163, 11538, 106298, 56320, 101513	652	138	18082	2.21061	1	0.874493	39.2902
Module1	GOTERM_BP_DIRECT	GO:0014067~negative regulation of phosphatidylinositol 3-kinase signaling	3	0.369004	0.0672734	20185, 69601, 20720	652	12	18082	6.93328	1	0.951793	71.106
Module1	GOTERM_CC_DIRECT	GO:0014069~postsynaptic density	19	2.33702	0.00279217	110279, 65945, 50791, 17475, 241638, 12288, 56320, 56876, 18483, 53310, 244310, 20779, 13838, 330914, 20320, 246317, 17755, 17754, 109676	713	239	19662	2.19227	0.761072	0.112458	3.95938
Module1	GOTERM_MF_DIRECT	GO:0015075~ion transmembrane transporter activity	3	0.369004	0.0317339	94280, 94279, 94281	633	8	17446	10.3353	1	0.848053	39.1318
Module1	GOTERM_CC_DIRECT	GO:0015629~actin cytoskeleton	17	2.09102	0.00273577	227753, 74569, 19894, 230872, 114774, 29856, 12927, 56320, 18131, 330914, 26446, 14158, 66395, 118449, 14200, 260409, 226182	713	201	19662	2.33234	0.754052	0.119717	3.88086
Module1	GOTERM_MF_DIRECT	GO:0015631~tubulin binding	5	0.615006	0.0896908	74019, 68519, 72205, 12589, 67971	633	47	17446	2.932	1	0.895736	76.4648
Module1	GOTERM_CC_DIRECT	GO:0016020~membrane	276	33.9483	0.047404	69524, 19207, 17988, 72023, 57248, 16803, 14588, 69668, 20185, 110751, 20779, 94279, 66169, 217219, 379043, 67006, 94280, 223601, 211480, 15951, 78560, 74569, 69538, 17999, 66607, 108116, 209558, 20170, 381259, 66208, 276770, 19216, 235527, 71683, 230657, 17391, 94281, 83704, 20265, 71183, 65945, 110379, 11858, 20361, 18483, 66910, 208795, 51798, 225912, 13838, 246317, 12879, 14563, 14158, 212139…	713	6998	19662	1.08761	1	0.508566	50.4248
Module1	GOTERM_MF_DIRECT	GO:0016504~peptidase activator activity	3	0.369004	0.0680087	14114, 18542, 76477	633	12	17446	6.89021	1	0.900194	66.1858
Module1	GOTERM_CC_DIRECT	GO:0016607~nuclear speck	15	1.84502	0.0174566	386612, 14266, 54614, 15951, 72102, 70928, 110809, 66549, 54723, 68479, 73666, 51796, 14013, 69009, 231386	713	205	19662	2.01779	0.999879	0.31319	22.4656
Module1	GOTERM_MF_DIRECT	GO:0016787~hydrolase activity	67	8.24108	0.0806859	56196, 15184, 59007, 110751, 109136, 16993, 26757, 26754, 16147, 140546, 18575, 17381, 26972, 235441, 13207, 72469, 13482, 17160, 209558, 93841, 66634, 73647, 67487, 17250, 17391, 229504, 320213, 14938, 68047, 338371, 14939, 72102, 66514, 26440, 231464, 59029, 665563, 18207, 12496, 17766, 12494, 71985, 72349, 24110, 19167, 14000, 19166, 26446, 224092, 56453, 117599, 51793, 67053, 50908, 66174, 22…	633	1533	17446	1.20455	1	0.891378	72.6139
Module1	GOTERM_MF_DIRECT	GO:0017137~Rab GTPase binding	10	1.23001	0.0487765	19894, 17988, 11765, 14158, 66687, 104346, 236643, 100213, 76795, 20170	633	131	17446	2.10388	1	0.896946	53.6913
Module1	GOTERM_BP_DIRECT	GO:0017158~regulation of calcium ion-dependent exocytosis	4	0.492005	0.0536376	54525, 19894, 319508, 236643	652	24	18082	4.62219	1	0.926263	62.574
Module1	GOTERM_BP_DIRECT	GO:0019370~leukotriene biosynthetic process	3	0.369004	0.0672734	14598, 16993, 14125	652	12	18082	6.93328	1	0.951793	71.106
Module1	GOTERM_CC_DIRECT	GO:0019773~proteasome core complex, alpha-subunit complex	3	0.369004	0.0398127	19167, 19166, 26440	713	9	19662	9.19215	1	0.467586	44.4005
Module1	GOTERM_MF_DIRECT	GO:0019899~enzyme binding	22	2.70603	0.0405286	104383, 110279, 20536, 109815, 12288, 66538, 13207, 114774, 12042, 18131, 21349, 20779, 18667, 56424, 21834, 15512, 235527, 18538, 15368, 16784, 16783, 13076	633	384	17446	1.57901	1	0.879389	47.1086
Module1	GOTERM_BP_DIRECT	GO:0021532~neural tube patterning	4	0.492005	0.000856373	66910, 74019, 68146, 106633	652	6	18082	18.4888	0.904634	0.285177	1.51572
Module1	GOTERM_BP_DIRECT	GO:0021987~cerebral cortex development	7	0.861009	0.0354141	57810, 52028, 12316, 15228, 13796, 14701, 17356	652	68	18082	2.85488	1	0.894368	47.4173
Module1	GOTERM_CC_DIRECT	GO:0030027~lamellipodium	13	1.59902	0.016383	18764, 227753, 83767, 329165, 14251, 14158, 59009, 12927, 16475, 13482, 67784, 56320, 70420	713	164	19662	2.18594	0.999788	0.319165	21.2325
Module1	GOTERM_BP_DIRECT	GO:0030030~cell projection organization	12	1.47601	0.0207837	66910, 227753, 74569, 74019, 230872, 218232, 73873, 381259, 12589, 18004, 77832, 74682	652	151	18082	2.20396	1	0.872229	31.2311
Module1	GOTERM_BP_DIRECT	GO:0030198~extracellular matrix organization	9	1.10701	0.0536167	16776, 14114, 234356, 246228, 69675, 15891, 54723, 18383, 57764	652	114	18082	2.18946	1	0.929485	62.5592
Module1	GOTERM_BP_DIRECT	GO:0030308~negative regulation of cell growth	9	1.10701	0.0821207	68567, 107869, 240514, 69601, 20720, 16323, 14451, 77832, 12576	652	125	18082	1.99679	1	0.954621	78.2943
Module1	GOTERM_CC_DIRECT	GO:0030315~T-tubule	7	0.861009	0.0167309	20265, 12288, 13617, 66395, 109676, 11548, 110876	713	57	19662	3.38658	0.999823	0.31312	21.634
Module1	GOTERM_CC_DIRECT	GO:0031012~extracellular matrix	21	2.58303	0.00530883	12843, 16776, 19384, 18542, 20720, 66864, 18477, 69675, 13207, 21859, 15891, 12818, 12950, 12837, 14114, 14115, 76293, 17064, 17381, 16785, 17391	713	294	19662	1.96975	0.934477	0.156618	7.40254
Module1	GOTERM_BP_DIRECT	GO:0031076~embryonic camera-type eye development	3	0.369004	0.0885103	74019, 19411, 106633	652	14	18082	5.94281	1	0.956646	80.8358
Module1	GOTERM_CC_DIRECT	GO:0031234~extrinsic component of cytoplasmic side of plasma membrane	7	0.861009	0.0362979	16497, 20779, 14302, 51789, 14158, 66616, 52635	713	68	19662	2.83875	1	0.446541	41.3863
Module1	GOTERM_CC_DIRECT	GO:0031988~membrane-bounded vesicle	3	0.369004	0.0784527	14598, 231874, 15891	713	13	19662	6.36379	1	0.630637	69.2861
Module1	GOTERM_BP_DIRECT	GO:0032099~negative regulation of appetite	3	0.369004	0.0480832	66208, 16846, 319552	652	10	18082	8.31994	1	0.925682	58.4586
Module1	GOTERM_BP_DIRECT	GO:0032355~response to estradiol	8	0.98401	0.0720796	12494, 19242, 16846, 16147, 13010, 67866, 11819, 12576	652	101	18082	2.19668	1	0.942157	73.6482
Module1	GOTERM_BP_DIRECT	GO:0032496~response to lipopolysaccharide	13	1.59902	0.0532623	110279, 21418, 12675, 15930, 13617, 16803, 73914, 18383, 14103, 19216, 14158, 14701, 13076	652	197	18082	1.8301	1	0.931502	62.3085
Module1	GOTERM_BP_DIRECT	GO:0032720~negative regulation of tumor necrosis factor production	5	0.615006	0.0680721	109815, 14456, 12490, 16803, 73914	652	43	18082	3.22478	1	0.948957	71.5439
Module1	GOTERM_BP_DIRECT	GO:0032922~circadian regulation of gene expression	6	0.738007	0.0681753	20185, 11865, 109042, 12916, 18627, 18628	652	61	18082	2.72785	1	0.946849	71.6
Module1	GOTERM_BP_DIRECT	GO:0033555~multicellular organismal response to stress	3	0.369004	0.0776611	74777, 15930, 15184	652	13	18082	6.39995	1	0.950045	76.3354
Module1	GOTERM_BP_DIRECT	GO:0034613~cellular protein localization	7	0.861009	0.0138176	71175, 19384, 102058, 319710, 16475, 109676, 104346	652	55	18082	3.52967	1	0.823568	21.9676
Module1	GOTERM_BP_DIRECT	GO:0034644~cellular response to UV	5	0.615006	0.0828923	11826, 19242, 13665, 12530, 18538	652	46	18082	3.01447	1	0.954156	78.6173
Module1	GOTERM_BP_DIRECT	GO:0035136~forelimb morphogenesis	3	0.369004	0.0997743	21418, 71175, 14563	652	15	18082	5.54663	1	0.965004	84.6462
Module1	GOTERM_MF_DIRECT	GO:0035255~ionotropic glutamate receptor binding	4	0.492005	0.0727327	17999, 14251, 246317, 53310	633	27	17446	4.08308	1	0.898508	68.7303
Module1	GOTERM_BP_DIRECT	GO:0035721~intraciliary retrograde transport	3	0.369004	0.0573966	52028, 106633, 74682	652	11	18082	7.56358	1	0.93595	65.1374
Module1	GOTERM_CC_DIRECT	GO:0035869~ciliary transition zone	4	0.492005	0.0793049	66910, 140810, 74019, 381259	713	28	19662	3.93949	1	0.61767	69.6939
Module1	GOTERM_MF_DIRECT	GO:0036002~pre-mRNA binding	3	0.369004	0.0680087	13207, 67207, 18627	633	12	17446	6.89021	1	0.900194	66.1858
Module1	GOTERM_CC_DIRECT	GO:0036064~ciliary basal body	15	1.84502	3.91157e-05	18764, 140810, 71820, 74019, 52028, 208846, 73873, 12879, 106633, 66994, 12589, 74682, 104346, 73916, 14894	713	109	19662	3.79492	0.0198284	0.00665364	0.0565012
Module1	GOTERM_BP_DIRECT	GO:0040008~regulation of growth	10	1.23001	0.000791687	433375, 240514, 81601, 69601, 14456, 14734, 72075, 16010, 15978, 16147	652	69	18082	4.01929	0.886103	0.303771	1.40199
Module1	GOTERM_BP_DIRECT	GO:0042073~intraciliary transport	4	0.492005	0.0716803	74019, 106633, 12589, 73916	652	27	18082	4.10861	1	0.945774	73.4453
Module1	GOTERM_BP_DIRECT	GO:0042127~regulation of cell proliferation	18	2.21402	0.00361759	16776, 17988, 16449, 72469, 18383, 110751, 18764, 14013, 21349, 20779, 15441, 110784, 14302, 51789, 14158, 14235, 18514, 12576	652	227	18082	2.1991	0.999952	0.484561	6.25652
Module1	GOTERM_BP_DIRECT	GO:0042254~ribosome biogenesis	11	1.35301	0.00134239	59014, 66138, 56095, 27993, 78581, 14000, 71952, 224092, 106298, 229504, 66164	652	89	18082	3.42769	0.974894	0.335954	2.36625
Module1	GOTERM_BP_DIRECT	GO:0042269~regulation of natural killer cell mediated cytotoxicity	2	0.246002	0.070711	16846, 104709	652	2	18082	27.7331	1	0.945815	72.9467
Module1	GOTERM_BP_DIRECT	GO:0042273~ribosomal large subunit biogenesis	4	0.492005	0.0536376	59014, 67115, 67936, 66164	652	24	18082	4.62219	1	0.926263	62.574
Module1	GOTERM_BP_DIRECT	GO:0042384~cilium assembly	14	1.72202	0.000775259	16776, 52028, 73873, 106633, 18004, 73916, 66910, 74019, 140810, 19335, 381259, 68146, 12589, 74682	652	129	18082	3.0098	0.880849	0.346539	1.37308
Module1	GOTERM_MF_DIRECT	GO:0042562~hormone binding	4	0.492005	0.0544501	18162, 18667, 110784, 230103	633	24	17446	4.59347	1	0.887059	57.7658
Module1	GOTERM_BP_DIRECT	GO:0042733~embryonic digit morphogenesis	9	1.10701	0.00246499	66910, 19335, 140810, 74019, 21385, 16147, 106633, 14451, 544696	652	66	18082	3.78179	0.998852	0.431157	4.3044
Module1	GOTERM_CC_DIRECT	GO:0042995~cell projection	41	5.04305	0.00412164	69601, 65945, 59009, 66279, 56320, 18483, 18764, 17920, 71820, 74019, 13838, 330914, 12879, 102058, 68146, 14158, 68525, 104346, 74682, 70420, 216831, 78560, 69538, 329165, 243931, 17475, 73873, 13010, 66994, 13482, 56876, 73916, 235312, 381259, 17755, 240058, 66616, 12589, 23970, 544696, 14894	713	712	19662	1.58797	0.879323	0.140192	5.79286
Module1	GOTERM_BP_DIRECT	GO:0043010~camera-type eye development	8	0.98401	0.022117	19411, 329165, 12288, 16449, 16147, 14451, 544696, 13076	652	78	18082	2.84442	1	0.870611	32.8813
Module1	GOTERM_CC_DIRECT	GO:0043025~neuronal cell body	27	3.32103	0.0790418	16497, 69601, 20265, 20720, 11538, 16526, 56320, 53310, 17920, 56418, 20203, 18575, 211480, 54525, 12288, 114774, 13010, 67207, 114886, 17755, 51789, 18007, 276770, 240058, 11604, 16785, 16783	713	534	19662	1.39431	1	0.624849	69.5685
Module1	GOTERM_CC_DIRECT	GO:0043231~intracellular membrane-bounded organelle	39	4.79705	0.024126	320213, 231874, 21418, 110379, 70928, 67922, 19679, 79235, 12837, 18483, 231396, 12494, 17920, 75627, 246728, 218914, 20203, 67006, 80914, 11865, 235441, 12675, 235567, 14632, 66131, 93732, 26457, 20170, 14013, 11765, 14302, 72183, 15368, 232223, 23970, 94281, 107767, 226182, 13076	713	751	19662	1.43207	0.999996	0.370677	29.7322
Module1	GOTERM_BP_DIRECT	GO:0043323~positive regulation of natural killer cell degranulation	2	0.246002	0.070711	11765, 16783	652	2	18082	27.7331	1	0.945815	72.9467
Module1	GOTERM_BP_DIRECT	GO:0043393~regulation of protein binding	4	0.492005	0.0381342	20779, 19384, 52163, 15184	652	21	18082	5.2825	1	0.906516	49.9988
Module1	GOTERM_BP_DIRECT	GO:0043406~positive regulation of MAP kinase activity	6	0.738007	0.044294	20779, 13866, 14173, 16475, 104709, 18590	652	54	18082	3.08146	1	0.91255	55.4098
Module1	GOTERM_BP_DIRECT	GO:0043410~positive regulation of MAPK cascade	10	1.23001	0.0127105	234854, 57810, 69601, 13866, 66208, 16010, 16846, 18383, 11548, 18590	652	104	18082	2.66665	1	0.811916	20.391
Module1	GOTERM_MF_DIRECT	GO:0043565~sequence-specific DNA binding	38	4.67405	0.00299246	21418, 19411, 15399, 217082, 12916, 21848, 14009, 20185, 18667, 75627, 13875, 21834, 14235, 18030, 232430, 27049, 23872, 233490, 17268, 14240, 11865, 20583, 56461, 14632, 13796, 70673, 21385, 110784, 15417, 20668, 15228, 232878, 18514, 78619, 75580, 11819, 13170, 20680	633	633	17446	1.65452	0.913836	0.335409	4.50896
Module1	GOTERM_MF_DIRECT	GO:0044822~poly(A) RNA binding	56	6.88807	0.0118575	67115, 19878, 16647, 56095, 19384, 19933, 72102, 13665, 72572, 66538, 110809, 67922, 68479, 70769, 20286, 12818, 66164, 51796, 83486, 72692, 21454, 16993, 217869, 14000, 56361, 140546, 66395, 117599, 207214, 67006, 15951, 75420, 21429, 78581, 67204, 13207, 18477, 67917, 67207, 140740, 68278, 22680, 66138, 59014, 13429, 76917, 66926, 276770, 67487, 28018, 50783, 231386, 78394, 16785, 229504, 14894	633	1113	17446	1.38671	0.999942	0.588126	16.7762
Module1	GOTERM_CC_DIRECT	GO:0045180~basal cortex	3	0.369004	0.0243637	18764, 208177, 102693	713	7	19662	11.8185	0.999997	0.363025	29.9791
Module1	GOTERM_CC_DIRECT	GO:0045202~synapse	26	3.19803	0.071307	216831, 110279, 22249, 54525, 19894, 83767, 65945, 50791, 17475, 319508, 241638, 13602, 14664, 56876, 53310, 244310, 17920, 13429, 13838, 69017, 330914, 26754, 246317, 17755, 109676, 107767	713	505	19662	1.41978	1	0.612061	65.6598
Module1	GOTERM_MF_DIRECT	GO:0045296~cadherin binding	5	0.615006	0.0197375	17988, 18007, 14158, 54366, 17391	633	29	17446	4.75187	1	0.743055	26.4272
Module1	GOTERM_BP_DIRECT	GO:0045454~cell redox homeostasis	6	0.738007	0.0844683	72599, 109815, 227638, 71830, 18477, 232223	652	65	18082	2.55998	1	0.955107	79.263
Module1	GOTERM_BP_DIRECT	GO:0045665~negative regulation of neuron differentiation	8	0.98401	0.0194486	18131, 15399, 12316, 16449, 15228, 67207, 18514, 17268	652	76	18082	2.91928	1	0.874072	29.5402
Module1	GOTERM_BP_DIRECT	GO:0045667~regulation of osteoblast differentiation	3	0.369004	0.0997743	20583, 13207, 14632	652	15	18082	5.54663	1	0.965004	84.6462
Module1	GOTERM_BP_DIRECT	GO:0045765~regulation of angiogenesis	4	0.492005	0.0782238	78560, 16846, 67784, 22375	652	28	18082	3.96188	1	0.949156	76.5914
Module1	GOTERM_BP_DIRECT	GO:0045861~negative regulation of proteolysis	4	0.492005	0.065396	19335, 20720, 13010, 21859	652	26	18082	4.26664	1	0.949822	70.0515
Module1	GOTERM_BP_DIRECT	GO:0045879~negative regulation of smoothened signaling pathway	4	0.492005	0.0381342	14734, 20720, 14451, 15245	652	21	18082	5.2825	1	0.906516	49.9988
Module1	GOTERM_BP_DIRECT	GO:0045880~positive regulation of smoothened signaling pathway	4	0.492005	0.0920529	14734, 16147, 14632, 14451	652	30	18082	3.69775	1	0.957295	82.1211
Module1	GOTERM_BP_DIRECT	GO:0045892~negative regulation of transcription, DNA-templated	41	5.04305	6.47471e-05	104383, 240514, 21418, 69601, 12916, 15184, 21848, 21886, 243308, 20185, 67991, 12494, 20779, 69009, 14456, 21834, 14235, 233490, 64707, 58202, 18627, 12576, 11865, 81601, 56089, 71175, 243931, 56461, 229534, 70673, 14013, 21385, 56707, 71952, 50781, 72183, 15228, 75580, 14200, 11819, 20680	652	579	18082	1.96383	0.162729	0.162729	0.115363
Module1	GOTERM_BP_DIRECT	GO:0045944~positive regulation of transcription from RNA polymerase II promoter	46	5.65806	0.0687419	21418, 69601, 19411, 15399, 14173, 52163, 12916, 16449, 15184, 235497, 24136, 17764, 14009, 18764, 17920, 21678, 18667, 26754, 15978, 207259, 12879, 108961, 21834, 16363, 16147, 14235, 56361, 23872, 16323, 60411, 17268, 11865, 57810, 81601, 71175, 12675, 21770, 13207, 14632, 319552, 14013, 18131, 21349, 15417, 18514, 13170	652	995	18082	1.28213	1	0.945835	71.9063
Module1	GOTERM_BP_DIRECT	GO:0046329~negative regulation of JNK cascade	4	0.492005	0.0536376	20185, 14013, 72349, 20379	652	24	18082	4.62219	1	0.926263	62.574
Module1	GOTERM_MF_DIRECT	GO:0046872~metal ion binding	152	18.6962	0.00183027	19411, 19878, 56196, 101700, 54616, 59009, 11538, 72023, 70358, 59007, 110751, 83486, 245368, 26754, 270163, 170753, 21834, 627914, 16147, 17318, 17381, 67006, 26972, 235441, 20583, 434179, 69538, 54525, 243931, 58911, 67204, 69675, 100043915, 17160, 209558, 22680, 14013, 245174, 66156, 66208, 209032, 232878, 16475, 17391, 101513, 75580, 14200, 224598, 227753, 338371, 13602, 231464, 22652, 59029,…	633	3355	17446	1.24866	0.776542	0.312458	2.78086
Module1	GOTERM_MF_DIRECT	GO:0046875~ephrin receptor binding	4	0.492005	0.0862397	11826, 20779, 13838, 13642	633	29	17446	3.80149	1	0.893066	75.0531
Module1	GOTERM_BP_DIRECT	GO:0048008~platelet-derived growth factor receptor signaling pathway	5	0.615006	0.0394399	110279, 20779, 14158, 12927, 18590	652	36	18082	3.85182	1	0.904478	51.1951
Module1	GOTERM_CC_DIRECT	GO:0048471~perinuclear region of cytoplasm	40	4.92005	0.00435523	227753, 50791, 77371, 66515, 17988, 19242, 101700, 59009, 67568, 56320, 79235, 20185, 17920, 20779, 246728, 26754, 12490, 20203, 16323, 21981, 109676, 18627, 67006, 81601, 17999, 13010, 66549, 12042, 14103, 209558, 245944, 319899, 68519, 13866, 11765, 17755, 15368, 74270, 101513, 16783	713	692	19662	1.59401	0.892981	0.138416	6.11163
Module1	GOTERM_BP_DIRECT	GO:0048511~rhythmic process	10	1.23001	0.0418048	11865, 109042, 19878, 217082, 13207, 12916, 18030, 64707, 18628, 13170	652	128	18082	2.16665	1	0.912869	53.2934
Module1	GOTERM_BP_DIRECT	GO:0048791~calcium ion-regulated exocytosis of neurotransmitter	4	0.492005	0.0782238	54525, 19894, 319508, 236643	652	28	18082	3.96188	1	0.949156	76.5914
Module1	GOTERM_BP_DIRECT	GO:0048839~inner ear development	6	0.738007	0.0888351	17920, 15951, 235312, 12879, 16449, 12576	652	66	18082	2.52119	1	0.955489	80.9572
Module1	GOTERM_BP_DIRECT	GO:0050680~negative regulation of epithelial cell proliferation	9	1.10701	0.0042578	69601, 68888, 14734, 14563, 19242, 14451, 67866, 73916, 12576	652	72	18082	3.46664	0.999992	0.518816	7.32453
Module1	GOTERM_BP_DIRECT	GO:0050796~regulation of insulin secretion	5	0.615006	0.0881565	11865, 54525, 15978, 16846, 18627	652	47	18082	2.95033	1	0.957756	80.7028
Module1	GOTERM_BP_DIRECT	GO:0050847~progesterone receptor signaling pathway	3	0.369004	0.0176292	20779, 18667, 17999	652	6	18082	13.8666	1	0.857944	27.1729
Module1	GOTERM_BP_DIRECT	GO:0051301~cell division	21	2.58303	0.0512772	320213, 66296, 26951, 67117, 66977, 12452, 209683, 19384, 22367, 66131, 18004, 28035, 22680, 66156, 22390, 12316, 66616, 218914, 12530, 215387, 212307	652	374	18082	1.55721	1	0.931014	60.8744
Module1	GOTERM_BP_DIRECT	GO:0051726~regulation of cell cycle	11	1.35301	0.00717654	11865, 234854, 110279, 14013, 20779, 12452, 26754, 14173, 16846, 15228, 18627	652	112	18082	2.72379	1	0.646475	12.0497
Module1	GOTERM_MF_DIRECT	GO:0051864~histone demethylase activity (H3-K36 specific)	3	0.369004	0.0398365	71952, 338523, 225876	633	9	17446	9.18694	1	0.89105	46.5182
Module1	GOTERM_BP_DIRECT	GO:0055072~iron ion homeostasis	6	0.738007	0.0168713	94280, 94279, 18007, 15368, 70358, 94281	652	42	18082	3.96188	1	0.85697	26.1647
Module1	GOTERM_BP_DIRECT	GO:0060021~palate development	7	0.861009	0.0858848	20583, 21418, 21385, 17681, 16323, 14451, 70673	652	85	18082	2.2839	1	0.955752	79.8275
Module1	GOTERM_BP_DIRECT	GO:0060271~cilium morphogenesis	18	2.21402	0.000141304	16776, 227753, 52028, 73873, 106633, 18004, 73916, 66910, 74019, 140810, 19335, 218232, 381259, 68146, 12589, 74682, 544696, 14894	652	170	18082	2.93645	0.321334	0.176188	0.251606
Module1	GOTERM_BP_DIRECT	GO:0060563~neuroepithelial cell differentiation	3	0.369004	0.0393889	13796, 225876, 17356	652	9	18082	9.24438	1	0.908945	51.149
Module1	GOTERM_BP_DIRECT	GO:0060707~trophoblast giant cell differentiation	4	0.492005	0.0253263	207304, 13875, 108961, 11819	652	18	18082	6.16292	1	0.866068	36.7016
Module1	GOTERM_BP_DIRECT	GO:0061512~protein localization to cilium	4	0.492005	0.0381342	52028, 106633, 74682, 544696	652	21	18082	5.2825	1	0.906516	49.9988
Module1	GOTERM_CC_DIRECT	GO:0070062~extracellular exosome	138	16.9742	1.21275e-05	18162, 69524, 18542, 17988, 13665, 16803, 14588, 20779, 194126, 21834, 66687, 66371, 433375, 223601, 69538, 54525, 71175, 17999, 69675, 17160, 14103, 209558, 14302, 69692, 276770, 235527, 18538, 17391, 83704, 70370, 227753, 56174, 65945, 110379, 66864, 13602, 15139, 16068, 59029, 76477, 17920, 208795, 51798, 231396, 72349, 69080, 14734, 12879, 212139, 20751, 56418, 66395, 232984, 51793, 211577, 5…	713	2674	19662	1.42317	0.00619007	0.00619007	0.0175209
Module1	GOTERM_BP_DIRECT	GO:0070544~histone H3-K36 demethylation	3	0.369004	0.0313728	71952, 338523, 225876	652	8	18082	10.3999	1	0.887619	43.3483
Module1	GOTERM_BP_DIRECT	GO:0070563~negative regulation of vitamin D receptor signaling pathway	2	0.246002	0.070711	20583, 235041	652	2	18082	27.7331	1	0.945815	72.9467
Module1	GOTERM_BP_DIRECT	GO:0071257~cellular response to electrical stimulus	3	0.369004	0.0885103	17920, 56876, 18483	652	14	18082	5.94281	1	0.956646	80.8358
Module1	GOTERM_BP_DIRECT	GO:0071456~cellular response to hypoxia	9	1.10701	0.0324081	11826, 20779, 15441, 19242, 17988, 20203, 15368, 16526, 64707	652	103	18082	2.42328	1	0.883703	44.418
Module1	GOTERM_BP_DIRECT	GO:0071498~cellular response to fluid shear stress	3	0.369004	0.0997743	18764, 20779, 15184	652	15	18082	5.54663	1	0.965004	84.6462
Module1	GOTERM_BP_DIRECT	GO:0071902~positive regulation of protein serine/threonine kinase activity	4	0.492005	0.0716803	69601, 20779, 52163, 26457	652	27	18082	4.10861	1	0.945774	73.4453
Module1	GOTERM_BP_DIRECT	GO:0072001~renal system development	4	0.492005	0.0481786	18764, 14013, 106633, 140740	652	23	18082	4.82315	1	0.92235	58.5327
Module1	GOTERM_CC_DIRECT	GO:0072372~primary cilium	6	0.738007	0.0340415	74019, 68146, 106633, 14632, 12589, 73916	713	50	19662	3.30917	1	0.457451	39.372
Module1	GOTERM_BP_DIRECT	GO:0090136~epithelial cell-cell adhesion	3	0.369004	0.0480832	16582, 16147, 16419	652	10	18082	8.31994	1	0.925682	58.4586
Module1	GOTERM_CC_DIRECT	GO:0097431~mitotic spindle pole	3	0.369004	0.0784527	12316, 68519, 209683	713	13	19662	6.36379	1	0.630637	69.2861
Module1	GOTERM_CC_DIRECT	GO:0097542~ciliary tip	3	0.369004	0.0579978	74019, 106633, 14632	713	11	19662	7.52085	1	0.562544	57.8215
Module1	GOTERM_BP_DIRECT	GO:0098609~cell-cell adhesion	14	1.72202	0.0194973	67115, 17988, 18477, 52635, 16978, 17920, 217869, 212139, 66616, 54132, 56418, 28018, 23970, 17391	652	189	18082	2.05431	1	0.864712	29.6026
Module1	GOTERM_MF_DIRECT	GO:0098641~cadherin binding involved in cell-cell adhesion	24	2.95203	0.000220142	67115, 208177, 69601, 19384, 17988, 18477, 52635, 56320, 67451, 16978, 18131, 17920, 20779, 217869, 73910, 212139, 66616, 54132, 56418, 66395, 28018, 229317, 23970, 17356	633	279	17446	2.37082	0.16481	0.0861125	0.338369
Module1	GOTERM_BP_DIRECT	GO:0098779~mitophagy in response to mitochondrial depolarization	11	1.35301	0.0210383	20519, 66169, 14563, 17064, 13665, 17754, 15139, 50783, 20379, 18207, 12950	652	132	18082	2.31109	1	0.866167	31.5491
Module1	KEGG_PATHWAY	mmu03013:RNA transport	11	1.35301	0.049101	51796, 386612, 67053, 217869, 110379, 19384, 13665, 67204, 20610, 237221, 73666	251	170	7720	1.99016	0.999987	0.939606	47.3913
Module1	KEGG_PATHWAY	mmu03040:Spliceosome	9	1.10701	0.0665893	54614, 76572, 15512, 110809, 13207, 50783, 28035, 68479, 73666	251	133	7720	2.0813	1	0.888672	58.4841
Module1	KEGG_PATHWAY	mmu03050:Proteasome	6	0.738007	0.0145368	19167, 15978, 19166, 26446, 26440, 59029	251	45	7720	4.10093	0.961822	0.804609	17.0398
Module1	KEGG_PATHWAY	mmu04141:Protein processing in endoplasmic reticulum	11	1.35301	0.0459451	56424, 109815, 110379, 77371, 13665, 15512, 22230, 66256, 56453, 59007, 140740	251	168	7720	2.01385	0.999972	0.969688	45.1199
Module1	KEGG_PATHWAY	mmu04340:Hedgehog signaling pathway	5	0.615006	0.00684424	19207, 16147, 14632, 14451, 15245	251	24	7720	6.4077	0.783792	0.783792	8.38847
Module1	KEGG_PATHWAY	mmu05168:Herpes simplex infection	12	1.47601	0.0745861	11865, 246728, 12675, 15978, 13665, 15039, 110809, 15139, 14103, 18627, 226182, 18628	251	208	7720	1.77444	1	0.884757	62.7999
Module1	KEGG_PATHWAY	mmu05200:Pathways in cancer	20	2.46002	0.0567494	16776, 110279, 19878, 12675, 19207, 14696, 14173, 13617, 14632, 12829, 14103, 15245, 14013, 13866, 14709, 19216, 14701, 12576, 18590, 13143	251	397	7720	1.54947	0.999998	0.926147	52.5415
Module1	KEGG_PATHWAY	mmu05205:Proteoglycans in cancer	12	1.47601	0.0651171	12843, 20779, 19878, 13866, 14734, 14000, 14173, 13207, 21859, 109676, 14103, 16419	251	203	7720	1.81815	1	0.918127	57.641
Module2	GOTERM_BP_DIRECT	GO:0000122~negative regulation of transcription from RNA polymerase II promoter	25	4.51264	0.0905346	99982, 381319, 18933, 17869, 269003, 52592, 22062, 228913, 18034, 12053, 18033, 19164, 218772, 79362, 18140, 380855, 52679, 77799, 214742, 20877, 14011, 18817, 545474, 15205, 67393	445	729	18082	1.39347	1	0.875924	80.9665
Module2	GOTERM_BP_DIRECT	GO:0000281~mitotic cytokinesis	4	0.722022	0.036567	18817, 19348, 74107, 80986	445	30	18082	5.41783	1	0.697193	47.8595
Module2	GOTERM_CC_DIRECT	GO:0000775~chromosome, centromeric region	13	2.34657	0.000170543	11799, 18817, 26931, 18005, 140557, 12236, 71876, 52276, 20877, 215653, 76464, 229841, 320394	478	141	19662	3.79249	0.0672215	0.0138211	0.238296
Module2	GOTERM_CC_DIRECT	GO:0000776~kinetochore	11	1.98556	0.000690741	11799, 18817, 12236, 71876, 18005, 19164, 20877, 215653, 76464, 229841, 320394	478	120	19662	3.77061	0.245666	0.039474	0.961903
Module2	GOTERM_CC_DIRECT	GO:0000777~condensed chromosome kinetochore	7	1.26354	0.0163708	11799, 12236, 71876, 18005, 215653, 76464, 320394	478	84	19662	3.42782	0.998811	0.298441	20.6176
Module2	GOTERM_CC_DIRECT	GO:0000784~nuclear chromosome, telomeric region	8	1.44404	0.0353152	17220, 99982, 72836, 17219, 108689, 360198, 227525, 12534	478	127	19662	2.59111	1	0.431184	39.5245
Module2	GOTERM_BP_DIRECT	GO:0000910~cytokinesis	4	0.722022	0.0618046	11799, 18817, 19348, 233406	445	37	18082	4.39283	1	0.808935	67.2174
Module2	GOTERM_CC_DIRECT	GO:0000922~spindle pole	8	1.44404	0.0147417	18817, 59126, 107995, 80986, 18005, 70466, 233406, 268697	478	106	19662	3.10444	0.997664	0.285829	18.7587
Module2	GOTERM_CC_DIRECT	GO:0000942~condensed nuclear chromosome outer kinetochore	2	0.361011	0.0935723	18817, 268697	478	4	19662	20.5669	1	0.642201	74.6974
Module2	GOTERM_MF_DIRECT	GO:0000978~RNA polymerase II core promoter proximal region sequence-specific DNA binding	15	2.70758	0.055224	20807, 53314, 21685, 17869, 381319, 68910, 17865, 20848, 14011, 22062, 18034, 228913, 12609, 79362, 236312	423	359	17446	1.72327	1	0.84428	56.9642
Module2	GOTERM_BP_DIRECT	GO:0001701~in utero embryonic development	14	2.52708	0.0339838	20807, 99982, 244585, 17869, 66513, 16412, 233826, 11477, 12442, 15205, 12274, 56417, 239719, 268697	445	299	18082	1.90258	1	0.680331	45.3608
Module2	GOTERM_BP_DIRECT	GO:0001736~establishment of planar polarity	3	0.541516	0.071057	22418, 244585, 233651	445	18	18082	6.77228	1	0.836436	72.4324
Module2	GOTERM_BP_DIRECT	GO:0001788~antibody-dependent cellular cytotoxicity	2	0.361011	0.094668	14129, 14131	445	4	18082	20.3169	1	0.883067	82.4234
Module2	GOTERM_BP_DIRECT	GO:0001798~positive regulation of type IIa hypersensitivity	3	0.541516	0.0152713	12266, 14129, 14131	445	8	18082	15.2376	1	0.495071	23.5877
Module2	GOTERM_BP_DIRECT	GO:0001805~positive regulation of type III hypersensitivity	3	0.541516	0.0034931	12229, 14129, 14131	445	4	18082	30.4753	0.99969	0.223136	5.93383
Module2	GOTERM_CC_DIRECT	GO:0001891~phagocytic cup	3	0.541516	0.0837394	15944, 11629, 69178	478	20	19662	6.17008	1	0.618774	70.5753
Module2	GOTERM_BP_DIRECT	GO:0001916~positive regulation of T cell mediated cytotoxicity	4	0.722022	0.0106353	14972, 16963, 15481, 12010	445	19	18082	8.55446	1	0.41533	17.0488
Module2	GOTERM_BP_DIRECT	GO:0001934~positive regulation of protein phosphorylation	9	1.62455	0.0844592	17395, 22418, 12266, 18441, 53357, 404710, 19164, 11629, 238276	445	184	18082	1.98752	1	0.864328	78.6171
Module2	GOTERM_BP_DIRECT	GO:0001970~positive regulation of activation of membrane attack complex	2	0.361011	0.048508	12266, 12274	445	2	18082	40.6337	1	0.753441	58.0736
Module2	GOTERM_BP_DIRECT	GO:0002053~positive regulation of mesenchymal cell proliferation	5	0.902527	0.0124903	22418, 20204, 17869, 18933, 16974	445	37	18082	5.49104	1	0.446935	19.7261
Module2	GOTERM_BP_DIRECT	GO:0002244~hematopoietic progenitor cell differentiation	8	1.44404	0.0104649	104082, 80287, 654801, 21973, 19164, 12609, 56417, 321008	445	98	18082	3.31704	1	0.417133	16.7987
Module2	GOTERM_BP_DIRECT	GO:0002250~adaptive immune response	14	2.52708	3.89693e-05	18733, 13733, 77799, 67664, 12229, 18106, 99571, 75345, 21354, 227525, 12526, 14728, 72699, 20715	445	139	18082	4.0926	0.0860522	0.00814679	0.0681025
Module2	GOTERM_BP_DIRECT	GO:0002376~immune system process	47	8.48375	3.08204e-19	14972, 26943, 67664, 18106, 12259, 15944, 80287, 227525, 78781, 19260, 12010, 16819, 13733, 99571, 12053, 75345, 14998, 21354, 23962, 56417, 12526, 58203, 72699, 18733, 12229, 12266, 77799, 17002, 15957, 16913, 56480, 21897, 56045, 20715, 97165, 270151, 17087, 12363, 14129, 60440, 12260, 257632, 14728, 17084, 69550, 57757, 12262	445	383	18082	4.98638	7.11643e-16	7.11643e-16	5.38789e-16
Module2	GOTERM_BP_DIRECT	GO:0002474~antigen processing and presentation of peptide antigen via MHC class I	5	0.902527	0.0113551	14972, 14990, 15019, 12010, 15013	445	36	18082	5.64357	1	0.429387	18.0976
Module2	GOTERM_BP_DIRECT	GO:0002479~antigen processing and presentation of exogenous peptide antigen via MHC class I, TAP-dependent	4	0.722022	0.036567	14972, 15019, 16913, 12010	445	30	18082	5.41783	1	0.697193	47.8595
Module2	GOTERM_BP_DIRECT	GO:0002548~monocyte chemotaxis	4	0.722022	0.0745411	16963, 20308, 20307, 20302	445	40	18082	4.06337	1	0.844826	74.1851
Module2	GOTERM_BP_DIRECT	GO:0002690~positive regulation of leukocyte chemotaxis	4	0.722022	0.00537002	16963, 15945, 55985, 17329	445	15	18082	10.8357	0.999996	0.306269	8.9835
Module2	GOTERM_MF_DIRECT	GO:0003692~left-handed Z-DNA binding	2	0.361011	0.0477941	56417, 58203	423	2	17446	41.2435	1	0.868768	51.6582
Module2	GOTERM_MF_DIRECT	GO:0003700~transcription factor activity, sequence-specific DNA binding	30	5.41516	0.059363	20807, 53314, 99982, 16391, 17869, 381319, 238673, 17865, 15273, 22062, 18034, 12053, 18033, 12609, 328977, 218772, 668166, 66596, 239719, 52679, 21685, 100978, 214742, 18024, 224585, 97165, 20848, 22418, 14011, 15205	423	883	17446	1.40125	1	0.822757	59.6792
Module2	GOTERM_MF_DIRECT	GO:0003723~RNA binding	28	5.05415	0.0396905	230257, 94213, 19383, 11834, 53621, 59028, 241624, 78781, 97961, 677044, 213550, 15481, 23962, 56417, 72290, 58203, 66596, 18569, 15957, 67010, 56045, 229096, 18983, 53861, 18458, 20646, 27393, 234311	423	780	17446	1.48054	1	0.855973	45.179
Module2	GOTERM_MF_DIRECT	GO:0003726~double-stranded RNA adenosine deaminase activity	2	0.361011	0.0708296	56417, 58203	423	3	17446	27.4957	1	0.839227	66.3898
Module2	GOTERM_MF_DIRECT	GO:0003924~GTPase activity	10	1.80505	0.0682824	15953, 67844, 432555, 15944, 20624, 14710, 60440, 212508, 55932, 240327	423	209	17446	1.97337	1	0.840062	64.9961
Module2	GOTERM_MF_DIRECT	GO:0004672~protein kinase activity	19	3.4296	0.0958708	240880, 140780, 12229, 59126, 56480, 12236, 18005, 20877, 12167, 52033, 20304, 11477, 12305, 18817, 13400, 268930, 20302, 215653, 12534	423	531	17446	1.47576	1	0.884862	77.5936
Module2	GOTERM_MF_DIRECT	GO:0005025~transforming growth factor beta receptor activity, type I	2	0.361011	0.0933091	11477, 12167	423	4	17446	20.6217	1	0.886502	76.6326
Module2	GOTERM_MF_DIRECT	GO:0005102~receptor binding	17	3.06859	0.0438135	14972, 14990, 64009, 15019, 16412, 18209, 16974, 66993, 22418, 14466, 99571, 58998, 15481, 50930, 23900, 15013, 16193	423	412	17446	1.70179	1	0.863373	48.5704
Module2	GOTERM_MF_DIRECT	GO:0005125~cytokine activity	13	2.34657	0.00604683	22418, 20304, 67213, 16963, 20308, 20307, 15945, 102545, 55985, 50930, 20302, 17329, 16193	423	214	17446	2.50545	0.977007	0.529759	8.60867
Module2	GOTERM_MF_DIRECT	GO:0005515~protein binding	129	23.2852	0.00061505	66884, 20807, 22320, 50997, 140557, 193385, 12010, 17219, 14998, 76793, 20302, 12526, 72290, 72699, 239719, 77799, 12229, 15957, 18024, 12228, 11477, 14011, 68734, 58998, 15205, 68083, 67844, 67702, 18106, 99982, 74107, 66513, 17869, 12236, 56226, 237052, 18074, 22062, 15481, 12609, 56417, 13400, 12506, 23900, 64009, 21685, 23821, 18005, 108689, 20877, 99526, 66993, 270151, 66797, 269338, 19039, …	423	4092	17446	1.3002	0.317968	0.174148	0.908983
Module2	GOTERM_CC_DIRECT	GO:0005576~extracellular region	53	9.56679	0.0758859	12259, 100038882, 15945, 71898, 12332, 14130, 12010, 16819, 545370, 20304, 20308, 20307, 237759, 74840, 20302, 26360, 16009, 12266, 16963, 18491, 12655, 20444, 66548, 97165, 22418, 17395, 242608, 12260, 55985, 50930, 12262, 223672, 18209, 18074, 99571, 22340, 77739, 71738, 12509, 12870, 16012, 27052, 268780, 17002, 56839, 17087, 12363, 19039, 16847, 17084, 17329, 57757, 16193	478	1753	19662	1.24364	1	0.601472	66.8441
Module2	GOTERM_CC_DIRECT	GO:0005578~proteinaceous extracellular matrix	13	2.34657	0.0855158	18074, 545370, 17395, 22418, 224224, 242608, 77613, 268780, 19039, 66548, 77739, 18209, 71738	478	316	19662	1.69222	1	0.617039	71.3633
Module2	GOTERM_CC_DIRECT	GO:0005615~extracellular space	55	9.9278	0.0024481	67213, 15945, 12010, 16819, 12305, 20304, 12091, 20308, 13041, 20307, 237759, 74840, 20302, 11944, 72699, 16009, 14537, 12266, 18491, 16963, 234671, 238393, 97165, 329659, 22418, 17395, 234669, 242608, 102545, 55985, 50930, 12262, 102103, 53357, 15894, 13647, 99571, 22340, 15481, 74762, 12274, 12870, 217198, 16012, 17002, 20715, 56839, 17087, 14466, 245195, 19039, 16847, 17084, 17329, 16193	478	1504	19662	1.50423	0.632138	0.095167	3.37055
Module2	GOTERM_CC_DIRECT	GO:0005623~cell	13	2.34657	0.011116	66884, 64009, 16963, 97165, 74748, 382562, 100764, 228859, 21672, 55985, 20302, 66958, 12870	478	231	19662	2.31489	0.989546	0.248021	14.4753
Module2	GOTERM_CC_DIRECT	GO:0005634~nucleus	173	31.2274	0.00567516	66884, 20807, 23853, 18933, 140557, 72612, 233826, 321008, 12332, 21969, 231042, 228913, 17219, 74155, 76793, 72290, 239719, 75291, 16009, 12229, 12655, 68349, 231912, 67010, 18024, 234736, 105372, 97165, 76464, 320394, 52033, 14011, 68734, 21973, 60440, 15205, 69723, 20646, 233406, 68083, 230257, 94213, 99982, 59126, 17869, 12236, 108912, 233065, 380840, 59028, 17865, 78781, 237052, 22062, 15481…	478	6019	19662	1.18228	0.901929	0.163576	7.65251
Module2	GOTERM_CC_DIRECT	GO:0005640~nuclear outer membrane	3	0.541516	0.0986796	64009, 19164, 13400	478	22	19662	5.60917	1	0.653448	76.6203
Module2	GOTERM_CC_DIRECT	GO:0005654~nucleoplasm	67	12.0939	0.00279172	140557, 238673, 360198, 233826, 12332, 18973, 21969, 231042, 228913, 17219, 12428, 76793, 67010, 67279, 234736, 76464, 18983, 107995, 21973, 15205, 56749, 56644, 233406, 68083, 99982, 56389, 59126, 20624, 66513, 17869, 269003, 22344, 108912, 17865, 15273, 237052, 17220, 22062, 18034, 18033, 12609, 218772, 79362, 56417, 72171, 18141, 18140, 71846, 18569, 64009, 110749, 14087, 140780, 72584, 20877,…	478	1935	19662	1.42427	0.680377	0.0984972	3.83511
Module2	GOTERM_CC_DIRECT	GO:0005694~chromosome	22	3.97112	0.000111226	71846, 77065, 26931, 18005, 140557, 12236, 20877, 108689, 108912, 76464, 97165, 229841, 320394, 21969, 11799, 18817, 52276, 71876, 319188, 72440, 215653, 76843	478	344	19662	2.63066	0.0443684	0.0112816	0.155474
Module2	GOTERM_CC_DIRECT	GO:0005737~cytoplasm	183	33.0325	0.0222871	19414, 50500, 66884, 240880, 20807, 23853, 22320, 244585, 140557, 193385, 50797, 241624, 74747, 321008, 12332, 12010, 545370, 21969, 20304, 231042, 12091, 19348, 74155, 213550, 76793, 20302, 54392, 239719, 77799, 12229, 15957, 12655, 231912, 18024, 320495, 234736, 105372, 12228, 97165, 76464, 14011, 242608, 68734, 236915, 60440, 56749, 15205, 70466, 69723, 71728, 20646, 233406, 75767, 59126, 5335…	478	6631	19662	1.1352	0.999899	0.354612	27.0418
Module2	GOTERM_CC_DIRECT	GO:0005764~lysosome	15	2.70758	0.0322516	72461, 74374, 15944, 22320, 66881, 226421, 78781, 54373, 269338, 14466, 12091, 13041, 15481, 14998, 16792	478	331	19662	1.86407	0.999998	0.427254	36.7819
Module2	GOTERM_CC_DIRECT	GO:0005765~lysosomal membrane	12	2.16606	0.0283374	14547, 269338, 14466, 15944, 22320, 11774, 14998, 15481, 19164, 71728, 16792, 12870	478	234	19662	2.10943	0.999992	0.399469	33.1096
Module2	GOTERM_CC_DIRECT	GO:0005770~late endosome	8	1.44404	0.0406926	50500, 77799, 15944, 23821, 14998, 15481, 226421, 78781	478	131	19662	2.51199	1	0.46622	44.073
Module2	GOTERM_CC_DIRECT	GO:0005794~Golgi apparatus	47	8.48375	0.00122661	240880, 14972, 228366, 26943, 67664, 102103, 17156, 56389, 15944, 226421, 16974, 18209, 50797, 78781, 12010, 18806, 18037, 22062, 12091, 213760, 19348, 11774, 18675, 12428, 19164, 74762, 108011, 231717, 15013, 16012, 14537, 64009, 111173, 108902, 23821, 21897, 20444, 55932, 71707, 66797, 216829, 76983, 60440, 54673, 268930, 252903, 69550	478	1190	19662	1.62462	0.393933	0.0541209	1.70221
Module2	GOTERM_CC_DIRECT	GO:0005813~centrosome	19	3.4296	0.0201728	244585, 74107, 18005, 18024, 231123, 18817, 12442, 107995, 100764, 80986, 213550, 19164, 76872, 70466, 19124, 12534, 54392, 268697, 76843	478	435	19662	1.79665	0.999755	0.340144	24.8037
Module2	GOTERM_CC_DIRECT	GO:0005819~spindle	8	1.44404	0.023018	64009, 18817, 19348, 17869, 20877, 231123, 233406, 20419	478	116	19662	2.83682	0.999925	0.350706	27.8011
Module2	GOTERM_CC_DIRECT	GO:0005856~cytoskeleton	36	6.49819	0.0710121	66884, 23853, 59126, 244585, 74107, 56226, 14130, 20419, 11799, 26382, 213760, 19348, 100764, 76872, 217198, 64009, 231912, 18005, 20877, 231123, 229841, 382562, 18817, 68734, 107995, 80986, 52276, 70466, 11629, 71878, 257632, 233406, 238276, 12534, 268697, 76843	478	1113	19662	1.33048	1	0.597758	64.3125
Module2	GOTERM_CC_DIRECT	GO:0005876~spindle microtubule	4	0.722022	0.0724716	11799, 18817, 20877, 12534	478	40	19662	4.11339	1	0.59456	65.0888
Module2	GOTERM_CC_DIRECT	GO:0005911~cell-cell junction	10	1.80505	0.0573831	23853, 20525, 404710, 14793, 244585, 58998, 99526, 16412, 12508, 21844	478	201	19662	2.04646	1	0.564565	56.2483
Module2	GOTERM_BP_DIRECT	GO:0006260~DNA replication	7	1.26354	0.0827598	21969, 17220, 110749, 17219, 56452, 18973, 76843	445	123	18082	2.31249	1	0.863939	77.9126
Module2	GOTERM_BP_DIRECT	GO:0006265~DNA topological change	3	0.541516	0.0152713	21969, 21973, 97165	445	8	18082	15.2376	1	0.495071	23.5877
Module2	GOTERM_BP_DIRECT	GO:0006268~DNA unwinding involved in DNA replication	3	0.541516	0.0237602	17220, 17219, 21973	445	10	18082	12.1901	1	0.597573	34.3203
Module2	GOTERM_BP_DIRECT	GO:0006357~regulation of transcription from RNA polymerase II promoter	16	2.88809	0.0671396	53314, 21685, 99982, 381319, 67279, 238673, 17865, 66197, 97165, 237052, 18034, 18033, 12053, 15205, 12609, 72699	445	397	18082	1.63763	1	0.821922	70.3279
Module2	GOTERM_BP_DIRECT	GO:0006461~protein complex assembly	6	1.08303	0.0229323	20525, 22320, 14998, 15205, 12534, 268697	445	66	18082	3.69397	1	0.590488	33.3398
Module2	GOTERM_BP_DIRECT	GO:0006468~protein phosphorylation	22	3.97112	0.0475625	240880, 16009, 140780, 12229, 59126, 56480, 18005, 12236, 20877, 12167, 52033, 22418, 11799, 11477, 12305, 18817, 13400, 268930, 23900, 20302, 12534, 268697	445	576	18082	1.55198	1	0.750708	57.3393
Module2	GOTERM_BP_DIRECT	GO:0006911~phagocytosis, engulfment	4	0.722022	0.0980795	14129, 14131, 11629, 14130	445	45	18082	3.61189	1	0.889969	83.546
Module2	GOTERM_BP_DIRECT	GO:0006935~chemotaxis	13	2.34657	3.36686e-05	20304, 67213, 16963, 53357, 20308, 20307, 15945, 319430, 102545, 55985, 20302, 17329, 97165	445	118	18082	4.47659	0.074797	0.00774407	0.0588417
Module2	GOTERM_BP_DIRECT	GO:0006952~defense response	8	1.44404	0.0243496	15953, 432555, 15944, 21897, 21354, 257632, 14130, 240327	445	116	18082	2.80232	1	0.600703	35.01
Module2	GOTERM_BP_DIRECT	GO:0006954~inflammatory response	28	5.05415	1.18566e-07	15945, 21938, 20304, 22062, 18034, 20308, 12053, 20307, 20302, 12266, 16963, 12655, 19217, 319430, 21897, 18024, 232174, 97165, 12167, 17087, 12363, 55985, 11629, 56644, 17084, 257632, 17329, 16193	445	344	18082	3.30739	0.000273731	5.47523e-05	0.000207272
Module2	GOTERM_BP_DIRECT	GO:0006955~immune response	21	3.79061	1.38535e-05	14972, 18106, 16963, 15945, 21897, 12010, 21938, 14130, 20304, 20308, 13041, 20307, 14998, 23962, 55985, 12274, 50930, 20302, 17329, 15013, 16193	445	272	18082	3.13716	0.0314818	0.00354791	0.0242154
Module2	GOTERM_BP_DIRECT	GO:0006974~cellular response to DNA damage stimulus	21	3.79061	0.00382178	14087, 52679, 110749, 53314, 77065, 17869, 72584, 72612, 234736, 227525, 233826, 18973, 17220, 22062, 12053, 19164, 21973, 100040608, 18140, 72440, 76843	445	420	18082	2.03169	0.999855	0.235032	6.47474
Module2	GOTERM_BP_DIRECT	GO:0007049~cell cycle	41	7.40072	2.09918e-08	102103, 59126, 74107, 140557, 12236, 77744, 108912, 17865, 545370, 17220, 11799, 22062, 12442, 17219, 12428, 54124, 18140, 71846, 110749, 52679, 14793, 18005, 20877, 72584, 231123, 66197, 229841, 76464, 320394, 18817, 109212, 107995, 80986, 52276, 71878, 268930, 72440, 215653, 233406, 12534, 268697	445	614	18082	2.71333	4.84688e-05	1.61565e-05	3.66969e-05
Module2	GOTERM_BP_DIRECT	GO:0007059~chromosome segregation	9	1.62455	0.00154341	11799, 21969, 59126, 18005, 21973, 108912, 76464, 229841, 320394	445	89	18082	4.10903	0.971745	0.149655	2.66407
Module2	GOTERM_BP_DIRECT	GO:0007067~mitotic nuclear division	22	3.97112	5.28211e-06	59126, 14793, 74107, 18005, 12236, 77744, 20877, 108912, 231123, 76464, 229841, 320394, 11799, 18817, 12442, 109212, 107995, 52276, 12428, 71878, 12534, 268697	445	277	18082	3.22723	0.0121224	0.00174083	0.00923356
Module2	GOTERM_BP_DIRECT	GO:0007080~mitotic metaphase plate congression	4	0.722022	0.0501941	16580, 52276, 229841, 268697	445	34	18082	4.78044	1	0.761319	59.3536
Module2	GOTERM_BP_DIRECT	GO:0007094~mitotic spindle assembly checkpoint	3	0.541516	0.071057	18817, 12236, 229841	445	18	18082	6.77228	1	0.836436	72.4324
Module2	GOTERM_BP_DIRECT	GO:0007175~negative regulation of epidermal growth factor-activated receptor activity	3	0.541516	0.0285748	67296, 74155, 19164	445	11	18082	11.0819	1	0.642939	39.7584
Module2	GOTERM_BP_DIRECT	GO:0007249~I-kappaB kinase/NF-kappaB signaling	4	0.722022	0.0431094	12229, 18034, 18033, 76793	445	32	18082	5.07921	1	0.733242	53.7147
Module2	GOTERM_BP_DIRECT	GO:0007346~regulation of mitotic cell cycle	6	1.08303	0.00199017	11799, 22062, 18817, 17869, 54124, 66197	445	37	18082	6.58925	0.989947	0.16806	3.42266
Module2	GOTERM_BP_DIRECT	GO:0007569~cell aging	5	0.902527	0.0059276	18569, 228913, 72836, 12534, 15894	445	30	18082	6.77228	0.999999	0.317042	9.87136
Module2	GOTERM_MF_DIRECT	GO:0008009~chemokine activity	8	1.44404	0.000144141	20304, 16963, 20308, 20307, 15945, 55985, 20302, 17329	423	48	17446	6.87392	0.08576	0.08576	0.213721
Module2	GOTERM_MF_DIRECT	GO:0008201~heparin binding	9	1.62455	0.0306365	20304, 17002, 224224, 237759, 20307, 22340, 15945, 66548, 55985	423	151	17446	2.45822	1	0.82786	36.9863
Module2	GOTERM_BP_DIRECT	GO:0008283~cell proliferation	14	2.52708	0.00318005	68083, 99982, 27371, 17869, 20877, 66197, 74747, 21938, 20848, 17220, 71878, 54124, 18140, 12534	445	220	18082	2.58578	0.99936	0.211198	5.4159
Module2	GOTERM_BP_DIRECT	GO:0008285~negative regulation of cell proliferation	16	2.88809	0.0527669	16009, 20807, 52679, 26931, 16412, 20557, 268980, 20556, 18983, 20848, 12305, 242608, 12053, 218772, 319172, 16193	445	384	18082	1.69307	1	0.766711	61.236
Module2	GOTERM_BP_DIRECT	GO:0009615~response to virus	12	2.16606	6.40384e-06	16819, 20304, 15957, 16963, 15945, 381319, 23962, 56417, 69550, 78781, 234311, 246730	445	84	18082	5.80482	0.0146777	0.00184661	0.0111943
Module2	GOTERM_BP_DIRECT	GO:0009790~embryo development	7	1.26354	0.0130524	11799, 22418, 11477, 109785, 19164, 54124, 66197	445	79	18082	3.60046	1	0.454867	20.521
Module2	GOTERM_CC_DIRECT	GO:0009897~external side of plasma membrane	20	3.61011	0.000294261	14972, 18106, 16643, 15945, 14131, 16412, 12010, 14130, 15894, 13733, 246256, 99571, 75345, 14129, 12506, 12526, 17329, 12509, 12515, 16193	478	317	19662	2.5952	0.113147	0.0198138	0.410835
Module2	GOTERM_CC_DIRECT	GO:0009986~cell surface	34	6.13718	3.00252e-05	14972, 14990, 18441, 22320, 544963, 237175, 16974, 14130, 15894, 18074, 99571, 237759, 14998, 15481, 19164, 23900, 12508, 12526, 19124, 15013, 17002, 268780, 15366, 19116, 13511, 23821, 16412, 16511, 246256, 22418, 66797, 232408, 257632, 69550	478	629	19662	2.22345	0.0121757	0.00407516	0.0419918
Module2	GOTERM_BP_DIRECT	GO:0010629~negative regulation of gene expression	12	2.16606	0.0632944	14466, 404710, 56480, 18033, 17869, 15205, 11629, 20302, 19260, 97165, 268697, 18983	445	265	18082	1.84002	1	0.813163	68.1156
Module2	GOTERM_BP_DIRECT	GO:0010820~positive regulation of T cell chemotaxis	5	0.902527	0.000394801	22418, 20304, 16963, 55985, 50930	445	15	18082	13.5446	0.59819	0.046855	0.687933
Module2	GOTERM_BP_DIRECT	GO:0010866~regulation of triglyceride biosynthetic process	2	0.361011	0.0718743	12266, 228859	445	3	18082	27.0891	1	0.836817	72.8534
Module2	GOTERM_BP_DIRECT	GO:0010996~response to auditory stimulus	3	0.541516	0.0237602	15945, 99526, 16193	445	10	18082	12.1901	1	0.597573	34.3203
Module2	GOTERM_MF_DIRECT	GO:0015197~peptide transporter activity	2	0.361011	0.0708296	68897, 21354	423	3	17446	27.4957	1	0.839227	66.3898
Module2	GOTERM_CC_DIRECT	GO:0016020~membrane	204	36.8231	0.000861101	15944, 117160, 193385, 12010, 74155, 14998, 54392, 15013, 18733, 15953, 77799, 12229, 19217, 20444, 11477, 69038, 58998, 102545, 56749, 66309, 320782, 67044, 18106, 56389, 20928, 226421, 13733, 13400, 23900, 55932, 12363, 54673, 69550, 236312, 57757, 67664, 26943, 11834, 140493, 16643, 14131, 212508, 67063, 14130, 21938, 73656, 228859, 237759, 16792, 14537, 111173, 100978, 19116, 108052, 68774, 1…	478	6998	19662	1.1991	0.296354	0.0429839	1.19782
Module2	GOTERM_BP_DIRECT	GO:0016192~vesicle-mediated transport	10	1.80505	0.0805223	269338, 11771, 56389, 22320, 11774, 76983, 108011, 50797, 252903, 17828	445	213	18082	1.90769	1	0.858856	76.9515
Module2	GOTERM_CC_DIRECT	GO:0016323~basolateral plasma membrane	10	1.80505	0.0603098	12305, 20518, 11771, 18441, 20525, 22320, 108052, 16847, 257632, 238276	478	203	19662	2.0263	1	0.570867	58.1107
Module2	GOTERM_MF_DIRECT	GO:0017124~SH3 domain binding	7	1.26354	0.0668971	30785, 238130, 27371, 11856, 74155, 56226, 19260	423	118	17446	2.44665	1	0.846259	64.2156
Module2	GOTERM_BP_DIRECT	GO:0019087~transformation of host cell by virus	2	0.361011	0.094668	17395, 17869	445	4	18082	20.3169	1	0.883067	82.4234
Module2	GOTERM_MF_DIRECT	GO:0019770~IgG receptor activity	2	0.361011	0.0708296	14129, 14131	423	3	17446	27.4957	1	0.839227	66.3898
Module2	GOTERM_MF_DIRECT	GO:0019864~IgG binding	3	0.541516	0.0113097	14129, 14131, 14130	423	7	17446	17.6758	0.999154	0.692451	15.5335
Module2	GOTERM_BP_DIRECT	GO:0019882~antigen processing and presentation	7	1.26354	0.00202021	67844, 14972, 100529082, 11774, 16913, 14998, 15013	445	54	18082	5.26733	0.990622	0.164389	3.47346
Module2	GOTERM_MF_DIRECT	GO:0019899~enzyme binding	15	2.70758	0.0851126	64009, 99982, 214742, 237504, 23821, 11799, 66797, 18035, 107995, 213550, 15481, 21973, 257632, 319172, 11690	423	384	17446	1.61107	1	0.871168	73.2934
Module2	GOTERM_MF_DIRECT	GO:0019900~kinase binding	6	1.08303	0.0723466	20525, 74155, 16412, 21844, 19260, 238276	423	92	17446	2.68979	1	0.834131	67.1951
Module2	GOTERM_MF_DIRECT	GO:0019901~protein kinase binding	23	4.15162	0.000933337	59126, 19116, 53357, 77744, 16412, 66197, 229841, 20848, 11771, 22062, 18817, 19348, 74155, 12428, 69171, 54124, 71878, 71728, 257632, 233406, 238276, 72699, 268697	423	434	17446	2.18572	0.440553	0.176014	1.37635
Module2	GOTERM_BP_DIRECT	GO:0021943~formation of radial glial scaffolds	2	0.361011	0.094668	16412, 16974	445	4	18082	20.3169	1	0.883067	82.4234
Module2	GOTERM_BP_DIRECT	GO:0022008~neurogenesis	8	1.44404	0.00104696	22418, 269060, 14011, 228913, 100764, 19164, 218772, 233651	445	65	18082	5.00107	0.910963	0.113909	1.81455
Module2	GOTERM_MF_DIRECT	GO:0022841~potassium ion leak channel activity	3	0.541516	0.0497938	217826, 16529, 52150	423	15	17446	8.2487	1	0.862701	53.1433
Module2	GOTERM_BP_DIRECT	GO:0030071~regulation of mitotic metaphase/anaphase transition	3	0.541516	0.0193185	18817, 59126, 229841	445	9	18082	13.5446	1	0.552616	28.8957
Module2	GOTERM_CC_DIRECT	GO:0030117~membrane coat	5	0.902527	0.00568596	11771, 11774, 108011, 50797, 252903	478	30	19662	6.85565	0.902362	0.153105	7.66654
Module2	GOTERM_BP_DIRECT	GO:0030155~regulation of cell adhesion	4	0.722022	0.0836237	20807, 19116, 227929, 15894	445	42	18082	3.86988	1	0.864183	78.2734
Module2	GOTERM_BP_DIRECT	GO:0030322~stabilization of membrane potential	3	0.541516	0.0511549	217826, 16529, 52150	445	15	18082	8.12674	1	0.759831	60.0664
Module2	GOTERM_BP_DIRECT	GO:0030326~embryonic limb morphogenesis	6	1.08303	0.0191335	22418, 20204, 18933, 19164, 232174, 16974	445	63	18082	3.86988	1	0.555605	28.6608
Module2	GOTERM_CC_DIRECT	GO:0030496~midbody	14	2.52708	1.69848e-05	64009, 11799, 18817, 20525, 19348, 74107, 18005, 52276, 20877, 54673, 233406, 12534, 229841, 20419	478	130	19662	4.4298	0.0069059	0.00345893	0.0237561
Module2	GOTERM_BP_DIRECT	GO:0030593~neutrophil chemotaxis	5	0.902527	0.0895261	20304, 20308, 20307, 14131, 20302	445	69	18082	2.94447	1	0.875359	80.5942
Module2	GOTERM_CC_DIRECT	GO:0030670~phagocytic vesicle membrane	9	1.62455	1.54955e-05	67844, 14972, 75767, 15944, 15019, 21897, 21354, 226421, 12010	478	47	19662	7.8767	0.00630226	0.00630226	0.0216733
Module2	GOTERM_BP_DIRECT	GO:0031047~gene silencing by RNA	5	0.902527	0.0408789	76793, 18458, 56417, 241624, 18983	445	53	18082	3.83337	1	0.718624	51.7919
Module2	GOTERM_MF_DIRECT	GO:0031072~heat shock protein binding	5	0.902527	0.039022	18035, 18033, 67072, 15481, 13400	423	53	17446	3.8909	1	0.872949	44.6099
Module2	GOTERM_BP_DIRECT	GO:0031175~neuron projection development	10	1.80505	0.00740982	20807, 66797, 18806, 72584, 16412, 74840, 17828, 16193, 239719, 56839	445	139	18082	2.92329	1	0.356178	12.192
Module2	GOTERM_BP_DIRECT	GO:0031572~G2 DNA damage checkpoint	3	0.541516	0.0930016	18817, 59126, 76843	445	21	18082	5.80482	1	0.880727	81.8492
Module2	GOTERM_BP_DIRECT	GO:0031577~spindle checkpoint	2	0.361011	0.0718743	11799, 20877	445	3	18082	27.0891	1	0.836817	72.8534
Module2	GOTERM_BP_DIRECT	GO:0031663~lipopolysaccharide-mediated signaling pathway	5	0.902527	0.00667611	20304, 17087, 18035, 20302, 19260	445	31	18082	6.55382	1	0.33437	11.0504
Module2	GOTERM_BP_DIRECT	GO:0031669~cellular response to nutrient levels	3	0.541516	0.0337412	16819, 16193, 15894	445	12	18082	10.1584	1	0.682919	45.1205
Module2	GOTERM_MF_DIRECT	GO:0031686~A1 adenosine receptor binding	2	0.361011	0.0708296	18441, 15481	423	3	17446	27.4957	1	0.839227	66.3898
Module2	GOTERM_CC_DIRECT	GO:0032133~chromosome passenger complex	3	0.541516	0.00559472	11799, 52276, 20877	478	5	19662	24.6803	0.898638	0.173665	7.54795
Module2	GOTERM_MF_DIRECT	GO:0032403~protein complex binding	15	2.70758	0.0542713	17869, 66513, 16412, 268980, 12332, 15894, 21969, 17395, 11771, 18035, 15205, 218772, 69723, 238276, 268697	423	358	17446	1.72808	1	0.87018	56.3155
Module2	GOTERM_BP_DIRECT	GO:0032436~positive regulation of proteasomal ubiquitin-dependent protein catabolic process	6	1.08303	0.0216161	67296, 67664, 18817, 66245, 14466, 19164	445	65	18082	3.7508	1	0.581041	31.7524
Module2	GOTERM_BP_DIRECT	GO:0032496~response to lipopolysaccharide	14	2.52708	0.00120062	19217, 15945, 19260, 21938, 97165, 17087, 18035, 18034, 54644, 21672, 55985, 16154, 257632, 17329	445	197	18082	2.88767	0.937581	0.123738	2.07823
Module2	GOTERM_BP_DIRECT	GO:0033561~regulation of water loss via skin	2	0.361011	0.094668	20807, 14466	445	4	18082	20.3169	1	0.883067	82.4234
Module2	GOTERM_BP_DIRECT	GO:0034097~response to cytokine	7	1.26354	0.0146343	20848, 20807, 20304, 18034, 18033, 238393, 20715	445	81	18082	3.51156	1	0.486989	22.7189
Module2	GOTERM_BP_DIRECT	GO:0034501~protein localization to kinetochore	4	0.722022	0.00155166	12236, 20877, 76464, 12534	445	10	18082	16.2535	0.972279	0.14435	2.67813
Module2	GOTERM_BP_DIRECT	GO:0034644~cellular response to UV	5	0.902527	0.0260014	22062, 99982, 20877, 72440, 52033	445	46	18082	4.41671	1	0.619238	36.907
Module2	GOTERM_BP_DIRECT	GO:0035108~limb morphogenesis	4	0.722022	0.030579	22418, 244585, 16974, 12167	445	28	18082	5.80482	1	0.662604	41.8946
Module2	GOTERM_MF_DIRECT	GO:0035173~histone kinase activity	2	0.361011	0.0933091	12534, 268697	423	4	17446	20.6217	1	0.886502	76.6326
Module2	GOTERM_BP_DIRECT	GO:0035458~cellular response to interferon-beta	8	1.44404	5.60471e-05	15953, 432555, 15957, 15944, 60440, 236312, 55932, 240327	445	41	18082	7.92853	0.121392	0.0107268	0.0979339
Module2	GOTERM_BP_DIRECT	GO:0035690~cellular response to drug	7	1.26354	0.0102549	67702, 20624, 17869, 18024, 16511, 12515, 74748	445	75	18082	3.79248	1	0.42507	16.4895
Module2	GOTERM_BP_DIRECT	GO:0036342~post-anal tail morphogenesis	4	0.722022	0.0226549	22418, 16974, 233826, 233651	445	25	18082	6.50139	1	0.592131	33.008
Module2	GOTERM_BP_DIRECT	GO:0042127~regulation of cell proliferation	11	1.98556	0.0541439	14087, 12229, 18035, 12053, 19217, 15945, 55985, 16974, 17329, 21938, 16193	445	227	18082	1.96903	1	0.77176	62.2093
Module2	GOTERM_MF_DIRECT	GO:0042288~MHC class I protein binding	3	0.541516	0.056018	18106, 21354, 170741	423	16	17446	7.73316	1	0.833516	57.4978
Module2	GOTERM_BP_DIRECT	GO:0042360~vitamin E metabolic process	2	0.361011	0.048508	50500, 72054	445	2	18082	40.6337	1	0.753441	58.0736
Module2	GOTERM_BP_DIRECT	GO:0042493~response to drug	17	3.06859	0.00984736	12010, 97165, 15894, 20848, 16819, 21969, 17395, 17220, 22062, 226413, 22340, 56749, 11944, 20302, 12534, 16193, 268697	445	339	18082	2.03768	1	0.419609	15.8863
Module2	GOTERM_BP_DIRECT	GO:0042590~antigen processing and presentation of exogenous peptide antigen via MHC class I	3	0.541516	0.00572733	14972, 14129, 14131	445	5	18082	24.3802	0.999998	0.315404	9.5534
Module2	GOTERM_MF_DIRECT	GO:0042605~peptide antigen binding	5	0.902527	0.0230446	14972, 14990, 15019, 21354, 15013	423	45	17446	4.58261	0.999999	0.874021	29.251
Module2	GOTERM_CC_DIRECT	GO:0042612~MHC class I protein complex	4	0.722022	0.00627933	14972, 15019, 12010, 15013	478	16	19662	10.2835	0.923468	0.157462	8.43433
Module2	GOTERM_BP_DIRECT	GO:0042755~eating behavior	4	0.722022	0.0659283	20848, 18441, 16847, 100503572	445	38	18082	4.27723	1	0.819446	69.6471
Module2	GOTERM_MF_DIRECT	GO:0042826~histone deacetylase binding	7	1.26354	0.0546111	20807, 224648, 107995, 21973, 15205, 79362, 52592	423	112	17446	2.57772	1	0.856382	56.5479
Module2	GOTERM_BP_DIRECT	GO:0042832~defense response to protozoan	4	0.722022	0.036567	53314, 60440, 55932, 16193	445	30	18082	5.41783	1	0.697193	47.8595
Module2	GOTERM_BP_DIRECT	GO:0043011~myeloid dendritic cell differentiation	4	0.722022	0.0160105	18733, 53314, 381319, 19164	445	22	18082	7.38795	1	0.50498	24.5842
Module2	GOTERM_BP_DIRECT	GO:0043065~positive regulation of apoptotic process	15	2.70758	0.0373883	16009, 16412, 16974, 17395, 22062, 69307, 12053, 19164, 21973, 56749, 218772, 12274, 72171, 215653, 16193	445	335	18082	1.81942	1	0.70039	48.6312
Module2	GOTERM_BP_DIRECT	GO:0043087~regulation of GTPase activity	7	1.26354	0.00791216	19414, 404710, 12053, 544963, 72836, 11856, 21844	445	71	18082	4.00614	1	0.367798	12.9656
Module2	GOTERM_CC_DIRECT	GO:0043197~dendritic spine	8	1.44404	0.0693176	64009, 30785, 15481, 16412, 268980, 56226, 21844, 238276	478	148	19662	2.22345	1	0.599853	63.391
Module2	GOTERM_CC_DIRECT	GO:0043234~protein complex	24	4.33213	0.032927	110749, 99982, 17002, 17869, 66513, 18005, 360198, 268980, 97165, 17395, 11771, 18035, 12363, 18033, 107995, 19164, 52276, 15481, 21973, 12506, 54673, 257632, 215653, 238276	478	628	19662	1.572	0.999999	0.420978	37.3962
Module2	GOTERM_BP_DIRECT	GO:0043388~positive regulation of DNA binding	4	0.722022	0.0431094	17395, 17869, 15205, 97165	445	32	18082	5.07921	1	0.733242	53.7147
Module2	GOTERM_BP_DIRECT	GO:0043393~regulation of protein binding	3	0.541516	0.0930016	18817, 19164, 66993	445	21	18082	5.80482	1	0.880727	81.8492
Module2	GOTERM_BP_DIRECT	GO:0043508~negative regulation of JUN kinase activity	3	0.541516	0.0450502	18569, 22062, 19260	445	14	18082	8.70722	1	0.744511	55.3287
Module2	GOTERM_BP_DIRECT	GO:0043547~positive regulation of GTPase activity	9	1.62455	0.0278376	22418, 20304, 16963, 20308, 20307, 11856, 16412, 20302, 15894	445	146	18082	2.50482	1	0.638889	38.9542
Module2	GOTERM_MF_DIRECT	GO:0043565~sequence-specific DNA binding	23	4.15162	0.0581013	20807, 380855, 53314, 21685, 17869, 18933, 381319, 18024, 17865, 15273, 20848, 14011, 22062, 228913, 18033, 20204, 12053, 21973, 12609, 15205, 328977, 218772, 67393	423	633	17446	1.49858	1	0.830164	58.869
Module2	GOTERM_BP_DIRECT	GO:0043589~skin morphogenesis	4	0.722022	0.00209483	20807, 14466, 74155, 19164	445	11	18082	14.7759	0.992109	0.164174	3.59955
Module2	GOTERM_BP_DIRECT	GO:0043624~cellular protein complex disassembly	2	0.361011	0.0718743	15481, 238276	445	3	18082	27.0891	1	0.836817	72.8534
Module2	GOTERM_MF_DIRECT	GO:0044212~transcription regulatory region DNA binding	12	2.16606	0.0268567	20848, 22418, 22062, 99982, 228913, 18033, 214742, 12609, 328977, 17865, 15273, 97165	423	233	17446	2.12413	1	0.847635	33.2395
Module2	GOTERM_BP_DIRECT	GO:0044772~mitotic cell cycle phase transition	3	0.541516	0.00572733	54124, 66197, 12534	445	5	18082	24.3802	0.999998	0.315404	9.5534
Module2	GOTERM_BP_DIRECT	GO:0045071~negative regulation of viral genome replication	7	1.26354	0.00011166	20304, 17002, 100038882, 80287, 56417, 69550, 78781	445	32	18082	8.88862	0.22728	0.0196383	0.19502
Module2	GOTERM_BP_DIRECT	GO:0045087~innate immune response	34	6.13718	1.30307e-09	26943, 18106, 15944, 12259, 80287, 78781, 12010, 16819, 99571, 18034, 18033, 75345, 23962, 56417, 58203, 12266, 12229, 15957, 56480, 21897, 56045, 97165, 270151, 17087, 12363, 14129, 60440, 12260, 56644, 17084, 257632, 69550, 246730, 12262	445	400	18082	3.45387	3.00879e-06	1.50439e-06	2.27797e-06
Module2	GOTERM_CC_DIRECT	GO:0045121~membrane raft	14	2.52708	0.0120339	12229, 20525, 23821, 21897, 16412, 21938, 14130, 15894, 14129, 19164, 15481, 74762, 12506, 69550	478	262	19662	2.19799	0.992843	0.252159	15.579
Module2	GOTERM_BP_DIRECT	GO:0045576~mast cell activation	3	0.541516	0.0392395	14131, 12506, 14130	445	13	18082	9.37701	1	0.708406	50.331
Module2	GOTERM_BP_DIRECT	GO:0045648~positive regulation of erythrocyte differentiation	3	0.541516	0.0930016	99982, 100038882, 97165	445	21	18082	5.80482	1	0.880727	81.8492
Module2	GOTERM_BP_DIRECT	GO:0045654~positive regulation of megakaryocyte differentiation	3	0.541516	0.0152713	99982, 226421, 97165	445	8	18082	15.2376	1	0.495071	23.5877
Module2	GOTERM_BP_DIRECT	GO:0045663~positive regulation of myoblast differentiation	4	0.722022	0.0202979	16009, 20307, 50930, 17329	445	24	18082	6.77228	1	0.564256	30.1269
Module2	GOTERM_BP_DIRECT	GO:0045766~positive regulation of angiogenesis	7	1.26354	0.0778635	17395, 22418, 20304, 12266, 22340, 18024, 12274	445	121	18082	2.35071	1	0.854795	75.7582
Module2	GOTERM_BP_DIRECT	GO:0045787~positive regulation of cell cycle	4	0.722022	0.0745411	11799, 17869, 16974, 268697	445	40	18082	4.06337	1	0.844826	74.1851
Module2	GOTERM_BP_DIRECT	GO:0045944~positive regulation of transcription from RNA polymerase II promoter	35	6.31769	0.0329089	20807, 53314, 99982, 18441, 18933, 17869, 16974, 68910, 17865, 22062, 18035, 18034, 18033, 12609, 218772, 20302, 239719, 52679, 21685, 56480, 18024, 231507, 97165, 12167, 18983, 20848, 22418, 11477, 14011, 71703, 80986, 21973, 15205, 257632, 16193	445	995	18082	1.42933	1	0.684378	44.2882
Module2	GOTERM_BP_DIRECT	GO:0046688~response to copper ion	3	0.541516	0.071057	12534, 15894, 12870	445	18	18082	6.77228	1	0.836436	72.4324
Module2	GOTERM_BP_DIRECT	GO:0046849~bone remodeling	3	0.541516	0.071057	16974, 215653, 16193	445	18	18082	6.77228	1	0.836436	72.4324
Module2	GOTERM_MF_DIRECT	GO:0046982~protein heterodimerization activity	21	3.79061	0.0258257	14972, 21685, 18441, 140493, 21897, 17869, 18024, 16412, 320394, 18033, 22340, 58998, 21973, 12609, 21354, 79362, 55985, 319188, 11944, 15013, 11690	423	514	17446	1.68505	1	0.869232	32.1819
Module2	GOTERM_MF_DIRECT	GO:0048020~CCR chemokine receptor binding	4	0.722022	0.0294237	16963, 20308, 20307, 20302	423	28	17446	5.89193	1	0.843956	35.806
Module2	GOTERM_BP_DIRECT	GO:0048247~lymphocyte chemotaxis	4	0.722022	0.0465848	20304, 20308, 20307, 20302	445	33	18082	4.9253	1	0.747635	56.5672
Module2	GOTERM_MF_DIRECT	GO:0048248~CXCR3 chemokine receptor binding	3	0.541516	0.00556144	15945, 55985, 17329	423	5	17446	24.7461	0.968848	0.579881	7.94403
Module2	GOTERM_BP_DIRECT	GO:0048525~negative regulation of viral process	2	0.361011	0.094668	17002, 246730	445	4	18082	20.3169	1	0.883067	82.4234
Module2	GOTERM_BP_DIRECT	GO:0048538~thymus development	5	0.902527	0.0458545	20807, 12442, 21672, 19164, 15205	445	55	18082	3.69397	1	0.746383	55.9819
Module2	GOTERM_BP_DIRECT	GO:0050679~positive regulation of epithelial cell proliferation	6	1.08303	0.0389728	22418, 20304, 319430, 17869, 257632, 16193	445	76	18082	3.20792	1	0.710728	50.0894
Module2	GOTERM_BP_DIRECT	GO:0050718~positive regulation of interleukin-1 beta secretion	4	0.722022	0.0160105	22418, 12363, 257632, 20302	445	22	18082	7.38795	1	0.50498	24.5842
Module2	GOTERM_BP_DIRECT	GO:0050727~regulation of inflammatory response	6	1.08303	0.016846	14087, 12363, 16963, 12053, 257632, 57757	445	61	18082	3.99676	1	0.516381	25.6958
Module2	GOTERM_BP_DIRECT	GO:0050729~positive regulation of inflammatory response	6	1.08303	0.0191335	22418, 20304, 16963, 20308, 20307, 20302	445	63	18082	3.86988	1	0.555605	28.6608
Module2	GOTERM_BP_DIRECT	GO:0050766~positive regulation of phagocytosis	6	1.08303	0.00627445	12266, 14129, 15481, 14131, 257632, 14130	445	48	18082	5.07921	1	0.324832	10.4195
Module2	GOTERM_BP_DIRECT	GO:0050776~regulation of immune response	4	0.722022	0.0431094	219131, 14129, 14131, 23900	445	32	18082	5.07921	1	0.733242	53.7147
Module2	GOTERM_BP_DIRECT	GO:0050830~defense response to Gram-positive bacterium	6	1.08303	0.0788596	56480, 257632, 55932, 12010, 57757, 97165	445	93	18082	2.62153	1	0.855631	76.2119
Module2	GOTERM_CC_DIRECT	GO:0051233~spindle midzone	3	0.541516	0.0765553	18817, 52276, 20877	478	19	19662	6.49482	1	0.594501	67.1785
Module2	GOTERM_BP_DIRECT	GO:0051276~chromosome organization	6	1.08303	0.0022462	72836, 17869, 140557, 52276, 227525, 320394	445	38	18082	6.41585	0.994441	0.169261	3.85486
Module2	GOTERM_BP_DIRECT	GO:0051301~cell division	28	5.05415	6.22911e-07	16580, 59126, 74107, 12236, 77744, 108912, 545370, 11799, 12442, 12428, 54124, 71846, 14793, 18005, 20877, 231123, 66197, 76464, 229841, 320394, 18817, 109212, 107995, 52276, 71878, 233406, 12534, 268697	445	374	18082	3.0421	0.00143727	0.000239688	0.00108894
Module2	GOTERM_BP_DIRECT	GO:0051321~meiotic cell cycle	6	1.08303	0.0846004	71846, 67010, 18005, 140557, 69716, 241624	445	95	18082	2.56634	1	0.862149	78.6747
Module2	GOTERM_BP_DIRECT	GO:0051607~defense response to virus	20	3.61011	3.018e-08	26943, 15957, 100038882, 56480, 80287, 15945, 20928, 56045, 74747, 78781, 242700, 237886, 23962, 56417, 69550, 17329, 58203, 16193, 246730, 234311	445	167	18082	4.86631	6.96831e-05	1.74212e-05	5.27593e-05
Module2	GOTERM_BP_DIRECT	GO:0051987~positive regulation of attachment of spindle microtubules to kinetochore	2	0.361011	0.094668	229841, 268697	445	4	18082	20.3169	1	0.883067	82.4234
Module2	GOTERM_CC_DIRECT	GO:0055037~recycling endosome	7	1.26354	0.063418	75767, 22320, 237504, 231717, 16412, 78937, 14130	478	116	19662	2.48222	1	0.577812	60.0078
Module2	GOTERM_BP_DIRECT	GO:0060026~convergent extension	2	0.361011	0.0718743	22418, 16974	445	3	18082	27.0891	1	0.836817	72.8534
Module2	GOTERM_BP_DIRECT	GO:0060326~cell chemotaxis	10	1.80505	0.000121805	238130, 16963, 20308, 20307, 319430, 15945, 55985, 20302, 17329, 97165	445	78	18082	5.20945	0.245171	0.0198898	0.21272
Module2	GOTERM_MF_DIRECT	GO:0061575~cyclin-dependent protein serine/threonine kinase activator activity	2	0.361011	0.0708296	54124, 66197	423	3	17446	27.4957	1	0.839227	66.3898
Module2	GOTERM_BP_DIRECT	GO:0070098~chemokine-mediated signaling pathway	8	1.44404	0.000376507	20304, 16963, 20308, 20307, 15945, 55985, 20302, 17329	445	55	18082	5.91036	0.580846	0.049862	0.656154
Module2	GOTERM_BP_DIRECT	GO:0070301~cellular response to hydrogen peroxide	5	0.902527	0.0511524	16819, 16174, 18024, 12534, 16193	445	57	18082	3.56436	1	0.763858	60.0646
Module2	GOTERM_BP_DIRECT	GO:0070374~positive regulation of ERK1 and ERK2 cascade	13	2.34657	0.00241475	12266, 16963, 18441, 319430, 19260, 15894, 20304, 99571, 20308, 20307, 20302, 257632, 16193	445	188	18082	2.80978	0.996236	0.175103	4.1384
Module2	GOTERM_CC_DIRECT	GO:0070822~Sin3-type complex	2	0.361011	0.0935723	269003, 52592	478	4	19662	20.5669	1	0.642201	74.6974
Module2	GOTERM_BP_DIRECT	GO:0071222~cellular response to lipopolysaccharide	11	1.98556	0.0340716	16819, 246256, 22418, 17087, 18033, 15945, 12010, 21938, 97165, 16193, 15894	445	209	18082	2.13862	1	0.676114	45.4476
Module2	GOTERM_BP_DIRECT	GO:0071226~cellular response to molecule of fungal origin	2	0.361011	0.0718743	12229, 56644	445	3	18082	27.0891	1	0.836817	72.8534
Module2	GOTERM_BP_DIRECT	GO:0071283~cellular response to iron(III) ion	2	0.361011	0.0718743	12010, 268697	445	3	18082	27.0891	1	0.836817	72.8534
Module2	GOTERM_BP_DIRECT	GO:0071346~cellular response to interferon-gamma	9	1.62455	0.000252516	22418, 20304, 16963, 20308, 20307, 17869, 11629, 20302, 55932	445	68	18082	5.37799	0.441853	0.0357897	0.44052
Module2	GOTERM_BP_DIRECT	GO:0071347~cellular response to interleukin-1	10	1.80505	0.000148345	16819, 20304, 16963, 18033, 20308, 20307, 17869, 20302, 16193, 15894	445	80	18082	5.07921	0.290045	0.0225782	0.259014
Module2	GOTERM_BP_DIRECT	GO:0071356~cellular response to tumor necrosis factor	11	1.98556	0.000378601	16819, 20304, 14466, 16963, 18033, 20308, 20307, 18024, 20302, 16193, 15894	445	110	18082	4.06337	0.582869	0.0474144	0.659794
Module2	GOTERM_BP_DIRECT	GO:0071407~cellular response to organic cyclic compound	8	1.44404	0.00242135	20848, 20304, 18441, 18035, 18033, 257632, 20302, 268697	445	75	18082	4.33426	0.996294	0.170215	4.14948
Module2	GOTERM_BP_DIRECT	GO:0071663~positive regulation of granzyme B production	3	0.541516	0.00177543	18106, 16963, 19260	445	3	18082	40.6337	0.983479	0.157147	3.05873
Module2	GOTERM_MF_DIRECT	GO:0071820~N-box binding	2	0.361011	0.0477941	15205, 79362	423	2	17446	41.2435	1	0.868768	51.6582
Module2	GOTERM_BP_DIRECT	GO:0072540~T-helper 17 cell lineage commitment	3	0.541516	0.0116413	53314, 54644, 16193	445	7	18082	17.4144	1	0.430662	18.511
Module2	GOTERM_CC_DIRECT	GO:0072562~blood microparticle	8	1.44404	0.0435706	12266, 20525, 99571, 19039, 15481, 12260, 12870, 12262	478	133	19662	2.47422	1	0.477501	46.3749
Module2	GOTERM_BP_DIRECT	GO:0090009~primitive streak formation	3	0.541516	0.0237602	20807, 22418, 16974	445	10	18082	12.1901	1	0.597573	34.3203
Module2	GOTERM_BP_DIRECT	GO:0090026~positive regulation of monocyte chemotaxis	3	0.541516	0.0450502	20304, 15945, 11629	445	14	18082	8.70722	1	0.744511	55.3287
Module2	GOTERM_BP_DIRECT	GO:0090102~cochlea development	4	0.722022	0.033503	244585, 12428, 15205, 233651	445	29	18082	5.60465	1	0.685609	44.8835
Module2	GOTERM_BP_DIRECT	GO:0090307~mitotic spindle assembly	5	0.902527	0.0102886	16580, 11799, 107995, 18005, 17865	445	35	18082	5.80482	1	0.418831	16.5391
Module2	GOTERM_BP_DIRECT	GO:0097009~energy homeostasis	3	0.541516	0.0641751	20848, 72461, 16847	445	17	18082	7.17065	1	0.814176	68.6357
Module2	GOTERM_MF_DIRECT	GO:0101005~ubiquitinyl hydrolase activity	2	0.361011	0.0708296	54644, 99526	423	3	17446	27.4957	1	0.839227	66.3898
Module2	GOTERM_BP_DIRECT	GO:1901741~positive regulation of myoblast fusion	4	0.722022	0.0106353	20307, 50930, 12508, 17329	445	19	18082	8.55446	1	0.41533	17.0488
Module2	GOTERM_BP_DIRECT	GO:1904417~positive regulation of xenophagy	3	0.541516	0.0116413	56480, 227738, 257632	445	7	18082	17.4144	1	0.430662	18.511
Module2	GOTERM_BP_DIRECT	GO:1990646~cellular response to prolactin	2	0.361011	0.094668	17869, 16193	445	4	18082	20.3169	1	0.883067	82.4234
Module2	GOTERM_BP_DIRECT	GO:2000406~positive regulation of T cell migration	3	0.541516	0.0575356	20304, 15945, 11629	445	16	18082	7.61882	1	0.788774	64.5096
Module2	GOTERM_BP_DIRECT	GO:2000503~positive regulation of natural killer cell chemotaxis	3	0.541516	0.00845184	20304, 16963, 20302	445	6	18082	20.3169	1	0.379981	13.7896
Module2	GOTERM_BP_DIRECT	GO:2000566~positive regulation of CD8-positive, alpha-beta T cell proliferation	3	0.541516	0.0034931	18106, 16963, 19260	445	4	18082	30.4753	0.99969	0.223136	5.93383
Module2	KEGG_PATHWAY	mmu04060:Cytokine-cytokine receptor interaction	17	3.06859	0.000739747	19116, 15945, 12167, 21938, 20304, 11477, 16174, 20307, 22340, 242700, 55985, 50930, 16847, 16154, 20302, 17329, 16193	205	245	7720	2.61304	0.139485	0.0149101	0.925491
Module2	KEGG_PATHWAY	mmu04062:Chemokine signaling pathway	13	2.34657	0.00565997	20848, 20304, 18035, 16963, 18033, 20308, 20307, 15945, 14710, 55985, 20302, 21844, 17329	205	196	7720	2.49776	0.684071	0.0488631	6.88332
Module2	KEGG_PATHWAY	mmu04064:NF-kappa B signaling pathway	9	1.62455	0.00400279	12229, 17087, 111173, 18035, 18034, 18033, 66513, 50930, 15894	205	97	7720	3.49409	0.557005	0.0380293	4.91453
Module2	KEGG_PATHWAY	mmu04110:Cell cycle	13	2.34657	9.94817e-05	17869, 140557, 12236, 17220, 12442, 18817, 107995, 17219, 12428, 56452, 268930, 12534, 268697	205	124	7720	3.94807	0.0199932	0.00670932	0.124922
Module2	KEGG_PATHWAY	mmu04115:p53 signaling pathway	6	1.08303	0.031584	16009, 140742, 22062, 12442, 12534, 268697	205	67	7720	3.37241	0.998519	0.174377	33.1849
Module2	KEGG_PATHWAY	mmu04145:Phagosome	14	2.52708	0.000675563	14972, 14990, 12266, 15019, 14131, 226421, 16412, 14130, 246256, 14129, 14998, 21354, 56644, 15013	205	174	7720	3.03	0.128192	0.0151273	0.845504
Module2	KEGG_PATHWAY	mmu04380:Osteoclast differentiation	11	1.98556	0.00178522	18733, 246256, 12229, 18035, 18034, 18033, 14129, 16391, 66513, 14131, 14130	205	126	7720	3.28765	0.304222	0.0255761	2.22004
Module2	KEGG_PATHWAY	mmu04514:Cell adhesion molecules (CAMs)	10	1.80505	0.0275869	14972, 14990, 66797, 15019, 58998, 14998, 16412, 12526, 15013, 15894	205	162	7720	2.3246	0.996582	0.158093	29.6359
Module2	KEGG_PATHWAY	mmu04610:Complement and coagulation cascades	7	1.26354	0.014919	12266, 12259, 99571, 12260, 12274, 12509, 12262	205	76	7720	3.46855	0.952706	0.103249	17.2099
Module2	KEGG_PATHWAY	mmu04612:Antigen processing and presentation	10	1.80505	0.000290553	14972, 14990, 15019, 16643, 14998, 15481, 21354, 12526, 12010, 15013	205	82	7720	4.5925	0.0572846	0.00839185	0.364453
Module2	KEGG_PATHWAY	mmu04620:Toll-like receptor signaling pathway	11	1.98556	0.000315197	20304, 17087, 18035, 56480, 18033, 15945, 21897, 66513, 20302, 17329, 16193	205	101	7720	4.10142	0.0619904	0.00796748	0.395309
Module2	KEGG_PATHWAY	mmu04621:NOD-like receptor signaling pathway	6	1.08303	0.0157351	20304, 18035, 18033, 66513, 257632, 16193	205	56	7720	4.03484	0.96003	0.105081	18.0677
Module2	KEGG_PATHWAY	mmu04622:RIG-I-like receptor signaling pathway	8	1.44404	0.00200888	270151, 67664, 18035, 100038882, 54644, 56480, 18033, 15945	205	68	7720	4.43042	0.335162	0.0251905	2.49494
Module2	KEGG_PATHWAY	mmu04623:Cytosolic DNA-sensing pathway	8	1.44404	0.00140683	20304, 18035, 56480, 18033, 15945, 56417, 58203, 16193	205	64	7720	4.70732	0.248578	0.0217439	1.75331
Module2	KEGG_PATHWAY	mmu04630:Jak-STAT signaling pathway	9	1.62455	0.0380179	20848, 67296, 19116, 16391, 17869, 242700, 16154, 16847, 16193	205	145	7720	2.33743	0.999617	0.196325	38.5529
Module2	KEGG_PATHWAY	mmu04668:TNF signaling pathway	12	2.16606	0.000133394	15953, 17395, 432555, 20304, 18035, 18033, 15945, 66513, 257632, 21938, 16193, 15894	205	109	7720	4.14589	0.0267173	0.00674731	0.167473
Module2	KEGG_PATHWAY	mmu04914:Progesterone-mediated oocyte maturation	6	1.08303	0.0798281	18817, 12442, 12428, 268930, 12534, 268697	205	87	7720	2.59714	1	0.331091	64.8414
Module2	KEGG_PATHWAY	mmu04920:Adipocytokine signaling pathway	7	1.26354	0.0116235	20848, 18037, 18035, 20525, 18033, 16847, 21938	205	72	7720	3.66125	0.906835	0.0872415	13.6618
Module2	KEGG_PATHWAY	mmu04940:Type I diabetes mellitus	5	0.902527	0.0807841	14972, 14990, 15019, 14998, 15013	205	62	7720	3.03698	1	0.328112	65.2977
Module2	KEGG_PATHWAY	mmu05020:Prion diseases	6	1.08303	0.00138105	20304, 12259, 12260, 12274, 16193, 12262	205	32	7720	7.06098	0.24463	0.0231078	1.72144
Module2	KEGG_PATHWAY	mmu05133:Pertussis	8	1.44404	0.00326478	12266, 17087, 12259, 18033, 12260, 16412, 16193, 12262	205	74	7720	4.07119	0.485127	0.0326469	4.02548
Module2	KEGG_PATHWAY	mmu05134:Legionellosis	6	1.08303	0.0168887	12266, 18035, 18034, 18033, 15481, 16193	205	57	7720	3.96406	0.968498	0.108862	19.266
Module2	KEGG_PATHWAY	mmu05140:Leishmaniasis	9	1.62455	0.000257427	246256, 12266, 18035, 18033, 14129, 66513, 14998, 14131, 16412	205	64	7720	5.29573	0.0509221	0.0086729	0.322963
Module2	KEGG_PATHWAY	mmu05142:Chagas disease (American trypanosomiasis)	9	1.62455	0.00575884	20304, 12266, 18035, 12259, 18033, 12260, 20302, 16193, 12262	205	103	7720	3.29055	0.690384	0.0476769	6.99958
Module2	KEGG_PATHWAY	mmu05145:Toxoplasmosis	10	1.80505	0.00292987	20848, 17087, 18035, 15944, 18033, 66513, 14998, 15481, 16412, 16154	205	113	7720	3.33261	0.448789	0.0344308	3.61952
Module2	KEGG_PATHWAY	mmu05150:Staphylococcus aureus infection	11	1.98556	5.44126e-07	246256, 12266, 12259, 99571, 14129, 14998, 14131, 12260, 14130, 15894, 12262	205	50	7720	8.28488	0.000110451	0.000110451	0.000683665
Module2	KEGG_PATHWAY	mmu05152:Tuberculosis	12	2.16606	0.00683718	246256, 12266, 18033, 14129, 21897, 14998, 14131, 56644, 16154, 257632, 14130, 16193	205	176	7720	2.56763	0.7516	0.0541853	8.25901
Module2	KEGG_PATHWAY	mmu05161:Hepatitis B	9	1.62455	0.0393473	20848, 17395, 11799, 18035, 56480, 18033, 17869, 12428, 16193	205	146	7720	2.32142	0.999711	0.197674	39.6114
Module2	KEGG_PATHWAY	mmu05162:Measles	11	1.98556	0.00313653	20848, 22062, 18035, 56480, 18033, 16391, 15481, 56417, 14130, 246730, 16193	205	136	7720	3.04591	0.471502	0.0348084	3.8702
Module2	KEGG_PATHWAY	mmu05164:Influenza A	13	2.34657	0.00185685	270151, 20304, 18035, 56480, 18033, 16391, 15945, 14998, 15481, 56417, 246730, 16193, 15894	205	171	7720	2.86293	0.314283	0.024839	2.30815
Module2	KEGG_PATHWAY	mmu05166:HTLV-I infection	18	3.2491	0.00106083	14972, 14990, 20807, 20525, 15019, 17869, 12236, 17865, 18973, 15894, 22418, 18035, 18034, 18033, 107995, 14998, 15013, 16193	205	278	7720	2.43832	0.193832	0.0193969	1.32474
Module2	KEGG_PATHWAY	mmu05168:Herpes simplex infection	18	3.2491	3.29564e-05	14972, 14990, 12266, 15957, 15019, 56480, 16391, 66513, 20304, 18035, 18033, 14998, 21354, 50930, 15013, 12534, 16193, 246730	205	208	7720	3.25891	0.00666794	0.00333955	0.0414003
Module2	KEGG_PATHWAY	mmu05169:Epstein-Barr virus infection	17	3.06859	0.000173044	14972, 14990, 15019, 56480, 17869, 66513, 15894, 20848, 18037, 18035, 18034, 18033, 15481, 12428, 16154, 15013, 12534	205	215	7720	2.97765	0.0345211	0.00700159	0.217205
Module2	KEGG_PATHWAY	mmu05200:Pathways in cancer	17	3.06859	0.0602312	20525, 19217, 17869, 16412, 66197, 20848, 22418, 11799, 17395, 18035, 18034, 18033, 22340, 14710, 218772, 54124, 16193	205	397	7720	1.61258	0.999997	0.264774	54.1835
Module2	KEGG_PATHWAY	mmu05202:Transcriptional misregulation in cancer	10	1.80505	0.0316053	16009, 17395, 140780, 14011, 18033, 12053, 14129, 17869, 360198, 16193	205	166	7720	2.26859	0.998526	0.169951	33.2033
Module2	KEGG_PATHWAY	mmu05203:Viral carcinogenesis	15	2.70758	0.00316624	14972, 14990, 20807, 12266, 15019, 16391, 20848, 18035, 18034, 18033, 107995, 12428, 319188, 15013, 12534	205	231	7720	2.44536	0.47469	0.0333148	3.9062
Module2	KEGG_PATHWAY	mmu05222:Small cell lung cancer	7	1.26354	0.0233535	18035, 18033, 17869, 16412, 218772, 54124, 66197	205	84	7720	3.13821	0.991746	0.139211	25.6886
Module2	KEGG_PATHWAY	mmu05321:Inflammatory bowel disease (IBD)	6	1.08303	0.0193614	20848, 16174, 18033, 14998, 257632, 16193	205	59	7720	3.82968	0.981106	0.120172	21.7806
Module2	KEGG_PATHWAY	mmu05322:Systemic lupus erythematosus	11	1.98556	0.00545657	246256, 12266, 12259, 14129, 14998, 12260, 319188, 360198, 12274, 319172, 12262	205	147	7720	2.81799	0.670677	0.0492338	6.64371
Module2	KEGG_PATHWAY	mmu05330:Allograft rejection	5	0.902527	0.0599403	14972, 14990, 15019, 14998, 15013	205	56	7720	3.36237	0.999996	0.269258	54.0049
Module2	KEGG_PATHWAY	mmu05332:Graft-versus-host disease	6	1.08303	0.0116486	14972, 14990, 15019, 14998, 15013, 16193	205	52	7720	4.34522	0.907315	0.0843256	13.6894
Module2	KEGG_PATHWAY	mmu05340:Primary immunodeficiency	4	0.722022	0.0597538	12229, 21354, 227525, 12526	205	34	7720	4.43042	0.999996	0.274364	53.8902
Module2	KEGG_PATHWAY	mmu05416:Viral myocarditis	6	1.08303	0.0574273	14972, 14990, 15019, 14998, 15013, 15894	205	79	7720	2.86014	0.999994	0.2709	52.436
Module3	GOTERM_MF_DIRECT	GO:0000166~nucleotide binding	36	12	0.0181489	266632, 19744, 434341, 93761, 229898, 110355, 30946, 19700, 13495, 53607, 22196, 13871, 19341, 11303, 19653, 12325, 69408, 11639, 56077, 192656, 70248, 107239, 23802, 240505, 14083, 238564, 19826, 14629, 14469, 20174, 100715, 320119, 216965, 235574, 22169, 432516	221	1936	17446	1.46791	0.999509	0.921115	22.6574
Module3	GOTERM_MF_DIRECT	GO:0000213~tRNA-intron endonuclease activity	2	0.666667	0.0494994	66637, 381802	221	4	17446	39.4706	1	0.928629	50.9404
Module3	GOTERM_BP_DIRECT	GO:0000398~mRNA splicing, via spliceosome	5	1.66667	0.0540992	68988, 66070, 71713, 53607, 20222	230	112	18082	3.5097	1	0.958585	59.0943
Module3	GOTERM_CC_DIRECT	GO:0000439~core TFIIH complex	2	0.666667	0.083382	13871, 14884	244	7	19662	23.0234	1	0.865	68.2933
Module3	GOTERM_BP_DIRECT	GO:0000467~exonucleolytic trimming to generate mature 3'-end of 5.8S rRNA from tricistronic rRNA transcript (SSU-rRNA, 5.8S rRNA, LSU-rRNA)	2	0.666667	0.0969552	227715, 71151	230	8	18082	19.6543	1	0.957403	80.5846
Module3	GOTERM_BP_DIRECT	GO:0000492~box C/D snoRNP assembly	2	0.666667	0.0969552	20174, 229937	230	8	18082	19.6543	1	0.957403	80.5846
Module3	GOTERM_MF_DIRECT	GO:0000979~RNA polymerase II core promoter sequence-specific DNA binding	4	1.33333	0.0526241	20846, 20174, 434341, 17342	221	67	17446	4.71291	1	0.917812	53.155
Module3	GOTERM_MF_DIRECT	GO:0001094~TFIID-class transcription factor binding	2	0.666667	0.0850163	20174, 229937	221	7	17446	22.5546	1	0.965269	71.2446
Module3	GOTERM_BP_DIRECT	GO:0001546~preantral ovarian follicle growth	2	0.666667	0.0375165	11705, 66983	230	3	18082	52.4116	1	0.965539	45.9131
Module3	GOTERM_MF_DIRECT	GO:0003712~transcription cofactor activity	4	1.33333	0.0351801	73674, 234959, 67488, 55927	221	57	17446	5.53973	1	0.949192	39.4913
Module3	GOTERM_MF_DIRECT	GO:0004842~ubiquitin-protein transferase activity	11	3.66667	0.0086169	233900, 22222, 23802, 244421, 73469, 56736, 105193, 103583, 69149, 68431, 22196	221	326	17446	2.66366	0.972681	0.972681	11.4319
Module3	GOTERM_MF_DIRECT	GO:0005102~receptor binding	12	4	0.0157336	192656, 17874, 11303, 11600, 102657, 14083, 66437, 22419, 11705, 16322, 14179, 16773	221	412	17446	2.29926	0.998636	0.963065	19.9453
Module3	GOTERM_MF_DIRECT	GO:0005149~interleukin-1 receptor binding	3	1	0.0190076	266632, 17874, 81897	221	17	17446	13.9308	0.999659	0.864097	23.6008
Module3	GOTERM_CC_DIRECT	GO:0005634~nucleus	107	35.6667	1.14643e-05	214552, 110253, 66983, 52348, 83485, 69499, 73739, 14884, 56736, 238161, 192157, 15950, 68209, 474156, 67933, 20174, 231051, 234664, 16334, 67488, 50721, 268564, 73674, 233900, 18286, 30946, 55927, 80860, 103583, 53607, 68215, 78783, 245688, 66310, 381629, 386655, 27015, 238831, 70248, 75565, 68988, 225207, 14083, 105193, 238799, 56210, 15936, 17874, 100715, 70956, 73469, 22169, 54201, 73703, 127…	244	6019	19662	1.43251	0.00315915	0.00315915	0.0151238
Module3	GOTERM_CC_DIRECT	GO:0005654~nucleoplasm	37	12.3333	0.0084709	233900, 227292, 214552, 13495, 66983, 22196, 381802, 52348, 12447, 19653, 245688, 66310, 65111, 69917, 14884, 386655, 27015, 66046, 70248, 228356, 67933, 19826, 15936, 66960, 20174, 66118, 228829, 234959, 20846, 231051, 73469, 56722, 67693, 50721, 268564, 106039, 22169	244	1935	19662	1.54084	0.904433	0.443997	10.6164
Module3	GOTERM_CC_DIRECT	GO:0005681~spliceosomal complex	6	2	0.0270314	238831, 19744, 68988, 66070, 71713, 53607	244	136	19662	3.55509	0.999481	0.716505	30.3393
Module3	GOTERM_CC_DIRECT	GO:0005737~cytoplasm	96	32	0.0444814	19744, 22222, 214552, 434341, 14545, 74741, 74195, 110355, 80743, 110253, 338355, 69770, 102774, 13495, 66983, 381802, 19341, 52348, 74211, 19653, 243612, 56736, 192157, 238161, 192656, 15950, 233752, 69440, 23802, 56405, 227289, 67933, 19826, 212392, 20174, 66083, 227715, 16334, 67488, 216965, 50721, 209318, 216188, 81897, 68431, 432516, 266632, 71302, 70993, 18286, 229898, 100037258, 60594, 103…	244	6631	19662	1.16662	0.999996	0.791911	45.1351
Module3	GOTERM_CC_DIRECT	GO:0005764~lysosome	11	3.66667	0.00836889	54397, 71900, 17528, 80743, 74245, 56722, 13038, 11881, 71712, 21982, 81897	244	331	19662	2.67795	0.901681	0.538456	10.495
Module3	GOTERM_CC_DIRECT	GO:0005765~lysosomal membrane	7	2.33333	0.0711876	71900, 381629, 80743, 56722, 71712, 21982, 11972	244	234	19662	2.41057	1	0.86974	62.2537
Module3	GOTERM_CC_DIRECT	GO:0005768~endosome	12	4	0.0753769	52348, 19341, 71900, 69440, 70028, 80743, 338355, 21982, 13609, 81897, 211556, 106039	244	544	19662	1.77754	1	0.860034	64.4391
Module3	GOTERM_CC_DIRECT	GO:0005813~centrosome	14	4.66667	0.00309496	214552, 18286, 67694, 65020, 102774, 103583, 381802, 26370, 52348, 12447, 12315, 52184, 232339, 11972	244	435	19662	2.59344	0.574944	0.348037	4.00702
Module3	GOTERM_BP_DIRECT	GO:0006281~DNA repair	12	4	0.00251525	26370, 13871, 20174, 70681, 214552, 69917, 14884, 27015, 235610, 216965, 56210, 268564	230	318	18082	2.96669	0.944066	0.944066	3.96685
Module3	GOTERM_BP_DIRECT	GO:0006289~nucleotide-excision repair	3	1	0.079665	26370, 13871, 14884	230	37	18082	6.37438	1	0.957934	73.6653
Module3	GOTERM_BP_DIRECT	GO:0006338~chromatin remodeling	4	1.33333	0.0788087	20174, 245688, 93761, 268564	230	79	18082	3.98063	1	0.960877	73.2687
Module3	GOTERM_BP_DIRECT	GO:0006397~mRNA processing	12	4	0.00277784	238831, 100715, 68988, 19653, 66070, 71713, 53607, 66637, 54451, 19826, 20222, 381802	230	322	18082	2.92984	0.958624	0.796589	4.37237
Module3	GOTERM_BP_DIRECT	GO:0006915~apoptotic process	14	4.66667	0.0295138	192656, 66960, 13871, 17874, 20846, 65111, 234664, 66437, 67500, 65020, 56722, 216965, 71712, 14179	230	570	18082	1.93095	1	0.95577	38.214
Module3	GOTERM_BP_DIRECT	GO:0006974~cellular response to DNA damage stimulus	11	3.66667	0.0418726	26370, 13871, 20174, 70681, 214552, 69917, 14884, 27015, 216965, 56210, 268564	230	420	18082	2.05903	1	0.953162	49.716
Module3	GOTERM_BP_DIRECT	GO:0006979~response to oxidative stress	5	1.66667	0.0889014	14629, 13871, 12325, 110355, 14179	230	133	18082	2.95554	1	0.952444	77.6064
Module3	GOTERM_BP_DIRECT	GO:0007254~JNK cascade	3	1	0.0687589	266632, 17874, 14083	230	34	18082	6.93683	1	0.956594	68.1757
Module3	GOTERM_BP_DIRECT	GO:0007275~multicellular organism development	20	6.66667	0.0640742	99543, 70248, 233752, 18286, 225207, 14083, 55927, 66983, 225010, 22196, 66991, 83485, 12325, 11600, 22419, 17342, 386655, 244218, 14179, 56457	230	1029	18082	1.52803	1	0.95754	65.5028
Module3	GOTERM_BP_DIRECT	GO:0007584~response to nutrient	4	1.33333	0.0654152	14629, 20846, 11303, 11881	230	73	18082	4.3078	1	0.954883	66.2887
Module3	GOTERM_MF_DIRECT	GO:0008094~DNA-dependent ATPase activity	3	1	0.0482764	13871, 93761, 14884	221	28	17446	8.45798	1	0.947164	50.0475
Module3	GOTERM_BP_DIRECT	GO:0008380~RNA splicing	7	2.33333	0.0855908	238831, 68988, 19653, 66070, 71713, 53607, 19826	230	241	18082	2.28349	1	0.950869	76.2622
Module3	GOTERM_BP_DIRECT	GO:0010632~regulation of epithelial cell migration	2	0.666667	0.0617456	14083, 11881	230	5	18082	31.447	1	0.963741	64.0971
Module3	GOTERM_BP_DIRECT	GO:0016197~endosomal transport	3	1	0.0834128	11303, 66310, 80743	230	38	18082	6.20664	1	0.955687	75.337
Module3	GOTERM_MF_DIRECT	GO:0016301~kinase activity	14	4.66667	0.0856312	192656, 266632, 240505, 14083, 238564, 110355, 12447, 12325, 320119, 11639, 216965, 238161, 22169, 56077	221	674	17446	1.63973	1	0.955104	71.5145
Module3	GOTERM_BP_DIRECT	GO:0016567~protein ubiquitination	10	3.33333	0.0415145	70611, 67673, 234959, 73469, 56736, 105193, 103583, 192157, 69149, 68431	230	362	18082	2.17175	1	0.960703	49.4131
Module3	GOTERM_BP_DIRECT	GO:0016569~covalent chromatin modification	10	3.33333	0.00699764	228829, 233900, 20174, 75565, 70681, 245688, 231051, 66310, 93761, 103537	230	266	18082	2.95554	0.999678	0.866027	10.6727
Module3	GOTERM_CC_DIRECT	GO:0016607~nuclear speck	7	2.33333	0.0423797	66118, 68988, 19653, 73739, 66983, 19826, 20222	244	205	19662	2.75158	0.999994	0.818665	43.5214
Module3	GOTERM_MF_DIRECT	GO:0016874~ligase activity	9	3	0.0880469	14629, 233900, 22222, 107239, 23802, 73469, 56736, 105193, 22196	221	362	17446	1.96263	1	0.947625	72.5521
Module3	GOTERM_BP_DIRECT	GO:0030154~cell differentiation	18	6	0.0212194	70248, 233752, 225207, 18286, 55927, 11705, 83485, 70956, 19653, 12325, 11600, 73739, 381629, 17342, 386655, 14179, 268564, 56457	230	780	18082	1.81425	1	0.953565	29.1577
Module3	GOTERM_BP_DIRECT	GO:0030155~regulation of cell adhesion	3	1	0.0989134	14083, 13609, 16773	230	42	18082	5.61553	1	0.956644	81.2503
Module3	GOTERM_BP_DIRECT	GO:0030182~neuron differentiation	5	1.66667	0.0780563	100715, 93761, 22419, 13609, 15936	230	127	18082	3.09517	1	0.96397	72.9156
Module3	GOTERM_BP_DIRECT	GO:0031398~positive regulation of protein ubiquitination	4	1.33333	0.0404809	192656, 11600, 105193, 67046	230	60	18082	5.24116	1	0.96594	48.5292
Module3	GOTERM_BP_DIRECT	GO:0031663~lipopolysaccharide-mediated signaling pathway	3	1	0.0584018	192656, 17874, 20846	230	31	18082	7.60813	1	0.962412	61.9845
Module3	GOTERM_CC_DIRECT	GO:0031902~late endosome membrane	4	1.33333	0.0955453	52348, 71900, 80743, 21982	244	88	19662	3.66282	1	0.881407	73.4165
Module3	GOTERM_BP_DIRECT	GO:0032465~regulation of cytokinesis	3	1	0.0367088	26370, 12315, 102774	230	24	18082	9.82717	1	0.971803	45.179
Module3	GOTERM_BP_DIRECT	GO:0032472~Golgi calcium ion transport	2	0.666667	0.0251694	235574, 21982	230	2	18082	78.6174	1	0.946	33.6155
Module3	GOTERM_BP_DIRECT	GO:0032675~regulation of interleukin-6 production	2	0.666667	0.0736314	17874, 217305	230	6	18082	26.2058	1	0.960971	70.749
Module3	GOTERM_BP_DIRECT	GO:0032680~regulation of tumor necrosis factor production	3	1	0.00542162	17874, 11600, 217305	230	9	18082	26.2058	0.99802	0.874429	8.36665
Module3	GOTERM_BP_DIRECT	GO:0035458~cellular response to interferon-beta	3	1	0.0949656	14469, 20846, 15950	230	41	18082	5.75249	1	0.958149	79.8855
Module3	GOTERM_BP_DIRECT	GO:0042384~cilium assembly	5	1.66667	0.0815936	214552, 67694, 73739, 102774, 11972	230	129	18082	3.04719	1	0.95688	74.5384
Module3	GOTERM_BP_DIRECT	GO:0043123~positive regulation of I-kappaB kinase/NF-kappaB signaling	7	2.33333	0.0118553	266632, 192656, 17874, 56722, 235574, 81897, 22196	230	149	18082	3.69343	0.999999	0.934851	17.4429
Module3	GOTERM_CC_DIRECT	GO:0043231~intracellular membrane-bounded organelle	18	6	0.0122947	54397, 71900, 13495, 22239, 19341, 52348, 66118, 212392, 11303, 74134, 244209, 320119, 67488, 56722, 27015, 235574, 21982, 106039	244	751	19662	1.93139	0.967102	0.494836	15.0586
Module3	GOTERM_BP_DIRECT	GO:0043966~histone H3 acetylation	4	1.33333	0.0215976	217588, 75565, 78783, 74195	230	47	18082	6.69084	1	0.937825	29.5964
Module3	GOTERM_MF_DIRECT	GO:0047485~protein N-terminus binding	5	1.66667	0.0607804	13871, 75565, 12315, 14813, 238161	221	117	17446	3.37355	1	0.92636	58.5058
Module3	GOTERM_BP_DIRECT	GO:0048661~positive regulation of smooth muscle cell proliferation	5	1.66667	0.0187424	266632, 17874, 20846, 14083, 13609	230	80	18082	4.91359	1	0.954716	26.2206
Module3	GOTERM_BP_DIRECT	GO:0050702~interleukin-1 beta secretion	2	0.666667	0.0969552	11303, 229898	230	8	18082	19.6543	1	0.957403	80.5846
Module3	GOTERM_BP_DIRECT	GO:0051092~positive regulation of NF-kappaB transcription factor activity	6	2	0.0125749	192656, 17874, 16334, 11705, 81897, 74735	230	109	18082	4.32756	0.999999	0.910625	18.4038
Module3	GOTERM_MF_DIRECT	GO:0051117~ATPase binding	4	1.33333	0.0999305	19341, 20174, 11303, 229937	221	88	17446	3.58824	1	0.956213	77.165
Module3	GOTERM_BP_DIRECT	GO:0051205~protein insertion into membrane	2	0.666667	0.0969552	52250, 231430	230	8	18082	19.6543	1	0.957403	80.5846
Module3	GOTERM_BP_DIRECT	GO:0060316~positive regulation of ryanodine-sensitive calcium-release channel activity	2	0.666667	0.0969552	12315, 238161	230	8	18082	19.6543	1	0.957403	80.5846
Module3	GOTERM_BP_DIRECT	GO:0060335~positive regulation of interferon-gamma-mediated signaling pathway	2	0.666667	0.0497079	434341, 15458	230	4	18082	39.3087	1	0.960964	55.933
Module3	GOTERM_MF_DIRECT	GO:0061630~ubiquitin protein ligase activity	7	2.33333	0.0406777	234959, 22222, 23802, 73469, 56736, 105193, 103583	221	199	17446	2.77683	1	0.943825	44.1523
Module3	GOTERM_BP_DIRECT	GO:0070555~response to interleukin-1	3	1	0.0617896	14629, 192656, 17874	230	32	18082	7.37038	1	0.958214	64.1242
Module3	GOTERM_BP_DIRECT	GO:0071222~cellular response to lipopolysaccharide	7	2.33333	0.0504545	192656, 14469, 20846, 11303, 56722, 81897, 22169	230	209	18082	2.63312	1	0.95584	56.4862
Module3	GOTERM_CC_DIRECT	GO:0071339~MLL1 complex	3	1	0.0465793	228829, 20174, 68988	244	28	19662	8.63378	0.999998	0.768406	46.7032
Module3	GOTERM_BP_DIRECT	GO:0090314~positive regulation of protein targeting to membrane	3	1	0.045549	68617, 66437, 74741	230	27	18082	8.73527	1	0.956714	52.729
Module3	GOTERM_BP_DIRECT	GO:1901897~regulation of relaxation of cardiac muscle	2	0.666667	0.0497079	12325, 238161	230	4	18082	39.3087	1	0.960964	55.933
Module3	GOTERM_BP_DIRECT	GO:1903546~protein localization to photoreceptor outer segment	2	0.666667	0.0853673	102774, 225004	230	7	18082	22.4621	1	0.954775	76.1688
Module3	KEGG_PATHWAY	mmu03040:Spliceosome	5	1.66667	0.0716174	68988, 66070, 71713, 53607, 20222	92	133	7720	3.15463	0.999993	0.773775	59.2331
Module3	KEGG_PATHWAY	mmu03420:Nucleotide excision repair	3	1	0.0945859	26370, 13871, 14884	92	44	7720	5.72134	1	0.829062	69.8744
Module3	KEGG_PATHWAY	mmu04114:Oocyte meiosis	5	1.66667	0.0405525	12447, 12325, 16334, 12315, 103583	92	110	7720	3.81423	0.998671	0.734124	39.3392
Module3	KEGG_PATHWAY	mmu04142:Lysosome	7	2.33333	0.00307403	54397, 27426, 56722, 13038, 11881, 106039, 11972	92	122	7720	4.81468	0.388965	0.218313	3.64931
Module3	KEGG_PATHWAY	mmu04620:Toll-like receptor signaling pathway	5	1.66667	0.0310341	266632, 17874, 20846, 13038, 81897	92	101	7720	4.15411	0.993553	0.716639	31.6597
Module3	KEGG_PATHWAY	mmu04722:Neurotrophin signaling pathway	5	1.66667	0.0555603	266632, 192656, 12325, 12315, 65020	92	122	7720	3.43906	0.999893	0.782239	49.8545
Module3	KEGG_PATHWAY	mmu05010:Alzheimer's disease	6	2	0.0575041	12867, 12315, 234664, 14813, 67126, 66046	92	177	7720	2.84451	0.999923	0.741713	51.0866
Module3	KEGG_PATHWAY	mmu05152:Tuberculosis	9	3	0.00105617	266632, 192656, 17874, 20846, 12325, 12315, 70192, 81897, 11972	92	176	7720	4.29101	0.155556	0.155556	1.26788
Module3	KEGG_PATHWAY	mmu05162:Measles	6	2	0.0219213	266632, 17874, 20846, 12447, 70192, 81897	92	136	7720	3.70205	0.971173	0.693379	23.4818
Module4	GOTERM_BP_DIRECT	GO:0000122~negative regulation of transcription from RNA polymerase II promoter	14	5.62249	0.0344245	53379, 270110, 84653, 67050, 433759, 15364, 382209, 22661, 17131, 18193, 22654, 15161, 20186, 20670	184	729	18082	1.88725	1	0.981749	41.5925
Module4	GOTERM_MF_DIRECT	GO:0000340~RNA 7-methylguanosine cap binding	2	0.803213	0.0428601	69305, 68092	191	4	17446	45.6702	0.999999	0.971539	44.7067
Module4	GOTERM_BP_DIRECT	GO:0001944~vasculature development	3	1.20482	0.0282352	14367, 27078, 16973	184	26	18082	11.339	1	0.978047	35.5736
Module4	GOTERM_MF_DIRECT	GO:0003676~nucleic acid binding	35	14.0562	4.79199e-07	243963, 449000, 53379, 70044, 100043292, 22654, 628709, 67958, 56258, 101604, 240120, 269997, 72667, 68035, 668923, 69430, 21681, 234358, 18139, 75871, 68092, 71131, 22661, 434377, 56314, 66704, 29861, 22746, 100038371, 100090, 20823, 74149, 320586, 104444, 271377	191	1237	17446	2.58441	0.000155727	0.000155727	0.000648164
Module4	GOTERM_MF_DIRECT	GO:0003723~RNA binding	16	6.4257	0.023698	68035, 53379, 19946, 66899, 70044, 231769, 21681, 18139, 68092, 66704, 70918, 218236, 67958, 14300, 56258, 20823	191	780	17446	1.87365	0.999588	0.925592	27.7038
Module4	GOTERM_MF_DIRECT	GO:0003735~structural constituent of ribosome	7	2.81124	0.0692855	19946, 20091, 384071, 68028, 66481, 57808, 665268	191	264	17446	2.4219	1	0.979541	62.1374
Module4	GOTERM_CC_DIRECT	GO:0005622~intracellular	28	11.245	0.00450685	243963, 449000, 107975, 68028, 17131, 57808, 381485, 22654, 628709, 20091, 101604, 269997, 19946, 69430, 668923, 234358, 71131, 434377, 56314, 66481, 107650, 218624, 13543, 22746, 320586, 74149, 15203, 381085	196	1599	19662	1.75663	0.610955	0.376265	5.54288
Module4	GOTERM_CC_DIRECT	GO:0005634~nucleus	80	32.1285	0.00202249	20534, 270110, 53379, 70044, 63856, 225055, 382209, 17131, 68592, 217039, 20186, 20091, 56258, 19049, 20670, 240120, 66978, 72667, 12581, 240427, 68092, 71131, 18193, 18294, 66704, 71971, 13543, 22381, 14300, 20823, 104444, 271377, 240665, 216439, 243963, 208084, 11657, 216543, 84653, 66398, 433759, 70233, 229228, 246791, 22654, 67371, 15161, 228662, 57783, 67958, 116733, 18071, 69305, 67333, 732…	196	6019	19662	1.33333	0.345006	0.345006	2.52345
Module4	GOTERM_CC_DIRECT	GO:0005739~mitochondrion	24	9.63855	0.0872693	216439, 208084, 12468, 15115, 384071, 229228, 16973, 57808, 18294, 22654, 15161, 52585, 107650, 74528, 12050, 14651, 17768, 84682, 67530, 69305, 268395, 104444, 76826, 109054	196	1721	19662	1.39895	1	0.978005	68.4241
Module4	GOTERM_BP_DIRECT	GO:0006284~base-excision repair	3	1.20482	0.0538457	268395, 15364, 18294	184	37	18082	7.96798	1	0.982144	57.2422
Module4	GOTERM_BP_DIRECT	GO:0006351~transcription, DNA-templated	28	11.245	0.0404058	270110, 84653, 63856, 66398, 433759, 17131, 67371, 20186, 18071, 19049, 73247, 72667, 231769, 67050, 15364, 18139, 75871, 71131, 22661, 18193, 381379, 244879, 29861, 209462, 22381, 100090, 20667, 100040999	184	1885	18082	1.45974	1	0.963102	46.9062
Module4	GOTERM_BP_DIRECT	GO:0006355~regulation of transcription, DNA-templated	42	16.8675	0.000153191	243963, 449000, 270110, 84653, 63856, 66398, 433759, 246791, 17131, 22654, 15161, 628709, 20186, 18071, 101604, 73247, 240120, 269997, 231769, 67050, 668923, 69430, 15364, 234358, 18139, 75871, 71131, 22661, 434377, 56314, 18193, 18294, 381379, 244879, 29861, 22746, 22381, 209462, 100090, 74149, 320586, 20667	184	2279	18082	1.81106	0.115349	0.115349	0.23489
Module4	GOTERM_BP_DIRECT	GO:0006397~mRNA processing	12	4.81928	0.000453076	101985, 53379, 66899, 70044, 14300, 231769, 69305, 70233, 21681, 68092, 68592, 66704	184	322	18082	3.6623	0.304096	0.113831	0.693217
Module4	GOTERM_BP_DIRECT	GO:0008380~RNA splicing	11	4.41767	0.000177305	101985, 53379, 14300, 231769, 69305, 70233, 21681, 18139, 68092, 68592, 66704	184	241	18082	4.48543	0.132254	0.0684712	0.271817
Module4	GOTERM_CC_DIRECT	GO:0015030~Cajal body	3	1.20482	0.0791369	243963, 244879, 14300	196	47	19662	6.40317	1	0.986535	64.6826
Module4	GOTERM_CC_DIRECT	GO:0030529~intracellular ribonucleoprotein complex	8	3.21285	0.0408655	53379, 19946, 20091, 20823, 56258, 68028, 66481, 57808	196	320	19662	2.50791	0.999837	0.945348	40.9469
Module4	GOTERM_MF_DIRECT	GO:0031492~nucleosomal DNA binding	3	1.20482	0.07338	433759, 15364, 171506	191	41	17446	6.68344	1	0.97094	64.3293
Module4	GOTERM_MF_DIRECT	GO:0031749~D2 dopamine receptor binding	2	0.803213	0.0635999	19049, 209195	191	6	17446	30.4468	1	0.986036	58.8863
Module4	GOTERM_MF_DIRECT	GO:0031750~D3 dopamine receptor binding	2	0.803213	0.0428601	19049, 209195	191	4	17446	45.6702	0.999999	0.971539	44.7067
Module4	GOTERM_MF_DIRECT	GO:0031751~D4 dopamine receptor binding	2	0.803213	0.0216635	19049, 209195	191	2	17446	91.3403	0.99919	0.971533	25.6392
Module4	GOTERM_BP_DIRECT	GO:0042517~positive regulation of tyrosine phosphorylation of Stat3 protein	3	1.20482	0.0368134	93672, 433759, 218624	184	30	18082	9.82717	1	0.976501	43.7717
Module4	GOTERM_BP_DIRECT	GO:0043124~negative regulation of I-kappaB kinase/NF-kappaB signaling	4	1.60643	0.00713199	20186, 57783, 378425, 433759	184	39	18082	10.0792	0.99674	0.761052	10.4048
Module4	GOTERM_MF_DIRECT	GO:0043141~ATP-dependent 5'-3' DNA helicase activity	2	0.803213	0.0635999	208084, 100040999	191	6	17446	30.4468	1	0.986036	58.8863
Module4	GOTERM_BP_DIRECT	GO:0044332~Wnt signaling pathway involved in dorsal/ventral axis specification	2	0.803213	0.0398751	14367, 16973	184	4	18082	49.1359	1	0.973138	46.4536
Module4	GOTERM_MF_DIRECT	GO:0044822~poly(A) RNA binding	18	7.22892	0.0995929	68035, 53379, 19946, 66899, 68077, 67050, 18139, 68092, 66481, 57808, 66704, 68592, 218236, 67958, 14300, 20091, 56258, 20823	191	1113	17446	1.4772	1	0.985905	75.8042
Module4	GOTERM_BP_DIRECT	GO:0045292~mRNA cis splicing, via spliceosome	2	0.803213	0.0875021	69305, 68092	184	9	18082	21.8382	1	0.996429	75.4779
Module4	GOTERM_BP_DIRECT	GO:0045843~negative regulation of striated muscle tissue development	2	0.803213	0.0967417	66978, 20670	184	10	18082	19.6543	1	0.997015	79.0245
Module4	GOTERM_BP_DIRECT	GO:0048025~negative regulation of mRNA splicing, via spliceosome	3	1.20482	0.0262351	68035, 53379, 231769	184	25	18082	11.7926	1	0.985788	33.5078
Module4	GOTERM_BP_DIRECT	GO:0098789~pre-mRNA cleavage required for polyadenylation	2	0.803213	0.06874	70044, 68092	184	7	18082	28.0776	1	0.991329	66.4851
Module4	KEGG_PATHWAY	mmu03010:Ribosome	5	2.00803	0.0586213	19946, 20091, 68028, 66481, 57808	79	145	7720	3.36971	0.994457	0.92555	47.8694
Module4	KEGG_PATHWAY	mmu03015:mRNA surveillance pathway	4	1.60643	0.0727621	66899, 21681, 68092, 100043292	79	96	7720	4.07173	0.998492	0.885322	55.7195
Module4	KEGG_PATHWAY	mmu03040:Spliceosome	5	2.00803	0.0451911	67958, 21681, 68092, 100043292, 68592	79	133	7720	3.67374	0.981258	0.981258	39.2658
Module5	GOTERM_BP_DIRECT	GO:0000086~G2/M transition of mitotic cell cycle	3	1.21951	0.0550786	18671, 12314, 12575	209	33	18082	7.86516	1	0.990318	59.7738
Module5	GOTERM_CC_DIRECT	GO:0000788~nuclear nucleosome	4	1.62602	0.0127487	319186, 69389, 319184, 382522	219	44	19662	8.16189	0.96396	0.37795	15.4316
Module5	GOTERM_MF_DIRECT	GO:0001046~core promoter sequence-specific DNA binding	3	1.21951	0.0838569	12753, 18124, 93759	188	45	17446	6.18652	1	0.92774	70.7789
Module5	GOTERM_BP_DIRECT	GO:0002318~myeloid progenitor cell differentiation	2	0.813008	0.0884206	83964, 214133	209	8	18082	21.6292	1	0.974226	77.4194
Module5	GOTERM_MF_DIRECT	GO:0003677~DNA binding	31	12.6016	0.0135739	83701, 56364, 94092, 16909, 11730, 66277, 382522, 67230, 26424, 22278, 319158, 18124, 21815, 19704, 13713, 14375, 22751, 11863, 12753, 66505, 67772, 193452, 214133, 11820, 14281, 69389, 319186, 76233, 70603, 50496, 319184	188	1847	17446	1.55752	0.996785	0.943303	17.4676
Module5	GOTERM_MF_DIRECT	GO:0003714~transcription corepressor activity	5	2.03252	0.0887333	79221, 66505, 13713, 93759, 12848	188	157	17446	2.95535	1	0.912764	72.8895
Module5	GOTERM_MF_DIRECT	GO:0003841~1-acylglycerol-3-phosphate O-acyltransferase activity	2	0.813008	0.0924551	67469, 52123	188	9	17446	20.6217	1	0.896026	74.4041
Module5	GOTERM_MF_DIRECT	GO:0004386~helicase activity	5	2.03252	0.0501711	72047, 19704, 67772, 67755, 14375	188	129	17446	3.59682	1	0.909472	51.473
Module5	GOTERM_MF_DIRECT	GO:0004579~dolichyl-diphosphooligosaccharide-protein glycotransferase activity	2	0.813008	0.0924551	68292, 13200	188	9	17446	20.6217	1	0.896026	74.4041
Module5	GOTERM_MF_DIRECT	GO:0004596~peptide alpha-N-acetyltransferase activity	2	0.813008	0.0924551	56292, 67877	188	9	17446	20.6217	1	0.896026	74.4041
Module5	GOTERM_MF_DIRECT	GO:0005515~protein binding	55	22.3577	0.0496038	83701, 19280, 20701, 16909, 64010, 66277, 56292, 74112, 270166, 382090, 14375, 225608, 93759, 12575, 12753, 114715, 11863, 16576, 11820, 22687, 17691, 57028, 79221, 14245, 74020, 12417, 23882, 231252, 102060, 73673, 66861, 17436, 140570, 22341, 66181, 108124, 17826, 21815, 79264, 83964, 66109, 50772, 18626, 22751, 56522, 83433, 18712, 66725, 75734, 69368, 107817, 12848, 240832, 15516, 67469	188	4092	17446	1.24728	1	0.930818	51.0643
Module5	GOTERM_MF_DIRECT	GO:0005524~ATP binding	23	9.34959	0.0850453	19082, 56522, 72047, 18712, 67772, 16576, 67755, 66725, 15277, 22192, 330721, 17691, 27222, 170768, 18671, 270166, 15516, 27273, 76500, 19704, 50772, 14375, 66587	188	1507	17446	1.41629	1	0.916979	71.3069
Module5	GOTERM_CC_DIRECT	GO:0005634~nucleus	82	33.3333	0.022293	83701, 75956, 16909, 72611, 66161, 11730, 64010, 56292, 66277, 74112, 22278, 319158, 18124, 26424, 19704, 13713, 76302, 382090, 14375, 93759, 12575, 67776, 11863, 114715, 12753, 66505, 193452, 67772, 214133, 14281, 22687, 67733, 17691, 13480, 67877, 67441, 68114, 79221, 52609, 12417, 14245, 76233, 64704, 50933, 23882, 102060, 72047, 56364, 76265, 52123, 72046, 73677, 66181, 67230, 67812, 21815, 7…	219	6019	19662	1.22313	0.997089	0.477328	25.5106
Module5	GOTERM_CC_DIRECT	GO:0005635~nuclear envelope	5	2.03252	0.0993254	67812, 12417, 52123, 240832, 93759	219	158	19662	2.84117	1	0.724786	74.5017
Module5	GOTERM_CC_DIRECT	GO:0005654~nucleoplasm	38	15.4472	0.000708951	83701, 72047, 56364, 15061, 382522, 319158, 270166, 22278, 19704, 13713, 382090, 18626, 66939, 14375, 93759, 12575, 67776, 19082, 12753, 114715, 66505, 14229, 73683, 67772, 214133, 14281, 22687, 67733, 107817, 170768, 74081, 52609, 319186, 56427, 12417, 76233, 319184, 56085	219	1935	19662	1.76314	0.167801	0.0877505	0.922169
Module5	GOTERM_CC_DIRECT	GO:0005667~transcription factor complex	10	4.06504	0.00304	12753, 11863, 22278, 79221, 18124, 14281, 14245, 16909, 14375, 50496	219	267	19662	3.36258	0.5455	0.231145	3.89921
Module5	GOTERM_CC_DIRECT	GO:0005737~cytoplasm	89	36.1789	0.0230943	69259, 83701, 19305, 69358, 94092, 75782, 72611, 64010, 56292, 70186, 67452, 14711, 225363, 270166, 26424, 19704, 13713, 382090, 66939, 14375, 93759, 12575, 11863, 114715, 12753, 73683, 66449, 11820, 14281, 12659, 22687, 17691, 67877, 67441, 68114, 79221, 381110, 66849, 18111, 52609, 232089, 66307, 14245, 72351, 12552, 50933, 244329, 23882, 72144, 72047, 56364, 50915, 17436, 78887, 22192, 72046, …	219	6631	19662	1.20502	0.997646	0.454011	26.3041
Module5	GOTERM_CC_DIRECT	GO:0005739~mitochondrion	45	18.2927	1.22378e-07	102060, 19305, 14548, 53375, 17436, 94062, 52123, 15277, 94063, 70186, 216792, 67067, 67453, 104910, 270166, 218506, 68472, 17117, 13713, 66091, 11692, 93759, 236794, 69089, 78523, 55951, 66449, 72181, 66725, 75734, 18632, 20425, 83885, 71883, 67441, 66119, 15516, 27273, 381110, 210582, 14245, 64704, 59054, 70603, 66587	219	1721	19662	2.34755	3.16953e-05	3.16953e-05	0.000159864
Module5	GOTERM_CC_DIRECT	GO:0005741~mitochondrial outer membrane	7	2.84553	0.00727509	67453, 66119, 53375, 66725, 75734, 15277, 14245	219	153	19662	4.10762	0.8491	0.376735	9.09757
Module5	GOTERM_CC_DIRECT	GO:0005743~mitochondrial inner membrane	10	4.06504	0.0291977	67067, 104910, 270166, 55951, 27273, 66449, 66091, 66725, 71883, 69089	219	387	19662	2.31992	0.999536	0.445877	32.0973
Module5	GOTERM_CC_DIRECT	GO:0005759~mitochondrial matrix	6	2.43902	0.0587451	216792, 270166, 27273, 66449, 66725, 66587	219	188	19662	2.86535	1	0.624693	54.6547
Module5	GOTERM_CC_DIRECT	GO:0005762~mitochondrial large ribosomal subunit	3	1.21951	0.0632601	72181, 94062, 94063	219	37	19662	7.27953	1	0.630506	57.4153
Module5	GOTERM_CC_DIRECT	GO:0005777~peroxisome	6	2.43902	0.0154542	67452, 19305, 17117, 75734, 66307, 18632	219	131	19662	4.1121	0.982295	0.396034	18.4096
Module5	GOTERM_CC_DIRECT	GO:0005783~endoplasmic reticulum	21	8.53659	0.0982491	103694, 72144, 56522, 66861, 69804, 20701, 14792, 66725, 20431, 14281, 52123, 13480, 240832, 68292, 13200, 67452, 67812, 67422, 14245, 13107, 56085	219	1323	19662	1.42509	1	0.737958	74.1008
Module5	GOTERM_CC_DIRECT	GO:0005789~endoplasmic reticulum membrane	15	6.09756	0.0274288	103694, 14229, 69804, 14792, 20431, 52123, 13480, 240832, 13200, 67452, 67812, 67422, 14245, 13107, 236794	219	710	19662	1.89678	0.999256	0.451339	30.4632
Module5	GOTERM_CC_DIRECT	GO:0005829~cytosol	29	11.7886	0.038459	69259, 19305, 17436, 15277, 73677, 26424, 68606, 20166, 18626, 66939, 93759, 11692, 12575, 80915, 12753, 19082, 66725, 14281, 69368, 17691, 20425, 107817, 67074, 57028, 15516, 12314, 67469, 64704, 99371	219	1784	19662	1.45944	0.999961	0.515934	40.0892
Module5	GOTERM_CC_DIRECT	GO:0005840~ribosome	6	2.43902	0.0587451	14548, 78523, 218506, 94062, 94063, 59054	219	188	19662	2.86535	1	0.624693	54.6547
Module5	GOTERM_CC_DIRECT	GO:0005879~axonemal microtubule	2	0.813008	0.0542265	382090, 99371	219	5	19662	35.9123	0.999999	0.618122	51.7273
Module5	GOTERM_BP_DIRECT	GO:0005975~carbohydrate metabolic process	6	2.43902	0.0897518	14584, 27273, 66849, 244757, 12659, 15277	209	206	18082	2.51991	1	0.972464	77.9437
Module5	GOTERM_BP_DIRECT	GO:0006325~chromatin organization	3	1.21951	0.0910031	68114, 79221, 93759	209	44	18082	5.89887	1	0.970614	78.426
Module5	GOTERM_BP_DIRECT	GO:0006334~nucleosome assembly	5	2.03252	0.0321091	319158, 319186, 69389, 319184, 382522	209	104	18082	4.15946	1	0.984324	40.8203
Module5	GOTERM_BP_DIRECT	GO:0006364~rRNA processing	5	2.03252	0.0577381	72181, 67755, 66161, 93759, 66181	209	126	18082	3.4332	1	0.981851	61.5555
Module5	GOTERM_BP_DIRECT	GO:0006487~protein N-linked glycosylation	3	1.21951	0.064277	20701, 13480, 13200	209	36	18082	7.20973	1	0.981814	65.6267
Module5	GOTERM_BP_DIRECT	GO:0006642~triglyceride mobilization	2	0.813008	0.0670733	14245, 93759	209	6	18082	28.8389	1	0.977378	67.2412
Module5	GOTERM_BP_DIRECT	GO:0007005~mitochondrion organization	4	1.62602	0.0667136	19305, 19082, 66725, 64704	209	81	18082	4.27243	1	0.980864	67.0376
Module5	GOTERM_BP_DIRECT	GO:0007346~regulation of mitotic cell cycle	4	1.62602	0.00874323	18712, 17691, 93759, 12575	209	37	18082	9.35316	0.999957	0.999957	13.1647
Module5	GOTERM_BP_DIRECT	GO:0007420~brain development	7	2.84553	0.0390922	170768, 67772, 18111, 140570, 14375, 20315, 108124	209	216	18082	2.80378	1	0.984305	47.3225
Module5	GOTERM_BP_DIRECT	GO:0009636~response to toxic substance	4	1.62602	0.0768282	11863, 14281, 13107, 12575	209	86	18082	4.02403	1	0.974382	72.3338
Module5	GOTERM_CC_DIRECT	GO:0015030~Cajal body	3	1.21951	0.0956553	72047, 75956, 22687	219	47	19662	5.73069	1	0.746041	73.1106
Module5	GOTERM_BP_DIRECT	GO:0016559~peroxisome fission	2	0.813008	0.0989113	75734, 18632	209	9	18082	19.2259	1	0.976005	81.253
Module5	GOTERM_BP_DIRECT	GO:0016569~covalent chromatin modification	8	3.25203	0.0346457	74112, 79221, 66505, 67772, 214133, 52609, 12417, 107817	209	266	18082	2.60201	1	0.982417	43.2646
Module5	GOTERM_MF_DIRECT	GO:0016740~transferase activity	27	10.9756	0.00788646	52123, 15277, 330721, 68591, 56292, 216792, 14711, 14584, 76500, 50772, 68043, 12753, 56522, 72181, 14792, 66725, 17691, 20425, 71883, 68292, 13200, 67877, 27273, 67422, 67469, 76233, 66587	188	1472	17446	1.70213	0.964043	0.964043	10.5259
Module5	GOTERM_MF_DIRECT	GO:0016746~transferase activity, transferring acyl groups	6	2.43902	0.0341936	12753, 14792, 67469, 52123, 56292, 67877	188	167	17446	3.33406	1	0.91244	38.6591
Module5	GOTERM_MF_DIRECT	GO:0016765~transferase activity, transferring alkyl or aryl (other than methyl) groups	2	0.813008	0.0726735	67422, 71883	188	7	17446	26.5137	1	0.94391	65.3491
Module5	GOTERM_MF_DIRECT	GO:0016787~hydrolase activity	26	10.5691	0.0227634	68977, 72047, 19280, 244757, 11717, 66161, 11730, 73677, 67452, 74112, 18671, 68606, 19704, 14375, 93759, 67772, 67755, 27222, 79221, 14468, 67469, 14245, 64704, 70603, 50933, 18584	188	1533	17446	1.57387	0.999937	0.960193	27.6355
Module5	GOTERM_MF_DIRECT	GO:0019900~kinase binding	4	1.62602	0.0762831	80915, 15516, 18626, 56085	188	92	17446	4.03469	1	0.93779	67.1963
Module5	GOTERM_MF_DIRECT	GO:0030235~nitric-oxide synthase regulator activity	2	0.813008	0.0826173	15516, 12314	188	8	17446	23.1995	1	0.938327	70.2186
Module5	GOTERM_BP_DIRECT	GO:0030308~negative regulation of cell growth	5	2.03252	0.0563905	76500, 229681, 216805, 93759, 12575	209	125	18082	3.46067	1	0.984351	60.6621
Module5	GOTERM_CC_DIRECT	GO:0030426~growth cone	7	2.84553	0.00870622	66849, 12314, 330814, 11820, 66725, 22687, 93759	219	159	19662	3.95261	0.896148	0.364255	10.7947
Module5	GOTERM_BP_DIRECT	GO:0030433~ER-associated ubiquitin-dependent protein catabolic process	4	1.62602	0.02787	67812, 66861, 68292, 56085	209	57	18082	6.07135	1	0.990221	36.5136
Module5	GOTERM_CC_DIRECT	GO:0030529~intracellular ribonucleoprotein complex	9	3.65854	0.0267599	14548, 78523, 218506, 94062, 66725, 94063, 107817, 59054, 66181	219	320	19662	2.52509	0.999111	0.471999	29.8359
Module5	GOTERM_BP_DIRECT	GO:0031100~organ regeneration	4	1.62602	0.0266228	18124, 14245, 20315, 12575	209	56	18082	6.17977	1	0.994223	35.1917
Module5	GOTERM_BP_DIRECT	GO:0032465~regulation of cytokinesis	3	1.21951	0.0307846	57028, 12314, 216805	209	24	18082	10.8146	1	0.988657	39.505
Module5	GOTERM_CC_DIRECT	GO:0032592~integral component of mitochondrial membrane	2	0.813008	0.0853469	75734, 69089	219	8	19662	22.4452	1	0.722972	68.8194
Module5	GOTERM_BP_DIRECT	GO:0032869~cellular response to insulin stimulus	4	1.62602	0.0810523	22278, 79221, 14245, 50933	209	88	18082	3.93258	1	0.968555	74.2999
Module5	GOTERM_BP_DIRECT	GO:0033158~regulation of protein import into nucleus, translocation	2	0.813008	0.0452284	93759, 12575	209	4	18082	43.2584	1	0.987966	52.477
Module5	GOTERM_BP_DIRECT	GO:0034983~peptidyl-lysine deacetylation	2	0.813008	0.0778084	79221, 93759	209	7	18082	24.7191	1	0.971853	72.8022
Module5	GOTERM_MF_DIRECT	GO:0035064~methylated histone binding	3	1.21951	0.0903238	66505, 67772, 52609	188	47	17446	5.92327	1	0.903559	73.5466
Module5	GOTERM_MF_DIRECT	GO:0042393~histone binding	5	2.03252	0.0445111	74112, 319158, 66505, 67772, 93759	188	124	17446	3.74185	1	0.934906	47.2493
Module5	GOTERM_BP_DIRECT	GO:0042634~regulation of hair cycle	2	0.813008	0.0670733	12753, 18626	209	6	18082	28.8389	1	0.977378	67.2412
Module5	GOTERM_MF_DIRECT	GO:0042826~histone deacetylase binding	5	2.03252	0.0324747	15516, 22278, 79221, 14245, 17691	188	112	17446	4.14276	0.999999	0.937535	37.1077
Module5	GOTERM_BP_DIRECT	GO:0043068~positive regulation of programmed cell death	2	0.813008	0.0989113	66725, 12575	209	9	18082	19.2259	1	0.976005	81.253
Module5	GOTERM_BP_DIRECT	GO:0043124~negative regulation of I-kappaB kinase/NF-kappaB signaling	3	1.21951	0.0739482	66505, 18626, 93759	209	39	18082	6.65513	1	0.974483	70.9133
Module5	GOTERM_CC_DIRECT	GO:0043234~protein complex	15	6.09756	0.0105648	19305, 19082, 66449, 67772, 18632, 16909, 13200, 319158, 68606, 79264, 50772, 14375, 56085, 12575, 69089	219	628	19662	2.14445	0.936126	0.367752	12.955
Module5	GOTERM_MF_DIRECT	GO:0043425~bHLH transcription factor binding	3	1.21951	0.0313796	22278, 16909, 93759	188	26	17446	10.7074	0.999998	0.964834	36.1003
Module5	GOTERM_BP_DIRECT	GO:0045595~regulation of cell differentiation	3	1.21951	0.0739482	229681, 17691, 226971	209	39	18082	6.65513	1	0.974483	70.9133
Module5	GOTERM_BP_DIRECT	GO:0045892~negative regulation of transcription, DNA-templated	12	4.87805	0.0710913	12753, 79221, 68606, 67772, 13713, 18626, 12417, 14375, 216805, 93759, 22751, 12848	209	579	18082	1.79309	1	0.974636	69.4369
Module5	GOTERM_BP_DIRECT	GO:0045893~positive regulation of transcription, DNA-templated	14	5.69106	0.0160434	12753, 11863, 18712, 67772, 14281, 94092, 66277, 74112, 26424, 18124, 22278, 13713, 14375, 22751	209	576	18082	2.10284	1	0.990281	22.8927
Module5	GOTERM_BP_DIRECT	GO:0045927~positive regulation of growth	2	0.813008	0.0778084	68606, 22687	209	7	18082	24.7191	1	0.971853	72.8022
Module5	GOTERM_BP_DIRECT	GO:0045944~positive regulation of transcription from RNA polymerase II promoter	18	7.31707	0.0671505	11863, 12753, 67772, 214133, 11820, 14281, 16909, 66277, 74112, 22278, 26424, 18124, 13713, 18626, 14245, 14375, 216805, 93759	209	995	18082	1.56513	1	0.973242	67.2848
Module5	GOTERM_BP_DIRECT	GO:0046039~GTP metabolic process	2	0.813008	0.0884206	66725, 11717	209	8	18082	21.6292	1	0.974226	77.4194
Module5	GOTERM_BP_DIRECT	GO:0048511~rhythmic process	5	2.03252	0.0604849	12753, 18626, 12417, 17691, 93759	209	128	18082	3.37956	1	0.981169	63.3179
Module5	GOTERM_BP_DIRECT	GO:0051262~protein tetramerization	3	1.21951	0.0806373	17436, 20425, 69089	209	41	18082	6.33049	1	0.971802	74.1127
Module5	GOTERM_BP_DIRECT	GO:0051412~response to corticosterone	3	1.21951	0.0239548	12314, 14281, 12575	209	21	18082	12.3595	1	0.996141	32.2765
Module5	GOTERM_MF_DIRECT	GO:0070888~E-box binding	3	1.21951	0.0512465	12753, 18626, 16909	188	34	17446	8.18805	1	0.890241	52.2392
Module5	GOTERM_BP_DIRECT	GO:0070932~histone H3 deacetylation	3	1.21951	0.00944935	79221, 18626, 93759	209	13	18082	19.9654	0.999981	0.995661	14.1537
Module5	GOTERM_BP_DIRECT	GO:0071479~cellular response to ionizing radiation	3	1.21951	0.0492313	12753, 93759, 12575	209	31	18082	8.37259	1	0.988326	55.5804
Module5	GOTERM_BP_DIRECT	GO:0071850~mitotic cell cycle arrest	3	1.21951	0.0109414	102060, 12575, 244329	209	14	18082	18.5393	0.999997	0.985044	16.2087
Module5	GOTERM_BP_DIRECT	GO:2000270~negative regulation of fibroblast apoptotic process	2	0.813008	0.0989113	67772, 93759	209	9	18082	19.2259	1	0.976005	81.253
Module5	GOTERM_BP_DIRECT	GO:2000323~negative regulation of glucocorticoid receptor signaling pathway	2	0.813008	0.0670733	12753, 18626	209	6	18082	28.8389	1	0.977378	67.2412
Module5	GOTERM_BP_DIRECT	GO:2000757~negative regulation of peptidyl-lysine acetylation	2	0.813008	0.0562137	93759, 66277	209	5	18082	34.6067	1	0.987968	60.5435
Module5	KEGG_PATHWAY	mmu04710:Circadian rhythm	3	1.21951	0.0453312	12753, 19082, 18626	86	31	7720	8.68717	0.999313	0.911768	42.7849
Module5	KEGG_PATHWAY	mmu04915:Estrogen signaling pathway	4	1.62602	0.0931999	15516, 14229, 12314, 14281	86	98	7720	3.66398	1	0.922693	69.1954
Module5	KEGG_PATHWAY	mmu04922:Glucagon signaling pathway	4	1.62602	0.0975853	19082, 12314, 17691, 93759	86	100	7720	3.5907	1	0.900041	70.9413
Module5	KEGG_PATHWAY	mmu04973:Carbohydrate digestion and absorption	3	1.21951	0.0777234	15277, 27222, 11936	86	42	7720	6.41196	0.999997	0.958236	62.2363
Module5	KEGG_PATHWAY	mmu05034:Alcoholism	7	2.84553	0.0235676	79221, 319158, 12314, 319186, 69389, 319184, 382522	86	202	7720	3.11075	0.976351	0.976351	24.9527
Module5	KEGG_PATHWAY	mmu05203:Viral carcinogenesis	7	2.84553	0.0414696	79221, 319158, 319186, 69389, 12575, 319184, 382522	86	231	7720	2.72023	0.998705	0.96402	39.9364
Module5	KEGG_PATHWAY	mmu05322:Systemic lupus erythematosus	5	2.03252	0.0784412	319158, 319186, 69389, 319184, 382522	86	147	7720	3.05331	0.999997	0.923083	62.5885
Module6	GOTERM_BP_DIRECT	GO:0000183~chromatin silencing at rDNA	5	2.7933	0.000864439	319157, 97122, 320332, 326619, 319156	141	55	18082	11.6583	0.487523	0.0409205	1.31281
Module6	GOTERM_CC_DIRECT	GO:0000228~nuclear chromosome	5	2.7933	0.000767505	319157, 97122, 320332, 326619, 319156	154	53	19662	12.0448	0.148911	0.148911	0.965353
Module6	GOTERM_CC_DIRECT	GO:0000784~nuclear chromosome, telomeric region	5	2.7933	0.0174241	319157, 97122, 320332, 326619, 319156	154	127	19662	5.02659	0.975061	0.602606	19.9147
Module6	GOTERM_CC_DIRECT	GO:0000786~nucleosome	5	2.7933	0.0101112	319157, 97122, 320332, 326619, 319156	154	108	19662	5.91089	0.881656	0.509037	12.0495
Module6	GOTERM_CC_DIRECT	GO:0001520~outer dense fiber	2	1.11732	0.0751626	13036, 22092	154	10	19662	25.5351	1	0.775013	62.7378
Module6	GOTERM_MF_DIRECT	GO:0003924~GTPase activity	6	3.35196	0.0233262	54396, 229900, 19769, 21822, 16145, 229524	136	209	17446	3.68266	0.99891	0.573713	26.9192
Module6	GOTERM_MF_DIRECT	GO:0004725~protein tyrosine phosphatase activity	4	2.23464	0.0394774	252864, 19270, 19272, 70686	136	97	17446	5.28987	0.999991	0.652922	41.4428
Module6	GOTERM_MF_DIRECT	GO:0005009~insulin-activated receptor activity	4	2.23464	0.000122451	17844, 17843, 17840, 100038948	136	13	17446	39.4706	0.0347715	0.0175396	0.162577
Module6	GOTERM_MF_DIRECT	GO:0005215~transporter activity	6	3.35196	0.0268694	17844, 100041687, 17843, 17840, 269356, 100038948	136	217	17446	3.5469	0.999619	0.544859	30.3644
Module6	GOTERM_MF_DIRECT	GO:0005507~copper ion binding	3	1.67598	0.080959	11727, 16948, 52535	136	61	17446	6.30882	1	0.803399	67.4287
Module6	GOTERM_MF_DIRECT	GO:0005550~pheromone binding	5	2.7933	0.0105291	17844, 100041687, 17843, 17840, 100038948	136	110	17446	5.83088	0.953067	0.534554	13.1198
Module6	GOTERM_CC_DIRECT	GO:0005634~nucleus	58	32.4022	0.0461648	74414, 67255, 12812, 320332, 14645, 17840, 17844, 319157, 17843, 14784, 246103, 12566, 67025, 263876, 64292, 319156, 19185, 239083, 66979, 105278, 97122, 11727, 93838, 14827, 56809, 73139, 71586, 74026, 66588, 66214, 66711, 12455, 17151, 67236, 100206, 75764, 326619, 70686, 26388, 30939, 241490, 57264, 12608, 70422, 57441, 445007, 30934, 226695, 16948, 98999, 381308, 77110, 22092, 21389, 67465, 1…	154	6019	19662	1.2303	0.999951	0.710815	44.9616
Module6	GOTERM_CC_DIRECT	GO:0005654~nucleoplasm	26	14.5251	0.00784961	74414, 66711, 12455, 17151, 12812, 67255, 320332, 326619, 100206, 70686, 319157, 14784, 246103, 12566, 67025, 12608, 19185, 319156, 97122, 71710, 26912, 73139, 56809, 74026, 67465, 52535	154	1935	19662	1.71553	0.808893	0.562842	9.47677
Module6	GOTERM_CC_DIRECT	GO:0005759~mitochondrial matrix	5	2.7933	0.0594568	66885, 56520, 68738, 100206, 69617	154	188	19662	3.39562	0.999997	0.723971	53.9037
Module6	GOTERM_CC_DIRECT	GO:0005829~cytosol	22	12.2905	0.0364081	72140, 241639, 13036, 17840, 22092, 70686, 17844, 17921, 17843, 68299, 14784, 56716, 58214, 22436, 212919, 12566, 14873, 16145, 225326, 19185, 381406, 100038948	154	1784	19662	1.57447	0.999585	0.789374	37.41
Module6	GOTERM_BP_DIRECT	GO:0006112~energy reserve metabolic process	4	2.23464	0.000628042	17844, 17843, 17840, 100038948	141	22	18082	23.3166	0.38469	0.0340931	0.955406
Module6	GOTERM_BP_DIRECT	GO:0006334~nucleosome assembly	5	2.7933	0.00871302	319157, 97122, 320332, 326619, 319156	141	104	18082	6.16544	0.998846	0.275394	12.517
Module6	GOTERM_BP_DIRECT	GO:0006335~DNA replication-dependent nucleosome assembly	5	2.7933	0.000118313	319157, 97122, 320332, 326619, 319156	141	33	18082	19.4305	0.0874035	0.018126	0.180639
Module6	GOTERM_BP_DIRECT	GO:0006336~DNA replication-independent nucleosome assembly	5	2.7933	3.83753e-05	319157, 97122, 320332, 326619, 319156	141	25	18082	25.6482	0.029229	0.0098395	0.0586245
Module6	GOTERM_BP_DIRECT	GO:0006352~DNA-templated transcription, initiation	5	2.7933	0.000186431	319157, 97122, 320332, 326619, 319156	141	37	18082	17.3299	0.13422	0.0237346	0.284503
Module6	GOTERM_BP_DIRECT	GO:0007049~cell cycle	13	7.26257	0.00296264	72772, 57441, 105278, 66214, 12455, 71710, 17151, 67236, 223775, 30939, 73139, 12566, 225326	141	614	18082	2.7152	0.89909	0.113711	4.43263
Module6	GOTERM_BP_DIRECT	GO:0007265~Ras protein signal transduction	3	1.67598	0.0513025	14784, 19769, 12566	141	47	18082	8.1856	1	0.766352	55.2808
Module6	GOTERM_BP_DIRECT	GO:0009060~aerobic respiration	5	2.7933	0.000229411	17844, 17843, 17840, 100038948, 52535	141	39	18082	16.4412	0.162517	0.0219254	0.349984
Module6	GOTERM_BP_DIRECT	GO:0009142~nucleoside triphosphate biosynthetic process	2	1.11732	0.0890799	56520, 66588	141	12	18082	21.3735	1	0.902362	75.966
Module6	GOTERM_BP_DIRECT	GO:0009267~cellular response to starvation	4	2.23464	0.0112698	58809, 225326, 14645, 17840	141	60	18082	8.54941	0.999843	0.305834	15.9022
Module6	GOTERM_BP_DIRECT	GO:0010628~positive regulation of gene expression	10	5.58659	0.00392424	17844, 226407, 110829, 17843, 66214, 19219, 13036, 15216, 17840, 100038948	141	399	18082	3.21406	0.952137	0.140986	5.83141
Module6	GOTERM_BP_DIRECT	GO:0010815~bradykinin catabolic process	2	1.11732	0.0455713	230857, 13036	141	6	18082	42.747	1	0.736934	50.9697
Module6	GOTERM_BP_DIRECT	GO:0010888~negative regulation of lipid storage	4	2.23464	0.000401952	17844, 17843, 17840, 100038948	141	19	18082	26.9981	0.267119	0.0278566	0.612455
Module6	GOTERM_BP_DIRECT	GO:0010907~positive regulation of glucose metabolic process	4	2.23464	0.000545481	17844, 17843, 17840, 100038948	141	21	18082	24.4269	0.344116	0.0319233	0.8303
Module6	GOTERM_BP_DIRECT	GO:0016311~dephosphorylation	5	2.7933	0.0102356	252864, 232078, 19270, 19272, 70686	141	109	18082	5.88262	0.999648	0.292329	14.5478
Module6	GOTERM_MF_DIRECT	GO:0016757~transferase activity, transferring glycosyl groups	5	2.7933	0.0782179	78754, 214424, 52552, 26878, 14422	136	208	17446	3.08364	1	0.813866	66.114
Module6	GOTERM_MF_DIRECT	GO:0016791~phosphatase activity	4	2.23464	0.0637044	252864, 19270, 19272, 70686	136	118	17446	4.34845	1	0.795106	58.2969
Module6	GOTERM_MF_DIRECT	GO:0016829~lyase activity	5	2.7933	0.0229032	15109, 94184, 76355, 232078, 14645	136	139	17446	4.61437	0.998764	0.672413	26.4975
Module6	GOTERM_MF_DIRECT	GO:0019904~protein domain specific binding	7	3.91061	0.0250166	17921, 319157, 14784, 97122, 320332, 326619, 319156	136	289	17446	3.10711	0.999339	0.556709	28.582
Module6	GOTERM_MF_DIRECT	GO:0030170~pyridoxal phosphate binding	3	1.67598	0.067665	94184, 232078, 26912	136	55	17446	6.99706	1	0.78935	60.5809
Module6	GOTERM_CC_DIRECT	GO:0031012~extracellular matrix	6	3.35196	0.0800528	319157, 97122, 67025, 320332, 326619, 319156	154	294	19662	2.60562	1	0.767806	65.1519
Module6	GOTERM_CC_DIRECT	GO:0031227~intrinsic component of endoplasmic reticulum membrane	2	1.11732	0.0457958	320655, 13106	154	6	19662	42.5584	0.999947	0.754959	44.6921
Module6	GOTERM_BP_DIRECT	GO:0031649~heat generation	4	2.23464	0.000193071	17844, 17843, 17840, 100038948	141	15	18082	34.1976	0.138654	0.0210969	0.294622
Module6	GOTERM_CC_DIRECT	GO:0031965~nuclear membrane	5	2.7933	0.0998762	445007, 19219, 30934, 14873, 70422	154	226	19662	2.82468	1	0.793684	73.5362
Module6	GOTERM_BP_DIRECT	GO:0032526~response to retinoic acid	4	2.23464	0.00979927	13590, 24045, 64292, 13036	141	57	18082	8.99938	0.999506	0.292494	13.9704
Module6	GOTERM_BP_DIRECT	GO:0032776~DNA methylation on cytosine	5	2.7933	0.000104598	319157, 97122, 320332, 326619, 319156	141	32	18082	20.0377	0.0776757	0.0200117	0.159714
Module6	GOTERM_BP_DIRECT	GO:0035458~cellular response to interferon-beta	5	2.7933	0.000279094	54396, 26388, 21822, 226695, 16145	141	41	18082	15.6392	0.194079	0.0213458	0.425628
Module6	GOTERM_BP_DIRECT	GO:0035815~positive regulation of renal sodium excretion	2	1.11732	0.0961374	19219, 54140	141	13	18082	19.7294	1	0.912984	78.6592
Module6	GOTERM_MF_DIRECT	GO:0036094~small molecule binding	5	2.7933	0.000104225	17844, 100041687, 17843, 17840, 100038948	136	32	17446	20.0437	0.0296733	0.0296733	0.138393
Module6	GOTERM_MF_DIRECT	GO:0042393~histone binding	5	2.7933	0.015759	319157, 97122, 320332, 326619, 319156	136	124	17446	5.17256	0.989853	0.600733	19.0271
Module6	GOTERM_BP_DIRECT	GO:0042593~glucose homeostasis	4	2.23464	0.0844062	17844, 17843, 17840, 100038948	141	133	18082	3.85688	1	0.896912	74.011
Module6	GOTERM_CC_DIRECT	GO:0043234~protein complex	10	5.58659	0.0571627	226407, 319157, 110829, 14784, 97122, 320332, 326619, 319156, 14645, 70097	154	628	19662	2.03305	0.999996	0.746764	52.4629
Module6	GOTERM_MF_DIRECT	GO:0044822~poly(A) RNA binding	19	10.6145	0.00233786	97122, 66711, 226695, 14827, 93838, 381308, 98999, 320332, 326619, 71989, 66314, 233802, 319157, 14784, 241490, 67025, 19185, 67465, 319156	136	1113	17446	2.18986	0.491573	0.201865	3.06206
Module6	GOTERM_BP_DIRECT	GO:0045475~locomotor rhythm	4	2.23464	0.0010366	17844, 17843, 17840, 100038948	141	26	18082	19.7294	0.551437	0.0460644	1.57233
Module6	GOTERM_MF_DIRECT	GO:0045503~dynein light chain binding	2	1.11732	0.0230366	52118, 14645	136	3	17446	85.5196	0.998812	0.617952	26.6308
Module6	GOTERM_BP_DIRECT	GO:0045653~negative regulation of megakaryocyte differentiation	5	2.7933	7.57598e-06	319157, 97122, 320332, 326619, 319156	141	17	18082	37.718	0.00583914	0.00583914	0.0115761
Module6	GOTERM_BP_DIRECT	GO:0045721~negative regulation of gluconeogenesis	4	2.23464	0.000816133	17844, 17843, 17840, 100038948	141	24	18082	21.3735	0.468009	0.0412024	1.23987
Module6	GOTERM_BP_DIRECT	GO:0045815~positive regulation of gene expression, epigenetic	5	2.7933	0.000118313	319157, 97122, 320332, 326619, 319156	141	33	18082	19.4305	0.0874035	0.018126	0.180639
Module6	GOTERM_BP_DIRECT	GO:0045834~positive regulation of lipid metabolic process	4	2.23464	0.000193071	17844, 17843, 17840, 100038948	141	15	18082	34.1976	0.138654	0.0210969	0.294622
Module6	GOTERM_BP_DIRECT	GO:0045892~negative regulation of transcription, DNA-templated	9	5.02793	0.0810448	17844, 57441, 110829, 17843, 12608, 19272, 17840, 100302730, 100038948	141	579	18082	1.99339	1	0.8949	72.5142
Module6	GOTERM_BP_DIRECT	GO:0051055~negative regulation of lipid biosynthetic process	4	2.23464	0.000236281	17844, 17843, 17840, 100038948	141	16	18082	32.0603	0.166954	0.0200917	0.360448
Module6	GOTERM_BP_DIRECT	GO:0051290~protein heterotetramerization	5	2.7933	0.000474223	319157, 97122, 320332, 326619, 319156	141	47	18082	13.6427	0.306955	0.030093	0.722201
Module6	GOTERM_BP_DIRECT	GO:0051301~cell division	8	4.46927	0.0265375	105278, 30939, 12455, 73139, 71710, 12566, 67236, 225326	141	374	18082	2.74313	1	0.564658	33.7008
Module6	GOTERM_BP_DIRECT	GO:0051492~regulation of stress fiber assembly	2	1.11732	0.0890799	230837, 19219	141	12	18082	21.3735	1	0.902362	75.966
Module6	GOTERM_BP_DIRECT	GO:0051897~positive regulation of protein kinase B signaling	4	2.23464	0.039549	17844, 17843, 17840, 100038948	141	97	18082	5.28829	1	0.698717	46.0231
Module6	GOTERM_BP_DIRECT	GO:0061179~negative regulation of insulin secretion involved in cellular response to glucose stimulus	5	2.7933	2.25948e-05	17844, 17843, 17840, 100038948, 223775	141	22	18082	29.1457	0.0173144	0.00869498	0.0345211
Module6	GOTERM_CC_DIRECT	GO:0070062~extracellular exosome	30	16.7598	0.038648	66885, 13521, 17175, 239570, 58809, 320332, 326619, 14645, 20908, 319157, 214505, 20971, 14784, 57264, 67025, 319156, 97122, 230857, 11727, 14827, 30934, 19270, 13036, 226407, 68616, 108664, 24045, 58214, 14873, 66588	154	2674	19662	1.43241	0.999746	0.748298	39.2235
Module6	GOTERM_BP_DIRECT	GO:0070584~mitochondrion morphogenesis	4	2.23464	0.0019116	17844, 17843, 17840, 100038948	141	32	18082	16.0301	0.772153	0.0788857	2.88154
Module6	GOTERM_BP_DIRECT	GO:0071396~cellular response to lipid	4	2.23464	0.000193071	17844, 17843, 17840, 100038948	141	15	18082	34.1976	0.138654	0.0210969	0.294622
Module6	GOTERM_CC_DIRECT	GO:0071782~endoplasmic reticulum tubular network	2	1.11732	0.0823629	214424, 226407	154	11	19662	23.2137	1	0.750545	66.2415
Module6	KEGG_PATHWAY	mmu00240:Pyrimidine metabolism	4	2.23464	0.0350293	66979, 74414, 56520, 66588	55	103	7720	5.45102	0.987984	0.587	33.7513
Module6	KEGG_PATHWAY	mmu01100:Metabolic pathways	17	9.49721	0.0116793	15109, 66979, 66885, 74414, 56520, 14645, 78754, 108664, 76355, 22436, 68738, 26878, 64292, 225326, 66588, 13106, 19210	55	1278	7720	1.86712	0.767008	0.517308	12.686
Module6	KEGG_PATHWAY	mmu05034:Alcoholism	6	3.35196	0.0130651	319157, 14784, 97122, 320332, 326619, 319156	55	202	7720	4.16922	0.804216	0.419335	14.0893
Module6	KEGG_PATHWAY	mmu05203:Viral carcinogenesis	7	3.91061	0.00523033	319157, 14784, 97122, 12566, 320332, 326619, 319156	55	231	7720	4.25344	0.478092	0.478092	5.87584
Module6	KEGG_PATHWAY	mmu05322:Systemic lupus erythematosus	5	2.7933	0.0191164	319157, 97122, 320332, 326619, 319156	55	147	7720	4.77427	0.90868	0.450281	19.9792
Module7	GOTERM_BP_DIRECT	GO:0000122~negative regulation of transcription from RNA polymerase II promoter	10	6.32911	0.0583544	15248, 238330, 229007, 17190, 21413, 12156, 13134, 12795, 381695, 20238	123	729	18082	2.01657	1	0.937613	59.2206
Module7	GOTERM_CC_DIRECT	GO:0000243~commitment complex	2	1.26582	0.0547983	328110, 20641	139	8	19662	35.3633	0.999856	0.8296	49.2522
Module7	GOTERM_CC_DIRECT	GO:0000785~chromatin	4	2.53165	0.0590875	15248, 66929, 17190, 12795	139	126	19662	4.49058	0.99993	0.744878	51.9555
Module7	GOTERM_BP_DIRECT	GO:0001525~angiogenesis	6	3.79747	0.0230491	72780, 21687, 14172, 13846, 51801, 17286	123	239	18082	3.69058	1	0.918786	29.3818
Module7	GOTERM_BP_DIRECT	GO:0001649~osteoblast differentiation	4	2.53165	0.0410782	16011, 12156, 68728, 18619	123	113	18082	5.20383	1	0.914852	46.5149
Module7	GOTERM_MF_DIRECT	GO:0001968~fibronectin binding	3	1.89873	0.0179505	16011, 17150, 12845	125	29	17446	14.4381	0.982069	0.634066	20.619
Module7	GOTERM_MF_DIRECT	GO:0003676~nucleic acid binding	18	11.3924	0.00656733	240068, 94187, 71787, 243906, 237411, 619331, 234725, 77117, 269800, 665211, 71591, 100043403, 15248, 67996, 229007, 22756, 66599, 22701	125	1237	17446	2.0309	0.768403	0.385892	8.0565
Module7	GOTERM_MF_DIRECT	GO:0003677~DNA binding	24	15.1899	0.00527315	18109, 94187, 243906, 21413, 17133, 20238, 71885, 77634, 226641, 215418, 16364, 15248, 70024, 329934, 67379, 229007, 17190, 231655, 319179, 66599, 22701, 17286, 13134, 54123	125	1847	17446	1.81355	0.690791	0.443934	6.51784
Module7	GOTERM_MF_DIRECT	GO:0003700~transcription factor activity, sequence-specific DNA binding	17	10.7595	0.000521222	18109, 243906, 619331, 21413, 17133, 234725, 77117, 71591, 215418, 16364, 226641, 15248, 329934, 229007, 17286, 13134, 54123	125	883	17446	2.68704	0.109294	0.109294	0.662419
Module7	GOTERM_MF_DIRECT	GO:0004713~protein tyrosine kinase activity	4	2.53165	0.0551776	21687, 213452, 13846, 106522	125	121	17446	4.61382	0.999997	0.834709	51.4973
Module7	GOTERM_CC_DIRECT	GO:0005576~extracellular region	23	14.557	0.00529424	72780, 21687, 11813, 67703, 17311, 14166, 14172, 16011, 17150, 320343, 245050, 12156, 12845, 17183, 20305, 107581, 20303, 75905, 106522, 57262, 18231, 17392, 18619	139	1753	19662	1.85592	0.565433	0.565433	6.18917
Module7	GOTERM_CC_DIRECT	GO:0005622~intracellular	17	10.7595	0.0949642	240068, 243906, 237411, 16011, 619331, 70359, 234725, 51801, 77117, 12795, 19339, 665211, 71591, 100043403, 53608, 22756, 98710	139	1599	19662	1.50388	1	0.858887	69.909
Module7	GOTERM_CC_DIRECT	GO:0005634~nucleus	54	34.1772	0.0304309	66929, 14172, 243906, 17133, 14431, 77634, 17748, 329934, 223499, 17286, 71787, 68632, 28015, 17750, 12795, 269800, 381695, 20238, 71885, 56705, 15248, 20641, 229007, 22701, 75452, 17392, 66671, 18109, 328110, 60599, 94187, 237411, 619331, 21413, 16364, 70024, 80859, 67996, 67379, 17190, 231655, 319179, 72345, 66599, 54123, 68728, 210757, 14166, 226691, 215418, 226641, 64899, 238330, 13134	139	6019	19662	1.26906	0.992186	0.801564	31.0611
Module7	GOTERM_CC_DIRECT	GO:0005730~nucleolus	12	7.59494	0.0350445	72736, 70024, 60599, 67379, 223499, 14172, 17190, 231655, 66599, 14339, 226691, 12795	139	842	19662	2.01596	0.996305	0.753447	34.9073
Module7	GOTERM_BP_DIRECT	GO:0006351~transcription, DNA-templated	24	15.1899	0.00354599	66929, 94187, 28015, 60599, 21413, 17133, 20238, 77634, 226641, 215418, 16364, 15248, 80859, 329934, 67379, 229007, 17190, 22701, 17286, 75452, 13134, 68728, 54123, 66671	123	1885	18082	1.87172	0.899216	0.43656	5.16151
Module7	GOTERM_BP_DIRECT	GO:0006355~regulation of transcription, DNA-templated	35	22.1519	4.7599e-06	18109, 66929, 94187, 60599, 237411, 243906, 619331, 21413, 234725, 17133, 12156, 77634, 16364, 71591, 329934, 80859, 67379, 17190, 22756, 17286, 68728, 54123, 240068, 77117, 20238, 665211, 100043403, 215418, 226641, 15248, 229007, 22701, 75452, 13134, 66671	123	2279	18082	2.25769	0.00307018	0.00307018	0.00710083
Module7	GOTERM_BP_DIRECT	GO:0006468~protein phosphorylation	8	5.06329	0.0950879	53608, 21687, 213452, 13846, 106522, 12156, 218699, 12795	123	576	18082	2.04178	1	0.977559	77.4767
Module7	GOTERM_BP_DIRECT	GO:0007155~cell adhesion	8	5.06329	0.0461819	73173, 60455, 67703, 107581, 17311, 13846, 12845, 27205	123	485	18082	2.42488	1	0.904589	50.6079
Module7	GOTERM_BP_DIRECT	GO:0007263~nitric oxide mediated signal transduction	2	1.26582	0.0965984	17748, 17750	123	15	18082	19.6011	1	0.973902	78.0311
Module7	GOTERM_MF_DIRECT	GO:0008083~growth factor activity	4	2.53165	0.0845873	17311, 14166, 14172, 12156	125	145	17446	3.85015	1	0.913926	67.5888
Module7	GOTERM_BP_DIRECT	GO:0010038~response to metal ion	2	1.26582	0.0780494	17748, 17750	123	12	18082	24.5014	1	0.969795	70.2497
Module7	GOTERM_BP_DIRECT	GO:0010273~detoxification of copper ion	2	1.26582	0.0267185	17748, 17750	123	4	18082	73.5041	1	0.917855	33.237
Module7	GOTERM_BP_DIRECT	GO:0010629~negative regulation of gene expression	6	3.79747	0.0338582	18109, 60599, 67996, 17190, 21413, 12156	123	265	18082	3.32849	1	0.938049	40.182
Module7	GOTERM_CC_DIRECT	GO:0030425~dendrite	8	5.06329	0.0576598	67703, 237868, 15186, 110886, 12795, 17392, 23936, 18619	139	490	19662	2.30944	0.999911	0.788601	51.0707
Module7	GOTERM_MF_DIRECT	GO:0030550~acetylcholine receptor inhibitor activity	2	1.26582	0.0419011	114654, 23936	125	6	17446	46.5227	0.999925	0.794798	42.0545
Module7	GOTERM_BP_DIRECT	GO:0030949~positive regulation of vascular endothelial growth factor receptor signaling pathway	2	1.26582	0.0904569	21687, 14172	123	14	18082	21.0012	1	0.978248	75.6945
Module7	GOTERM_CC_DIRECT	GO:0042995~cell projection	11	6.96203	0.0286145	71448, 114654, 67703, 17311, 237868, 59056, 18952, 14431, 75691, 27205, 71769	139	712	19662	2.18537	0.989517	0.897614	29.4905
Module7	GOTERM_MF_DIRECT	GO:0043565~sequence-specific DNA binding	10	6.32911	0.0366994	16364, 226641, 215418, 15248, 94187, 329934, 229007, 17133, 17286, 269800	125	633	17446	2.20487	0.999752	0.809881	37.9135
Module7	GOTERM_BP_DIRECT	GO:0043569~negative regulation of insulin-like growth factor receptor signaling pathway	3	1.89873	0.00157586	16011, 12156, 20238	123	9	18082	49.0027	0.638976	0.399147	2.32534
Module7	GOTERM_BP_DIRECT	GO:0045893~positive regulation of transcription, DNA-templated	8	5.06329	0.0950879	18109, 16364, 94187, 60599, 21413, 12156, 68728, 54123	123	576	18082	2.04178	1	0.977559	77.4767
Module7	GOTERM_BP_DIRECT	GO:0045926~negative regulation of growth	3	1.89873	0.00285106	17748, 16011, 17750	123	12	18082	36.752	0.841882	0.459253	4.16999
Module7	GOTERM_BP_DIRECT	GO:0045944~positive regulation of transcription from RNA polymerase II promoter	13	8.22785	0.0364005	18109, 21413, 12156, 269800, 20238, 215418, 226641, 16364, 64899, 238330, 17286, 54123, 66671	123	995	18082	1.92071	1	0.930156	42.4877
Module7	GOTERM_BP_DIRECT	GO:0048286~lung alveolus development	3	1.89873	0.041633	106522, 16011, 20238	123	48	18082	9.18801	1	0.898656	46.9747
Module7	GOTERM_BP_DIRECT	GO:0070374~positive regulation of ERK1 and ERK2 cascade	6	3.79747	0.00897397	20305, 21687, 20303, 14172, 213452, 12156	123	188	18082	4.69175	0.997042	0.687975	12.5832
Module7	GOTERM_BP_DIRECT	GO:0071294~cellular response to zinc ion	2	1.26582	0.0780494	17748, 17750	123	12	18082	24.5014	1	0.969795	70.2497
Module7	GOTERM_BP_DIRECT	GO:1902035~positive regulation of hematopoietic stem cell proliferation	2	1.26582	0.0398109	17311, 381695	123	6	18082	49.0027	1	0.927515	45.4507
Module7	KEGG_PATHWAY	mmu04015:Rap1 signaling pathway	4	2.53165	0.0983079	21687, 17311, 14166, 14172	41	214	7720	3.51949	0.999616	0.999616	66.3428
Module8	GOTERM_MF_DIRECT	GO:0000166~nucleotide binding	17	15.4545	0.0171354	15568, 14675, 68917, 271639, 14287, 66196, 99586, 56717, 74142, 26373, 69955, 14773, 74335, 68603, 18563, 56382, 434234	83	1936	17446	1.8457	0.986246	0.575687	20.0886
Module8	GOTERM_MF_DIRECT	GO:0003824~catalytic activity	7	6.36364	0.0252005	74147, 229905, 68917, 107747, 66112, 18563, 99586	83	479	17446	3.07171	0.998218	0.595158	28.1906
Module8	GOTERM_MF_DIRECT	GO:0004029~aldehyde dehydrogenase (NAD) activity	4	3.63636	9.1852e-05	11669, 104776, 107747, 56847	83	19	17446	44.2511	0.0225228	0.00756469	0.119108
Module8	GOTERM_MF_DIRECT	GO:0004030~aldehyde dehydrogenase [NAD(P)+] activity	2	1.81818	0.0324467	107747, 56847	83	7	17446	60.0551	0.99972	0.558697	34.8164
Module8	GOTERM_MF_DIRECT	GO:0004497~monooxygenase activity	3	2.72727	0.0916953	56448, 14263, 13105	83	108	17446	5.83869	1	0.88563	71.2873
Module8	GOTERM_MF_DIRECT	GO:0005506~iron ion binding	5	4.54545	0.0177489	192289, 56448, 20249, 99586, 13105	83	212	17446	4.95738	0.988219	0.522987	20.7333
Module8	GOTERM_MF_DIRECT	GO:0005524~ATP binding	12	10.9091	0.0942993	74142, 56717, 26373, 69955, 14773, 74335, 68603, 18563, 271639, 14287, 66196, 211770	83	1507	17446	1.67373	1	0.870873	72.3372
Module8	GOTERM_CC_DIRECT	GO:0005737~cytoplasm	43	39.0909	0.0212847	15568, 77862, 16924, 84092, 56847, 18227, 18769, 76478, 11798, 56717, 22259, 29812, 68598, 69068, 69955, 74335, 69456, 68603, 53872, 15483, 74158, 231672, 246747, 21428, 14263, 271639, 26430, 66196, 14287, 99586, 74142, 56448, 53415, 24064, 14773, 107747, 226841, 18563, 207965, 223701, 211770, 66200, 78928	96	6631	19662	1.32815	0.924357	0.275821	21.8837
Module8	GOTERM_CC_DIRECT	GO:0005739~mitochondrion	23	20.9091	1.84004e-05	66427, 56078, 67388, 14824, 11669, 229905, 68917, 271639, 14287, 66196, 74142, 192289, 56717, 18115, 69955, 74147, 104776, 74335, 107747, 66112, 18563, 13171, 19044	96	1721	19662	2.73718	0.00220564	0.00220564	0.0211204
Module8	GOTERM_CC_DIRECT	GO:0005741~mitochondrial outer membrane	4	3.63636	0.038049	66427, 56717, 66112, 66196	96	153	19662	5.35458	0.990486	0.345041	35.937
Module8	GOTERM_CC_DIRECT	GO:0005743~mitochondrial inner membrane	6	5.45455	0.0396166	66427, 18115, 66112, 18563, 14287, 19044	96	387	19662	3.17539	0.992177	0.332507	37.1252
Module8	GOTERM_CC_DIRECT	GO:0005759~mitochondrial matrix	7	6.36364	0.000302958	74142, 192289, 69955, 11669, 74335, 18563, 14287	96	188	19662	7.626	0.0357074	0.00904893	0.347224
Module8	GOTERM_CC_DIRECT	GO:0005764~lysosome	5	4.54545	0.0766008	56717, 26373, 69083, 320253, 56382	96	331	19662	3.09384	0.99993	0.520798	59.9415
Module8	GOTERM_CC_DIRECT	GO:0005777~peroxisome	4	3.63636	0.0256596	74147, 68603, 26378, 18633	96	131	19662	6.25382	0.955814	0.292908	25.7996
Module8	GOTERM_CC_DIRECT	GO:0005783~endoplasmic reticulum	18	16.3636	0.000183196	15007, 14263, 70335, 98238, 12364, 18633, 215474, 20249, 56717, 67819, 102580, 15483, 56382, 56530, 73130, 78928, 13726, 13105	96	1323	19662	2.78656	0.0217456	0.00730173	0.210095
Module8	GOTERM_CC_DIRECT	GO:0005789~endoplasmic reticulum membrane	13	11.8182	0.000157554	14263, 70335, 98238, 215474, 18633, 20249, 56717, 67819, 102580, 15483, 56382, 73130, 13105	96	710	19662	3.75009	0.0187304	0.00940945	0.180712
Module8	GOTERM_BP_DIRECT	GO:0006210~thymine catabolic process	2	1.81818	0.0148586	104776, 99586	91	3	18082	132.469	0.99959	0.727442	19.4927
Module8	GOTERM_BP_DIRECT	GO:0006629~lipid metabolic process	8	7.27273	0.0079421	16956, 74147, 68917, 68603, 26378, 18563, 15483, 20249	91	459	18082	3.46324	0.984304	0.874716	10.9071
Module8	GOTERM_BP_DIRECT	GO:0006633~fatty acid biosynthetic process	3	2.72727	0.0525302	16956, 22259, 20249	91	74	18082	8.05554	1	0.970227	54.2301
Module8	GOTERM_BP_DIRECT	GO:0006636~unsaturated fatty acid biosynthetic process	2	1.81818	0.0721409	26378, 20249	91	15	18082	26.4938	1	0.961258	66.192
Module8	GOTERM_BP_DIRECT	GO:0006730~one-carbon metabolic process	3	2.72727	0.0103728	56078, 107747, 14287	91	31	18082	19.2294	0.995628	0.836479	14.017
Module8	GOTERM_BP_DIRECT	GO:0008152~metabolic process	7	6.36364	0.0279936	74147, 11669, 104776, 107747, 56847, 18563, 13171	91	463	18082	3.00415	1	0.879155	33.7169
Module8	GOTERM_BP_DIRECT	GO:0009058~biosynthetic process	3	2.72727	0.0145729	229905, 107747, 14287	91	37	18082	16.1111	0.999523	0.783393	19.1539
Module8	GOTERM_CC_DIRECT	GO:0016020~membrane	44	40	0.0324549	15568, 16956, 84092, 70335, 215474, 20249, 235135, 56717, 58867, 67819, 14396, 102580, 68603, 66686, 53872, 56382, 15483, 13105, 19044, 246747, 15007, 66427, 77031, 320590, 14263, 106878, 98238, 271639, 18633, 66196, 14287, 74142, 53415, 26373, 18115, 24064, 83379, 14773, 66112, 320253, 73024, 73130, 78928, 13726	96	6998	19662	1.28776	0.980921	0.326939	31.5277
Module8	GOTERM_MF_DIRECT	GO:0016491~oxidoreductase activity	16	14.5455	1.20557e-07	14263, 11669, 26378, 56847, 20249, 99586, 192289, 53415, 18115, 74147, 104776, 107747, 66112, 15483, 13105, 19044	83	604	17446	5.56802	2.98977e-05	2.98977e-05	0.000156417
Module8	GOTERM_MF_DIRECT	GO:0016620~oxidoreductase activity, acting on the aldehyde or oxo group of donors, NAD or NADP as acceptor	5	4.54545	1.47462e-05	53415, 11669, 104776, 107747, 56847	83	32	17446	32.8426	0.00365041	0.00182687	0.0191308
Module8	GOTERM_MF_DIRECT	GO:0016829~lyase activity	4	3.63636	0.0277632	56078, 74147, 229905, 271639	83	139	17446	6.04871	0.999072	0.582234	30.6019
Module8	GOTERM_MF_DIRECT	GO:0016874~ligase activity	6	5.45455	0.0278471	11798, 16924, 69955, 18563, 320253, 14287	83	362	17446	3.48386	0.999092	0.540782	30.6795
Module8	GOTERM_BP_DIRECT	GO:0017144~drug metabolic process	2	1.81818	0.085939	56448, 14263	91	18	18082	22.0781	1	0.964704	72.787
Module8	GOTERM_CC_DIRECT	GO:0031090~organelle membrane	4	3.63636	0.0106676	14263, 98238, 20249, 13105	96	94	19662	8.71543	0.7239	0.193054	11.5838
Module8	GOTERM_BP_DIRECT	GO:0042416~dopamine biosynthetic process	2	1.81818	0.0581369	56448, 18227	91	12	18082	33.1172	1	0.968798	58.0002
Module8	GOTERM_BP_DIRECT	GO:0042417~dopamine metabolic process	2	1.81818	0.0674959	56448, 18227	91	14	18082	28.3862	1	0.963478	63.6562
Module8	GOTERM_CC_DIRECT	GO:0042645~mitochondrial nucleoid	3	2.72727	0.0208291	74142, 98238, 13171	96	46	19662	13.3573	0.920013	0.302911	21.4653
Module8	GOTERM_CC_DIRECT	GO:0043231~intracellular membrane-bounded organelle	10	9.09091	0.0104128	66427, 56448, 14263, 14824, 98238, 12364, 15483, 26430, 20249, 13105	96	751	19662	2.7272	0.715232	0.222146	11.322
Module8	GOTERM_BP_DIRECT	GO:0045444~fat cell differentiation	3	2.72727	0.0589815	14773, 18227, 246747	91	79	18082	7.54569	1	0.957882	58.5425
Module8	GOTERM_BP_DIRECT	GO:0048255~mRNA stabilization	2	1.81818	0.0904931	56717, 15568	91	19	18082	20.9161	1	0.962915	74.6861
Module8	GOTERM_MF_DIRECT	GO:0050661~NADP binding	4	3.63636	0.000809559	18115, 14263, 15483, 99586	83	39	17446	21.5582	0.181966	0.0489731	1.04529
Module8	GOTERM_BP_DIRECT	GO:0050872~white fat cell differentiation	2	1.81818	0.076763	20249, 246747	91	16	18082	24.8379	1	0.959275	68.551
Module8	GOTERM_BP_DIRECT	GO:0050873~brown fat cell differentiation	3	2.72727	0.0123942	104776, 20249, 246747	91	34	18082	17.5326	0.998493	0.802975	16.526
Module8	GOTERM_BP_DIRECT	GO:0055114~oxidation-reduction process	17	15.4545	1.99157e-07	66427, 14263, 11669, 26378, 56847, 20249, 99586, 192289, 53415, 18115, 74147, 104776, 107747, 66112, 15483, 13105, 19044	91	676	18082	4.99698	0.000103756	0.000103756	0.000288453
Module8	GOTERM_CC_DIRECT	GO:0070971~endoplasmic reticulum exit site	2	1.81818	0.0879552	15007, 73130	96	19	19662	21.5592	0.999984	0.545764	65.2454
Module8	KEGG_PATHWAY	mmu00140:Steroid hormone biosynthesis	3	2.72727	0.0980296	56448, 15483, 13105	48	87	7720	5.54598	0.999988	0.757956	68.829
Module8	KEGG_PATHWAY	mmu00280:Valine, leucine and isoleucine degradation	4	3.63636	0.00444586	74147, 11669, 104776, 13171	48	55	7720	11.697	0.387456	0.217348	4.90962
Module8	KEGG_PATHWAY	mmu00310:Lysine degradation	3	2.72727	0.0396718	192289, 74147, 11669	48	52	7720	9.27885	0.988354	0.470656	36.7044
Module8	KEGG_PATHWAY	mmu00380:Tryptophan metabolism	3	2.72727	0.0329655	74147, 11669, 229905	48	47	7720	10.266	0.974961	0.459118	31.5269
Module8	KEGG_PATHWAY	mmu00410:beta-Alanine metabolism	5	4.54545	4.33624e-05	74147, 11669, 104776, 56847, 99586	48	33	7720	24.3687	0.00475861	0.00475861	0.048981
Module8	KEGG_PATHWAY	mmu01100:Metabolic pathways	15	13.6364	0.0169023	11669, 229905, 56847, 14287, 99586, 18115, 74147, 104776, 102580, 68603, 18563, 15483, 13171, 78928, 19044	48	1278	7720	1.88772	0.846667	0.31273	17.5187
Module8	KEGG_PATHWAY	mmu03320:PPAR signaling pathway	4	3.63636	0.0125254	16956, 22259, 74147, 20249	48	80	7720	8.04167	0.750049	0.370081	13.2733
Module8	KEGG_PATHWAY	mmu04146:Peroxisome	4	3.63636	0.0138312	74147, 68603, 26378, 18633	48	83	7720	7.751	0.783907	0.318195	14.5602
Module9	GOTERM_MF_DIRECT	GO:0005215~transporter activity	3	5.55556	0.0736378	67815, 57138, 57738	37	217	17446	6.51862	0.999935	0.991924	58.7618
Module9	GOTERM_CC_DIRECT	GO:0005681~spliceosomal complex	3	5.55556	0.0312123	100336, 217207, 68879	41	136	19662	10.5786	0.891357	0.891357	27.9759
Module9	GOTERM_MF_DIRECT	GO:0008013~beta-catenin binding	3	5.55556	0.0129794	77578, 21415, 56458	37	84	17446	16.8398	0.807202	0.807202	14.0405
Module9	GOTERM_BP_DIRECT	GO:0008380~RNA splicing	3	5.55556	0.0829396	100336, 217207, 68879	37	241	18082	6.08344	1	0.981366	68.0908
Module9	GOTERM_BP_DIRECT	GO:0016055~Wnt signaling pathway	3	5.55556	0.0670012	77578, 21415, 22421	37	213	18082	6.88314	1	0.991648	59.9464
Module9	GOTERM_BP_DIRECT	GO:0035019~somatic stem cell population maintenance	3	5.55556	0.00377512	77578, 21415, 22421	37	46	18082	31.8719	0.647922	0.647922	4.86748
Module9	GOTERM_BP_DIRECT	GO:0042127~regulation of cell proliferation	3	5.55556	0.0748303	13983, 22421, 56458	37	227	18082	6.45863	1	0.986341	64.1608
Module9	GOTERM_MF_DIRECT	GO:0043021~ribonucleoprotein complex binding	2	3.7037	0.0774816	68879, 64934	37	39	17446	24.1802	0.999961	0.966197	60.7004
Module9	GOTERM_CC_DIRECT	GO:0043025~neuronal cell body	4	7.40741	0.0941263	93692, 57138, 13983, 66259	41	534	19662	3.59222	0.999012	0.968568	64.051
Module9	GOTERM_BP_DIRECT	GO:0060065~uterus development	2	3.7037	0.0371756	13983, 22421	37	19	18082	51.4424	0.999971	0.969357	39.3352
Module9	GOTERM_BP_DIRECT	GO:0060070~canonical Wnt signaling pathway	3	5.55556	0.013539	77578, 21415, 22421	37	89	18082	16.4731	0.976769	0.847584	16.4596
Module9	KEGG_PATHWAY	mmu05200:Pathways in cancer	6	11.1111	0.000320143	240168, 64337, 21415, 12579, 22421, 56458	14	397	7720	8.33393	0.0161973	0.0161973	0.309275
Module9	KEGG_PATHWAY	mmu05217:Basal cell carcinoma	2	3.7037	0.0888253	21415, 22421	14	55	7720	20.0519	0.991297	0.906709	59.3381
Module10	GOTERM_CC_DIRECT	GO:0000139~Golgi membrane	4	10.8108	0.0210486	53897, 11610, 74102, 229782	30	403	19662	6.50521	0.720958	0.720958	19.2
Module10	GOTERM_MF_DIRECT	GO:0004527~exonuclease activity	2	5.40541	0.0666061	77622, 140917	25	50	17446	27.9136	0.995971	0.748059	51.9431
Module10	GOTERM_MF_DIRECT	GO:0005351~sugar:proton symporter activity	2	5.40541	0.0136754	74102, 229782	25	10	17446	139.568	0.667655	0.667655	13.6178
Module10	GOTERM_BP_DIRECT	GO:0006464~cellular protein modification process	2	5.40541	0.0545282	67841, 106504	23	46	18082	34.1815	0.99988	0.989042	49.2254
Module10	GOTERM_BP_DIRECT	GO:0006974~cellular response to DNA damage stimulus	3	8.10811	0.0916665	77622, 140917, 12227	23	420	18082	5.61553	1	0.994257	68.719
Module10	GOTERM_BP_DIRECT	GO:0008643~carbohydrate transport	2	5.40541	0.0440881	74102, 229782	23	37	18082	42.4959	0.999296	0.999296	42.0175
Module10	GOTERM_MF_DIRECT	GO:0016740~transferase activity	6	16.2162	0.0467708	234407, 243771, 53897, 16589, 16396, 106504	25	1472	17446	2.84446	0.978334	0.852805	39.9043
Module10	GOTERM_MF_DIRECT	GO:0043021~ribonucleoprotein complex binding	2	5.40541	0.052328	16589, 16396	25	39	17446	35.7867	0.986428	0.761467	43.5261
Module10	GOTERM_MF_DIRECT	GO:0046872~metal ion binding	9	24.3243	0.0736615	76025, 243771, 77622, 11684, 56365, 192651, 232875, 216343, 106504	25	3355	17446	1.872	0.997804	0.706022	55.6674
Module11	GOTERM_MF_DIRECT	GO:0005102~receptor binding	4	12.1212	0.0204569	104079, 213326, 13844, 22420	26	412	17446	6.51456	0.84111	0.84111	20.0979
Module11	GOTERM_CC_DIRECT	GO:0005856~cytoskeleton	6	18.1818	0.0164147	13824, 237860, 213582, 18226, 28114, 242506	28	1113	19662	3.78552	0.686063	0.4397	15.7421
Module11	GOTERM_BP_DIRECT	GO:0006810~transport	7	21.2121	0.0233082	18226, 12294, 11844, 20224, 72821, 67712, 20897	24	1822	18082	2.89458	0.993261	0.993261	25.8012
Module11	GOTERM_BP_DIRECT	GO:0007067~mitotic nuclear division	3	9.09091	0.047892	213582, 18226, 28114	24	277	18082	8.15975	0.99997	0.875177	46.2589
Module11	GOTERM_BP_DIRECT	GO:0007612~learning	2	6.06061	0.080712	13844, 20897	24	66	18082	22.8308	1	0.948876	65.5225
Module11	GOTERM_MF_DIRECT	GO:0008092~cytoskeletal protein binding	2	6.06061	0.0930802	13824, 242506	26	68	17446	19.7353	0.999833	0.987064	65.3744
Module11	GOTERM_CC_DIRECT	GO:0030424~axon	4	12.1212	0.0138357	11553, 13844, 72927, 20964	28	370	19662	7.59151	0.622905	0.622905	13.4274
Module11	GOTERM_BP_DIRECT	GO:0031032~actomyosin structure organization	2	6.06061	0.0338055	13824, 242506	24	27	18082	55.8086	0.999318	0.973888	35.2836
Module11	GOTERM_BP_DIRECT	GO:0050770~regulation of axonogenesis	2	6.06061	0.0350364	237860, 13844	24	28	18082	53.8155	0.99948	0.919566	36.319
Module11	GOTERM_BP_DIRECT	GO:0050890~cognition	2	6.06061	0.0472624	13048, 20897	24	38	18082	39.6535	0.999965	0.92316	45.8075
Module11	GOTERM_BP_DIRECT	GO:0051965~positive regulation of synapse assembly	2	6.06061	0.0853978	13844, 13048	24	70	18082	21.5262	1	0.933028	67.6814
Module12	GOTERM_BP_DIRECT	GO:0002682~regulation of immune system process	2	6.66667	0.0085976	18405, 18406	27	6	18082	223.235	0.682864	0.682864	9.60348
Module12	GOTERM_CC_DIRECT	GO:0005886~plasma membrane	11	36.6667	0.0677454	19092, 258774, 76574, 26464, 15040, 20911, 69071, 18759, 19775, 22355, 72543	26	4874	19662	1.70672	0.990244	0.901227	51.19
Module12	GOTERM_BP_DIRECT	GO:0006284~base-excision repair	2	6.66667	0.0518983	218630, 79456	27	37	18082	36.2002	0.999165	0.905832	46.3747
Module12	GOTERM_BP_DIRECT	GO:0006953~acute-phase response	2	6.66667	0.0491605	18405, 18406	27	35	18082	38.2688	0.998775	0.964995	44.5358
Module12	GOTERM_CC_DIRECT	GO:0016324~apical plasma membrane	3	10	0.0647098	19092, 20911, 18759	26	328	19662	6.91674	0.987909	0.987909	49.5404
Module12	KEGG_PATHWAY	mmu04144:Endocytosis	3	10	0.0393513	15040, 18759, 72543	10	278	7720	8.33094	0.773593	0.773593	30.266
Module13	GOTERM_BP_DIRECT	GO:0000187~activation of MAPK activity	6	0.78329	0.07082	11552, 53978, 17451, 14816, 17295, 58991	528	76	18082	2.70365	1	0.993119	71.4972
Module13	GOTERM_MF_DIRECT	GO:0000976~transcription regulatory region sequence-specific DNA binding	5	0.652742	0.0744457	11910, 13198, 217166, 228536, 18999	525	53	17446	3.13495	1	0.986296	68.183
Module13	GOTERM_BP_DIRECT	GO:0001582~detection of chemical stimulus involved in sensory perception of sweet taste	2	0.261097	0.0574421	83770, 83771	528	2	18082	34.2462	1	0.990706	63.6108
Module13	GOTERM_BP_DIRECT	GO:0001731~formation of translation preinitiation complex	4	0.522193	0.0351841	27979, 13669, 55944, 73830	528	25	18082	5.47939	1	0.972069	45.7768
Module13	GOTERM_BP_DIRECT	GO:0001732~formation of cytoplasmic translation initiation complex	2	0.261097	0.084916	13669, 55944	528	3	18082	22.8308	1	0.995631	78.0497
Module13	GOTERM_MF_DIRECT	GO:0004869~cysteine-type endopeptidase inhibitor activity	6	0.78329	0.0108933	78240, 329581, 94175, 78609, 67701, 77705	525	45	17446	4.43073	0.998746	0.811816	14.9673
Module13	GOTERM_MF_DIRECT	GO:0004871~signal transducer activity	31	4.047	0.0128785	226278, 14290, 23890, 22296, 20605, 240888, 83770, 83771, 14816, 245424, 242425, 258738, 64378, 14765, 246313, 14738, 14065, 217302, 93896, 20850, 12267, 387512, 258319, 18312, 259013, 258488, 140741, 258697, 12061, 13488, 14602	525	648	17446	1.58973	0.999632	0.732282	17.4589
Module13	GOTERM_MF_DIRECT	GO:0004888~transmembrane signaling receptor activity	18	2.34987	0.0151814	259066, 258784, 258898, 258218, 259025, 259024, 64378, 258804, 258675, 258656, 258716, 258815, 258904, 224792, 14602, 93896, 258439, 258910	525	316	17446	1.89288	0.999911	0.73634	20.264
Module13	GOTERM_MF_DIRECT	GO:0004930~G-protein coupled receptor activity	100	13.0548	3.33671e-10	240888, 628444, 83770, 83771, 14816, 56860, 245424, 259025, 259024, 258929, 258738, 242425, 258531, 257926, 258333, 224792, 258117, 257899, 258739, 258866, 387512, 258480, 258292, 259034, 259033, 258488, 258675, 258672, 57251, 257913, 258345, 258282, 258593, 14290, 258898, 258403, 22306, 258493, 14765, 246313, 258804, 258716, 258904, 14738, 259086, 258173, 258319, 259013, 258218, 258518, 258273, …	525	1749	17446	1.89997	2.03539e-07	2.03539e-07	4.93922e-07
Module13	GOTERM_MF_DIRECT	GO:0004984~olfactory receptor activity	74	9.66057	1.00761e-09	259066, 258784, 56860, 259025, 259024, 258929, 258738, 259112, 258531, 258374, 257926, 258333, 258117, 257899, 258233, 258739, 259075, 258772, 258866, 258480, 258292, 258584, 18312, 259034, 259033, 258488, 258825, 258826, 258675, 18317, 57251, 258672, 257913, 258437, 258345, 258436, 258439, 258767, 258954, 258593, 258282, 258951, 258952, 259045, 258898, 258403, 258662, 258493, 117005, 258861, 258…	525	1154	17446	2.1309	6.14639e-07	3.0732e-07	1.49152e-06
Module13	GOTERM_MF_DIRECT	GO:0005184~neuropeptide hormone activity	4	0.522193	0.0552627	12424, 18610, 11516, 18155	525	29	17446	4.58351	1	0.978785	56.894
Module13	GOTERM_MF_DIRECT	GO:0005549~odorant binding	21	2.74151	0.00904224	258866, 258403, 258319, 259013, 258826, 258697, 117005, 258738, 258861, 258811, 258374, 258269, 258672, 258792, 258333, 258117, 257899, 257913, 258606, 258065, 258767	525	372	17446	1.87591	0.996077	0.842283	12.581
Module13	GOTERM_CC_DIRECT	GO:0005852~eukaryotic translation initiation factor 3 complex	4	0.522193	0.0105865	27979, 13669, 55944, 73830	578	16	19662	8.50433	0.979445	0.540186	13.6247
Module13	GOTERM_CC_DIRECT	GO:0005886~plasma membrane	206	26.893	3.45703e-09	269116, 14275, 235661, 245424, 109342, 258738, 269994, 257926, 258333, 224792, 258739, 22784, 258866, 258480, 22283, 258488, 380924, 57251, 237397, 257913, 258345, 17295, 269513, 13841, 258593, 68188, 14290, 230828, 258898, 243961, 338375, 258493, 110637, 14765, 246313, 117591, 219257, 258716, 11447, 68428, 12700, 259086, 20563, 258319, 258218, 56216, 56215, 258708, 258606, 225870, 258784, 246190…	578	4874	19662	1.43774	1.26181e-06	1.26181e-06	4.75759e-06
Module13	GOTERM_CC_DIRECT	GO:0005887~integral component of plasma membrane	47	6.13577	0.0145823	226278, 14290, 23890, 11552, 20605, 58807, 240726, 171241, 15165, 83771, 14816, 213053, 258662, 12789, 245424, 171229, 171198, 242425, 117005, 109342, 64378, 246313, 20493, 14765, 117591, 224079, 68428, 14065, 53896, 13162, 258233, 396184, 103978, 12267, 50905, 258584, 171235, 76376, 171250, 110891, 54725, 258488, 16535, 13488, 18399, 13841, 50934	578	1126	19662	1.41991	0.995307	0.59083	18.3037
Module13	GOTERM_CC_DIRECT	GO:0005929~cilium	14	1.82768	0.0407563	12464, 330010, 240888, 58251, 195208, 73293, 77945, 241950, 26448, 264134, 56734, 71840, 330830, 213575	578	257	19662	1.85308	1	0.781019	43.5967
Module13	GOTERM_BP_DIRECT	GO:0006413~translational initiation	5	0.652742	0.0721016	27979, 13669, 55944, 26900, 73830	528	54	18082	3.17095	1	0.992536	72.1616
Module13	GOTERM_BP_DIRECT	GO:0006446~regulation of translational initiation	5	0.652742	0.0149484	27979, 13685, 13669, 55944, 73830	528	33	18082	5.18882	1	0.925634	22.6917
Module13	GOTERM_BP_DIRECT	GO:0006562~proline catabolic process	2	0.261097	0.084916	13142, 56189	528	3	18082	22.8308	1	0.995631	78.0497
Module13	GOTERM_BP_DIRECT	GO:0007155~cell adhesion	23	3.00261	0.0271452	320873, 99237, 381409, 396184, 68188, 16639, 22295, 12388, 56047, 269116, 12817, 18191, 54725, 219257, 16404, 380924, 53599, 73940, 21960, 11423, 16640, 327743, 245026	528	485	18082	1.62405	1	0.961788	37.5168
Module13	GOTERM_BP_DIRECT	GO:0007165~signal transduction	52	6.78851	0.00994006	23890, 20605, 240888, 69024, 83770, 83771, 14816, 56860, 245424, 107448, 258738, 242425, 238323, 257926, 14065, 76089, 93896, 20850, 259075, 12267, 11864, 387512, 18312, 105171, 258488, 12061, 13488, 11438, 18587, 226525, 226278, 14290, 22296, 259045, 64378, 246313, 14765, 11447, 14738, 76875, 217302, 259086, 327743, 140743, 258319, 259056, 259013, 233071, 140741, 258697, 14602, 225870	528	1255	18082	1.41897	1	0.849841	15.6931
Module13	GOTERM_BP_DIRECT	GO:0007166~cell surface receptor signaling pathway	12	1.56658	0.0554851	226278, 14765, 64378, 246313, 257630, 224792, 93896, 14602, 258662, 258233, 18707, 58240	528	219	18082	1.8765	1	0.991001	62.2979
Module13	GOTERM_BP_DIRECT	GO:0007186~G-protein coupled receptor signaling pathway	102	13.3159	2.79454e-12	240888, 83770, 83771, 14816, 56860, 245424, 259025, 259024, 258929, 258738, 242425, 258531, 257926, 258333, 224792, 258117, 76089, 257899, 258739, 258866, 387512, 258292, 258480, 259034, 259033, 58991, 258488, 258675, 258672, 57251, 257913, 258345, 258282, 258593, 14290, 11552, 258898, 53978, 258403, 258493, 14765, 246313, 258804, 258716, 258904, 14738, 259086, 258319, 259013, 258218, 258518, 258…	528	1706	18082	2.04755	5.30404e-09	5.30404e-09	4.77535e-09
Module13	GOTERM_BP_DIRECT	GO:0007205~protein kinase C-activating G-protein coupled receptor signaling pathway	5	0.652742	0.00838269	12061, 12424, 14816, 13615, 12700	528	28	18082	6.1154	1	0.864282	13.3981
Module13	GOTERM_BP_DIRECT	GO:0007218~neuropeptide signaling pathway	6	0.78329	0.07082	226278, 20605, 18610, 11516, 76089, 18155	528	76	18082	2.70365	1	0.993119	71.4972
Module13	GOTERM_BP_DIRECT	GO:0007283~spermatogenesis	20	2.61097	0.0296858	277353, 20605, 69287, 13524, 66720, 66707, 70069, 54427, 54725, 74469, 21463, 83984, 76858, 58864, 12028, 71981, 330149, 14625, 330830, 210510	528	407	18082	1.68286	1	0.965421	40.2473
Module13	GOTERM_BP_DIRECT	GO:0007509~mesoderm migration involved in gastrulation	2	0.261097	0.0574421	20997, 226352	528	2	18082	34.2462	1	0.990706	63.6108
Module13	GOTERM_BP_DIRECT	GO:0007548~sex differentiation	4	0.522193	0.0251131	94224, 226049, 12804, 12028	528	22	18082	6.22658	1	0.968194	35.2487
Module13	GOTERM_BP_DIRECT	GO:0007608~sensory perception of smell	74	9.66057	1.76609e-10	259066, 258784, 56860, 259025, 259024, 258929, 258738, 259112, 258531, 258374, 257926, 258333, 258117, 257899, 258233, 258739, 259075, 258772, 258866, 258480, 258292, 258584, 18312, 259034, 259033, 258488, 258825, 258826, 258675, 18317, 57251, 258672, 257913, 258437, 258345, 258436, 258439, 258767, 258954, 258593, 258282, 258951, 258952, 259045, 258898, 258403, 258662, 258493, 12789, 117005, 2588…	528	1143	18082	2.21717	3.35205e-07	1.67602e-07	3.01792e-07
Module13	GOTERM_BP_DIRECT	GO:0007623~circadian rhythm	7	0.913838	0.0958689	18126, 246313, 74326, 18506, 217166, 12952, 11298	528	108	18082	2.21966	1	0.996397	82.1319
Module13	GOTERM_BP_DIRECT	GO:0007626~locomotory behavior	7	0.913838	0.0958689	22295, 64378, 13488, 11438, 14816, 214230, 13162	528	108	18082	2.21966	1	0.996397	82.1319
Module13	GOTERM_BP_DIRECT	GO:0008306~associative learning	4	0.522193	0.0923425	13488, 243961, 21960, 225870	528	37	18082	3.70229	1	0.996807	80.9029
Module13	GOTERM_MF_DIRECT	GO:0008527~taste receptor activity	3	0.391645	0.0818787	387512, 83770, 83771	525	16	17446	6.23071	1	0.986996	71.7627
Module13	GOTERM_BP_DIRECT	GO:0009826~unidimensional cell growth	2	0.261097	0.084916	226352, 54725	528	3	18082	22.8308	1	0.995631	78.0497
Module13	GOTERM_BP_DIRECT	GO:0010466~negative regulation of peptidase activity	8	1.04439	0.0552149	78240, 22373, 329581, 78609, 68054, 78709, 67701, 328971	528	117	18082	2.34162	1	0.992554	62.1132
Module13	GOTERM_BP_DIRECT	GO:0010593~negative regulation of lamellipodium assembly	2	0.261097	0.084916	20563, 94175	528	3	18082	22.8308	1	0.995631	78.0497
Module13	GOTERM_BP_DIRECT	GO:0015012~heparan sulfate proteoglycan biosynthetic process	3	0.391645	0.0954391	64580, 117592, 83398	528	18	18082	5.7077	1	0.996877	81.9862
Module13	GOTERM_BP_DIRECT	GO:0015721~bile acid and bile salt transport	3	0.391645	0.0461233	20493, 58807, 21405	528	12	18082	8.56155	1	0.985988	55.3768
Module13	GOTERM_CC_DIRECT	GO:0016021~integral component of membrane	251	32.7676	1.56192e-05	56093, 76916, 320500, 20905, 269116, 245424, 73934, 258738, 109342, 269994, 16404, 100042450, 224079, 257926, 258333, 224792, 258739, 22784, 258866, 20447, 258480, 22283, 258488, 12028, 57251, 77996, 257913, 258345, 17295, 269513, 13841, 258593, 14290, 230828, 258898, 56388, 72149, 258493, 110637, 246313, 14765, 117591, 219257, 258716, 117592, 11447, 56384, 68428, 259086, 258319, 53612, 258218, 5…	578	6878	19662	1.2414	0.00568484	0.00284647	0.0214932
Module13	GOTERM_MF_DIRECT	GO:0016151~nickel cation binding	3	0.391645	0.0124648	12350, 14198, 76376	525	6	17446	16.6152	0.999525	0.78352	16.9453
Module13	GOTERM_CC_DIRECT	GO:0016282~eukaryotic 43S preinitiation complex	4	0.522193	0.00879056	27979, 13669, 55944, 73830	578	15	19662	9.07128	0.960154	0.553218	11.4419
Module13	GOTERM_BP_DIRECT	GO:0019226~transmission of nerve impulse	5	0.652742	0.00343664	246190, 81905, 13488, 12286, 269116	528	22	18082	7.78323	0.998547	0.729314	5.713
Module13	GOTERM_BP_DIRECT	GO:0021854~hypothalamus development	3	0.391645	0.0693102	94224, 12028, 14842	528	15	18082	6.84924	1	0.994718	70.6954
Module13	GOTERM_BP_DIRECT	GO:0021984~adenohypophysis development	3	0.391645	0.0266466	14602, 14842, 13162	528	9	18082	11.4154	1	0.967203	36.9673
Module13	GOTERM_BP_DIRECT	GO:0030111~regulation of Wnt signaling pathway	3	0.391645	0.0954391	21405, 195208, 12006	528	18	18082	5.7077	1	0.996877	81.9862
Module13	GOTERM_MF_DIRECT	GO:0030414~peptidase inhibitor activity	9	1.17493	0.0321459	78240, 22373, 329581, 68221, 78609, 68054, 78709, 67701, 328971	525	123	17446	2.4315	1	0.917205	38.3478
Module13	GOTERM_CC_DIRECT	GO:0031225~anchored component of membrane	10	1.30548	0.0233777	58866, 103978, 246190, 12804, 23959, 11423, 56047, 11650, 19368, 14275	578	141	19662	2.41257	0.999822	0.616859	27.7867
Module13	GOTERM_MF_DIRECT	GO:0033041~sweet taste receptor activity	2	0.261097	0.0591706	83770, 83771	525	2	17446	33.2305	1	0.975781	59.4593
Module13	GOTERM_CC_DIRECT	GO:0033290~eukaryotic 48S preinitiation complex	4	0.522193	0.00879056	27979, 13669, 55944, 73830	578	15	19662	9.07128	0.960154	0.553218	11.4419
Module13	GOTERM_BP_DIRECT	GO:0034198~cellular response to amino acid starvation	4	0.522193	0.0428859	11910, 277854, 231659, 268933	528	27	18082	5.07351	1	0.984388	52.7169
Module13	GOTERM_BP_DIRECT	GO:0042391~regulation of membrane potential	7	0.913838	0.0641155	16535, 11438, 11447, 667742, 12286, 15165, 12789	528	97	18082	2.47138	1	0.993466	67.7713
Module13	GOTERM_BP_DIRECT	GO:0042445~hormone metabolic process	3	0.391645	0.0777278	226278, 12286, 14602	528	16	18082	6.42116	1	0.994019	74.9095
Module13	GOTERM_CC_DIRECT	GO:0042734~presynaptic membrane	7	0.913838	0.0227508	110637, 241727, 11423, 14816, 56216, 238988, 18191	578	75	19662	3.17495	0.999775	0.65006	27.1461
Module13	GOTERM_CC_DIRECT	GO:0043025~neuronal cell body	28	3.65535	0.00455408	77767, 20512, 15165, 14816, 16506, 20853, 12424, 11423, 76089, 53896, 13162, 94224, 19259, 18610, 53612, 20589, 18155, 110891, 22283, 13488, 241727, 11438, 217166, 12286, 225870, 17295, 13841, 238988	578	534	19662	1.78368	0.811005	0.426126	6.08845
Module13	GOTERM_CC_DIRECT	GO:0045202~synapse	22	2.87206	0.0694957	22784, 22295, 12936, 20512, 12388, 243961, 15165, 14814, 12817, 54725, 22283, 110637, 242425, 269994, 81905, 17769, 241727, 11438, 11447, 11423, 76089, 238988	578	505	19662	1.48194	1	0.867655	62.8892
Module13	GOTERM_CC_DIRECT	GO:0045211~postsynaptic membrane	12	1.56658	0.0638157	242425, 110637, 81905, 243961, 11438, 11447, 11423, 14814, 14816, 17295, 13841, 12817	578	222	19662	1.83877	1	0.865442	59.6473
Module13	GOTERM_MF_DIRECT	GO:0045504~dynein heavy chain binding	2	0.261097	0.0874322	235661, 213575	525	3	17446	22.1537	1	0.986338	74.1882
Module13	GOTERM_BP_DIRECT	GO:0046854~phosphatidylinositol phosphorylation	4	0.522193	0.0351841	84652, 18705, 23827, 18707	528	25	18082	5.47939	1	0.972069	45.7768
Module13	GOTERM_MF_DIRECT	GO:0048038~quinone binding	3	0.391645	0.0818787	78772, 237940, 243377	525	16	17446	6.23071	1	0.986996	71.7627
Module13	GOTERM_BP_DIRECT	GO:0050885~neuromuscular process controlling balance	8	1.04439	0.00142598	64378, 229320, 15373, 20512, 243961, 227331, 21960, 12286	528	58	18082	4.72362	0.933359	0.491916	2.40897
Module13	GOTERM_BP_DIRECT	GO:0050896~response to stimulus	16	2.08877	0.0013536	229320, 387512, 258319, 18312, 259013, 83770, 12952, 83771, 77945, 258488, 12789, 22283, 258697, 258738, 18587, 667742	528	211	18082	2.59687	0.923532	0.575549	2.28804
Module13	GOTERM_BP_DIRECT	GO:0050907~detection of chemical stimulus involved in sensory perception	14	1.82768	0.00744858	259066, 258784, 258898, 258218, 259025, 259024, 258804, 258675, 258656, 258716, 258815, 258904, 258439, 258910	528	206	18082	2.32741	0.999999	0.906056	11.9934
Module13	GOTERM_BP_DIRECT	GO:0050953~sensory perception of light stimulus	3	0.391645	0.0461233	22295, 229320, 22283	528	12	18082	8.56155	1	0.985988	55.3768
Module13	GOTERM_BP_DIRECT	GO:0051281~positive regulation of release of sequestered calcium ion into cytosol	4	0.522193	0.0704932	12061, 13488, 12028, 14065	528	33	18082	4.15106	1	0.994135	71.3255
Module13	GOTERM_BP_DIRECT	GO:0060041~retina development in camera-type eye	6	0.78329	0.0985453	13388, 12028, 18506, 11423, 18587, 77945	528	84	18082	2.44616	1	0.996397	83.0146
Module13	GOTERM_BP_DIRECT	GO:0060124~positive regulation of growth hormone secretion	3	0.391645	0.0326745	11516, 14602, 58991	528	10	18082	10.2739	1	0.96989	43.3156
Module13	GOTERM_CC_DIRECT	GO:0071541~eukaryotic translation initiation factor 3 complex, eIF3m	3	0.391645	0.0214058	27979, 13669, 55944	578	8	19662	12.7565	0.999629	0.676411	25.7541
Module13	GOTERM_BP_DIRECT	GO:0071880~adenylate cyclase-activating adrenergic receptor signaling pathway	4	0.522193	0.01685	11552, 258584, 76089, 245424	528	19	18082	7.20973	1	0.916346	25.2027
Module13	GOTERM_BP_DIRECT	GO:0075522~IRES-dependent viral translational initiation	3	0.391645	0.016155	27979, 13669, 55944	528	7	18082	14.6769	1	0.923926	24.294
Module13	GOTERM_BP_DIRECT	GO:0075525~viral translational termination-reinitiation	3	0.391645	0.00799689	27979, 13669, 55944	528	5	18082	20.5477	1	0.88662	12.8205
Module13	GOTERM_CC_DIRECT	GO:0090544~BAF-type complex	3	0.391645	0.0874759	19708, 83766, 67155	578	17	19662	6.00305	1	0.908058	71.6287
Module13	GOTERM_BP_DIRECT	GO:1900273~positive regulation of long-term synaptic potentiation	3	0.391645	0.0954391	20853, 19259, 13488	528	18	18082	5.7077	1	0.996877	81.9862
Module13	GOTERM_CC_DIRECT	GO:1903767~sweet taste receptor complex	2	0.261097	0.0578322	83770, 83771	578	2	19662	34.0173	1	0.861475	55.9495
Module13	GOTERM_CC_DIRECT	GO:1990622~CHOP-ATF3 complex	2	0.261097	0.0578322	11910, 13198	578	2	19662	34.0173	1	0.861475	55.9495
Module13	GOTERM_BP_DIRECT	GO:2000117~negative regulation of cysteine-type endopeptidase activity	4	0.522193	0.0086237	78240, 234069, 78609, 77705	528	15	18082	9.13232	1	0.839029	13.757
Module13	GOTERM_BP_DIRECT	GO:2000311~regulation of alpha-amino-3-hydroxy-5-methyl-4-isoxazole propionate selective glutamate receptor activity	3	0.391645	0.0954391	269994, 81905, 243961	528	18	18082	5.7077	1	0.996877	81.9862
Module13	KEGG_PATHWAY	mmu00140:Steroid hormone biosynthesis	7	0.913838	0.0614123	22238, 94224, 13079, 56388, 112417, 20905, 20860	250	87	7720	2.4846	0.999999	0.991378	55.5006
Module13	KEGG_PATHWAY	mmu04080:Neuroactive ligand-receptor interaction	18	2.34987	0.0105541	12267, 226278, 20605, 11552, 53978, 14814, 14816, 73626, 110637, 242425, 14765, 12061, 13488, 11438, 11447, 14065, 14602, 93896	250	285	7720	1.95032	0.908122	0.696886	12.6764
Module13	KEGG_PATHWAY	mmu04740:Olfactory transduction	72	9.39948	9.82728e-10	259066, 258784, 56860, 259025, 259024, 258929, 258738, 259112, 258531, 258374, 257926, 258333, 258117, 258233, 258739, 259075, 258772, 258866, 258480, 258292, 258584, 18312, 259034, 259033, 258488, 258825, 258826, 258675, 18317, 57251, 258672, 257913, 258437, 258345, 258436, 258439, 258767, 258954, 258593, 258282, 258951, 258952, 259045, 258898, 258403, 258662, 258493, 117005, 258861, 258804, 258…	250	1080	7720	2.05867	2.21114e-07	2.21114e-07	1.25548e-06
