# Supplementary material for: Comparison of efficacy of SHENQI compound and rosiglitazone in the treatment of diabetic vasculopathy analyzing multi-factor mediated disease-causing modules
Source: PLoS One. 2018 Dec 6;13(12):e0207683. doi: 10.1371/journal.pone.0207683 (PMC6283585; doi:10.1371/journal.pone.0207683)
Supplement: S6 Table — (XLS) [file pone.0207683.s006.xls]

## Sheet: TF_Pivot_result_sort
Table S6. Pivot prediction results for TF
module	pivot	moduleLinks	Pvalue
1	TRP53	10	0.0307754
1	NR1D1	2	0.00541799
1	PER1	2	0.0293959
1	RUNX2	8	0.000285912
1	RELA	8	0.0311166
1	FOXO3	2	0.0293959
1	RBL2	2	0.0360181
1	ATF4	3	0.00647909
1	CLOCK	3	0.00985765
1	NOTCH2	2	0.00541799
1	GFI1B	2	0.0293959
2	SP1	13	0.0146346
2	STAT1	7	1.43513e-05
2	STAT3	7	0.0031478
2	BCL6	3	0.00934997
2	HNF1A	3	0.0344247
2	ARNTL	2	0.0346274
2	EP300	5	0.0159817
2	NFKB1	15	8.48901e-05
2	RBL2	2	0.0243823
2	TRP53	18	6.13928e-08
2	FOS	5	0.0120733
2	HDAC1	3	0.0314146
2	IRF1	3	0.0232608
2	JUN	10	0.0013029
2	REL	3	0.0314146
2	RELA	10	0.000699031
2	CUX1	2	0.0402715
2	E2F1	4	0.032679
2	MAX	2	0.0119443
2	BMI1	2	0.0346274
2	NDN	2	0.00358336
2	NR3C1	3	0.0109062
2	BCL3	3	0.00550168
2	IKBKB	4	0.000153206
2	SPIC	2	0.0058757
2	SMAD7	2	0.0156697
2	CEBPB	4	0.0196691
2	NCOR1	3	0.000144839
2	NCOR2	3	0.000144839
2	NFKB2	2	0.0243823
2	RBL1	3	0.000284472
2	RELB	2	0.00867132
2	SIRT1	3	0.025832
2	DLX5	3	0.00113164
2	MXI1	2	0.00182118
2	NCOA3	2	0.0198234
2	ATF4	2	0.0402715
2	ESR1	3	0.0344247
2	NFE2L2	4	0.041933
2	PARP1	2	0.0293241
2	CHD8	2	0.00358336
2	FOXM1	3	0.0185595
2	PELP1	2	0.0058757
2	PGR	2	0.0462366
3	NR5A1	2	0.0172097
3	SF1	2	0.00746126
3	WT1	2	0.00955901
3	CTNNB1	4	0.00194393
3	IRF1	2	0.0201857
3	SOX10	2	0.00476758
4	BMI1	2	0.0028257
4	EGR1	3	0.0116837
4	LEF1	3	0.00120257
4	SMAD3	2	0.0432771
4	SMAD4	2	0.0297762
5	NFIL3	2	0.00354287
5	SP1	7	0.00941567
5	DBP	2	0.000245839
5	BRCA1	2	0.00222978
5	CUX1	2	0.00603674
5	EP300	3	0.01701
5	ESR1	2	0.0286926
5	MITF	3	0.0019827
5	MTA1	2	0.00222978
5	NFKB1	5	0.0336178
5	NR0B2	2	0.0127899
5	POU5F1	2	0.025088
5	RB1	2	0.0141305
5	RBPJ	2	0.0115089
5	CREBBP	3	0.00595497
5	HIF1A	2	0.0155295
5	STAT5A	2	0.0216871
5	MECP2	2	0.0091299
5	ATF2	2	0.0091299
6	KLF4	2	0.00642712
6	IRF3	2	0.0021324
6	GLI3	2	0.00140664
7	RUNX2	3	0.00548037
7	FOS	3	0.00521337
7	NFKB1	4	0.0367225
7	RELA	3	0.0414489
7	STAT3	3	0.0135282
7	STAT1	2	0.0198962
7	TRP53	4	0.0203763
7	CREB1	2	0.0166838
8	PPARA	2	0.0169712
13	EGR1	5	0.0115901
13	MYBL2	2	0.0254577
13	EP300	4	0.028332
13	NR1H4	2	0.0184048
13	SNAI2	2	0.0152481
13	KLF5	2	0.0184048
