# Supplementary material for: Comparison of efficacy of SHENQI compound and rosiglitazone in the treatment of diabetic vasculopathy analyzing multi-factor mediated disease-causing modules
Source: PLoS One. 2018 Dec 6;13(12):e0207683. doi: 10.1371/journal.pone.0207683 (PMC6283585; doi:10.1371/journal.pone.0207683)
Supplement: S8 Table — (XLS) [file pone.0207683.s008.xls]

## Sheet: Drug_Target_result_pivot_result
Table S8. Pivot prediction results for Drug
module	pivot	moduleLinks	Pvalue
1	Progesterone	5	8.71927e-06
1	Zoledronic acid	2	0.000316977
1	Vincristine	2	0.00892681
1	Verapamil	3	0.00924764
1	Fluorescein	2	0.000629672
1	Mifepristone	2	0.00550536
1	Colchicine	2	0.00550536
1	Romidepsin	2	0.00656209
1	Saxagliptin	2	0.00155301
1	Leukotriene C4	2	0.00104237
1	Prazosin	3	0.000448365
1	Clonidine	3	0.000547706
1	Phenoxybenzamine	2	0.00656209
1	Dronedarone	4	6.8544e-05
1	N-Acetylglucosamine	2	0.00286003
1	Dasatinib	4	0.000274569
1	Bosutinib	2	0.00656209
1	Trastuzumab	2	0.00892681
1	Nimodipine	2	0.00656209
1	Oxaliplatin	3	0.00108202
1	Testosterone	3	0.00292879
1	Testosterone cypionate	3	0.00292879
1	Testosterone enanthate	3	0.00292879
1	Testosterone undecanoate	3	0.00292879
1	Polaprezinc	3	0.000448365
1	L-Tryptophan	2	0.00365244
1	Nesiritide	2	0.000316977
1	Spironolactone	2	0.00892681
1	Fluticasone propionate	2	0.00286003
1	Drospirenone	2	0.00155301
1	Methyltrienolone	2	0.000629672
1	(3AR,6R,6AS)-6-((S)-((S)-CYCLOHEX-2-ENYL)(HYDROXY)METHYL)-6A-METHYL-4-OXO-HEXAHYDRO-2H-FURO[3,2-C]PYRROLE-6-CARBALDEHYDE	4	9.99406e-06
1	Alprostadil	2	0.00286003
1	Iloprost	2	0.00550536
2	Copper	7	0.00141747
2	Reserpine	2	0.0035714
2	Cetuximab	4	4.79663e-06
2	Etanercept	5	2.79729e-07
2	Adalimumab	4	4.79663e-06
2	Abciximab	4	9.54884e-06
2	Gemtuzumab ozogamicin	4	4.79663e-06
2	Trastuzumab	4	9.54884e-06
2	Rituximab	4	4.79663e-06
2	Basiliximab	4	6.87431e-06
2	Muromonab	4	1.29194e-05
2	Ibritumomab tiuxetan	4	4.79663e-06
2	Tositumomab	4	3.22295e-06
2	Alemtuzumab	4	3.22295e-06
2	Alefacept	4	3.22295e-06
2	Efalizumab	4	3.22295e-06
2	Natalizumab	5	7.55854e-08
2	Palivizumab	4	2.06713e-06
2	Daclizumab	4	4.79663e-06
2	Bevacizumab	4	3.22295e-06
2	Zinc	6	0.00159324
2	Immune Globulin Human	2	0.00538405
2	Drotrecogin alfa	2	0.00641799
2	Antithymocyte immunoglobulin (rabbit)	2	0.0035714
2	Hyaluronic acid	3	0.00043354
2	Nafamostat	2	0.00279635
2	Alitretinoin	2	0.00753461
2	Andrographolide	3	1.02639e-05
2	Amsacrine	2	0.00151819
2	Disopyramide	2	0.00641799
2	Ibutilide	2	0.00443458
2	Ciprofloxacin	2	0.00211131
2	Quinidine	3	0.00255017
2	Procainamide	2	0.00443458
2	Lauric Acid	2	0.00753461
2	Glucosamine	2	0.00151819
2	Doxorubicin	3	0.00380503
2	HE3286	2	0.00010396
2	P54	2	0.00010396
2	NOX-700	2	0.00010396
2	SGN-30	2	0.00010396
2	Custirsen	2	0.000309797
2	Limaprost	2	0.0035714
2	Quinacrine	2	0.00279635
2	Cladribine	2	0.00873214
2	Levofloxacin	2	0.00211131
2	Lucanthone	2	0.000309797
2	Elsamitrucin	2	0.00010396
3	ATP	3	0.000447616
3	Glyburide	2	0.00292035
3	Cholic Acid	2	0.00706773
3	Citric Acid	2	0.00317885
3	Quercetin	2	0.00706773
4	Cisplatin	2	0.00178555
4	Arsenic trioxide	2	0.000501308
4	Arachidonic Acid	2	0.000151722
5	Rubidium chloride Rb-82	2	0.000290537
5	Glycine	2	0.00460386
5	Pyridoxal Phosphate	3	0.000879831
6	Aldesleukin	2	0.000290537
6	Menadione	2	0.00192379
6	Carvedilol	2	0.00325068
6	Capsaicin	2	0.00056721
8	NADH	6	8.06756e-07
8	2'-Monophosphoadenosine 5'-Diphosphoribose	2	0.00206337
9	Bumetanide	2	2.74252e-05
9	Cefalotin	2	1.16496e-05
9	Cefotaxime	2	8.73992e-06
9	Glyburide	2	0.000104767
12	Disopyramide	2	1.82978e-05
12	Lidocaine	2	4.73297e-05
12	Imipramine	2	0.000204129
13	Indomethacin	3	0.00130066
13	Probenecid	5	2.5683e-06
13	Galantamine	3	0.000425913
13	Physostigmine	2	0.000167252
13	Decamethonium	2	0.000552089
13	Norepinephrine	2	0.00881969
13	Ephedra	2	0.00414181
13	Methamphetamine	2	0.0048087
13	Captopril	2	0.00242461
13	Bepridil	2	0.00352168
13	L-Citrulline	2	0.00414181
13	Menadione	2	0.00975233
13	Folic Acid	3	0.000140462
13	Methotrexate	4	7.95309e-05
13	Glutamic Acid	5	0.000197674
13	Pethidine	2	0.00792962
13	Acetylcysteine	2	0.00352168
13	L-Alanine	2	0.0048087
13	Gentamicin	2	0.000167252
13	Riboflavin	2	0.000552089
13	Liothyronine	2	0.00708279
13	Conjugated estrogens	3	0.000836487
13	Bumetanide	2	0.00352168
13	Liotrix	2	0.00708279
13	Taurocholic Acid	3	0.00117239
13	Aspartame	3	8.05839e-06
13	Losartan	2	0.00708279
13	Meclofenamic acid	2	0.00114814
13	Uric Acid	2	0.000332874
13	L-Phenylalanine	2	0.00152341
